# Supplementary material for: Psychological Resilience and Career Success of Female Nurses in Central China: The Mediating Role of Craftsmanship
Source: Front Psychol. 2022 Jun 29;13:915479. doi: 10.3389/fpsyg.2022.915479 (PMC9278649; doi:10.3389/fpsyg.2022.915479)
Supplement: Supplementary file 1 [file Table_1.XLSX]

## Sheet: Basic Characteristic
1. Number	2. Age	3. Educational levels	4. Relationship status	5. Working years	6. Department	7. Job title	8. Positions
1	31-35	Undergraduate	Married	6-10years	Emergency, Intensive Care Unit and Operating Room	Intermediate title	Nurse
2	>50	Junior college	Married	>20years	Obstetrics and Gynecology	Intermediate title	Nurse
3	36-40	Undergraduate	Married	16-20years	Emergency, Intensive Care Unit and Operating Room	Intermediate title	Nurse
4	31-35	Undergraduate	Married	11-15years	Surgical	Intermediate title	Nurse
5	31-35	Undergraduate	Married	6-10years	Outpatient and other	Primary title	Nurse
6	31-35	Undergraduate	Married	6-10years	Obstetrics and Gynecology	Primary title	Nurse
7	46-50	Junior college	Married	>20years	Internal Medicine	Intermediate title	Nurse
8	20-25	Undergraduate	Single	1-5years	Internal Medicine	Primary title	Nurse
9	26-30	Undergraduate	Married	1-5years	Internal Medicine	Primary title	Nurse
10	36-40	Undergraduate	Married	16-20years	Emergency, Intensive Care Unit and Operating Room	Intermediate title	Nurse
11	20-25	Undergraduate	Single	1-5years	Emergency, Intensive Care Unit and Operating Room	Primary title	Nurse
12	31-35	Undergraduate	Married	11-15years	Internal Medicine	Primary title	Nurse
13	26-30	Undergraduate	Single	1-5years	Outpatient and other	Primary title	Nurse
14	20-25	Undergraduate	Single	1-5years	Internal Medicine	Primary title	Nurse
15	20-25	Junior college	Single	＜1year	Internal Medicine	Primary title	Nurse
16	26-30	Undergraduate	Single	1-5years	Internal Medicine	Primary title	Nurse
17	20-25	Undergraduate	Single	1-5years	Internal Medicine	Primary title	Nurse
18	36-40	Undergraduate	Married	16-20years	Surgical	Senior title	Head nurse
19	36-40	Undergraduate	Single	11-15years	Surgical	Intermediate title	Head nurse
20	20-25	Undergraduate	Single	1-5years	Internal Medicine	Primary title	Nurse
21	20-25	Undergraduate	Single	1-5years	Surgical	Primary title	Nurse
22	26-30	Undergraduate	Single	1-5years	Internal Medicine	Primary title	Nurse
23	31-35	Undergraduate	Married	6-10years	Surgical	Primary title	Nurse
24	31-35	Undergraduate	Married	11-15years	Surgical	Intermediate title	Nurse
25	31-35	Undergraduate	Married	6-10years	Outpatient and other	Primary title	Nurse
26	20-25	Undergraduate	Single	1-5years	Internal Medicine	Primary title	Nurse
27	36-40	Undergraduate	Married	11-15years	Outpatient and other	Intermediate title	Nurse
28	31-35	Undergraduate	Single	11-15years	Internal Medicine	Primary title	Nurse
29	41-45	Undergraduate	Married	>20years	Surgical	Intermediate title	Nurse
30	26-30	Undergraduate	Single	6-10years	Pediatrics	Primary title	Nurse
31	36-40	Junior college	Married	11-15years	Surgical	Intermediate title	Nurse
32	31-35	Undergraduate	Married	6-10years	Internal Medicine	Intermediate title	Nurse
33	20-25	Undergraduate	Single	1-5years	Surgical	Primary title	Nurse
34	31-35	Junior college	Married	6-10years	Surgical	Primary title	Nurse
35	26-30	Undergraduate	Married	1-5years	Internal Medicine	Primary title	Nurse
36	20-25	Undergraduate	Single	1-5years	Surgical	Primary title	Nurse
37	41-45	Undergraduate	Married	>20years	Outpatient and other	Intermediate title	Nurse
38	26-30	Junior college	Married	1-5years	Internal Medicine	Primary title	Nurse
39	20-25	Undergraduate	Single	＜1year	Outpatient and other	Primary title	Nurse
40	26-30	Undergraduate	Married	1-5years	Surgical	Primary title	Nurse
41	36-40	Undergraduate	Married	11-15years	Internal Medicine	Intermediate title	Head nurse
42	20-25	Undergraduate	Single	1-5years	Internal Medicine	Primary title	Nurse
43	20-25	Undergraduate	Single	1-5years	Surgical	Primary title	Nurse
44	26-30	Undergraduate	Single	6-10years	Surgical	Primary title	Nurse
45	36-40	Undergraduate	Married	16-20years	Internal Medicine	Intermediate title	Head nurse
46	31-35	Undergraduate	Married	6-10years	Outpatient and other	Primary title	Nurse
47	26-30	Undergraduate	Married	1-5years	Internal Medicine	Primary title	Nurse
48	20-25	Junior college	Single	1-5years	Internal Medicine	Primary title	Nurse
49	31-35	Undergraduate	Married	6-10years	Surgical	Primary title	Nurse
50	31-35	Undergraduate	Married	11-15years	Surgical	Intermediate title	Nurse
51	20-25	Undergraduate	Single	1-5years	Surgical	Primary title	Nurse
52	20-25	Undergraduate	Single	1-5years	Surgical	Primary title	Nurse
53	20-25	Undergraduate	Single	1-5years	Surgical	Primary title	Nurse
54	41-45	Undergraduate	Married	16-20years	Surgical	Senior title	Head nurse
55	20-25	Undergraduate	Single	＜1year	Outpatient and other	Primary title	Nurse
56	31-35	Undergraduate	Married	11-15years	Outpatient and other	Intermediate title	Nurse
57	36-40	Undergraduate	Married	11-15years	Internal Medicine	Intermediate title	Head nurse
58	31-35	Undergraduate	Single	11-15years	Surgical	Intermediate title	Nurse
59	41-45	Undergraduate	Married	>20years	Pediatrics	Intermediate title	Nurse
60	20-25	Undergraduate	Single	＜1year	Outpatient and other	Primary title	Nurse
61	26-30	Junior college	Single	1-5years	Outpatient and other	Primary title	Nurse
62	20-25	Undergraduate	Single	＜1year	Internal Medicine	Primary title	Nurse
63	20-25	Undergraduate	Single	1-5years	Internal Medicine	Primary title	Nurse
64	26-30	Undergraduate	Married	6-10years	Internal Medicine	Primary title	Nurse
65	20-25	Undergraduate	Single	＜1year	Surgical	Primary title	Nurse
66	26-30	Undergraduate	Single	6-10years	Internal Medicine	Primary title	Nurse
67	26-30	Undergraduate	Single	1-5years	Internal Medicine	Primary title	Nurse
68	36-40	Undergraduate	Married	16-20years	Internal Medicine	Intermediate title	Head nurse
69	20-25	Undergraduate	Single	＜1year	Outpatient and other	Primary title	Nurse
70	31-35	Undergraduate	Single	11-15years	Surgical	Primary title	Nurse
71	31-35	Undergraduate	Married	11-15years	Outpatient and other	Primary title	Nurse
72	20-25	Undergraduate	Single	＜1year	Internal Medicine	Primary title	Nurse
73	26-30	Undergraduate	Single	1-5years	Internal Medicine	Primary title	Nurse
74	41-45	Undergraduate	Married	>20years	Emergency, Intensive Care Unit and Operating Room	Intermediate title	Nurse
75	26-30	Junior college	Married	6-10years	Surgical	Primary title	Nurse
76	36-40	Undergraduate	Married	11-15years	Internal Medicine	Primary title	Nurse
77	20-25	Junior college	Single	＜1year	Emergency, Intensive Care Unit and Operating Room	Primary title	Nurse
78	26-30	Undergraduate	Married	6-10years	Internal Medicine	Primary title	Nurse
79	41-45	Undergraduate	Married	>20years	Emergency, Intensive Care Unit and Operating Room	Intermediate title	Nurse
80	26-30	Undergraduate	Single	1-5years	Surgical	Primary title	Nurse
81	20-25	Undergraduate	Single	1-5years	Surgical	Primary title	Nurse
82	31-35	Undergraduate	Married	6-10years	Surgical	Intermediate title	Nurse
83	36-40	Undergraduate	Married	11-15years	Internal Medicine	Intermediate title	Head nurse
84	31-35	Junior college	Married	11-15years	Outpatient and other	Primary title	Nurse
85	26-30	Undergraduate	Married	6-10years	Surgical	Primary title	Nurse
86	26-30	Undergraduate	Married	6-10years	Internal Medicine	Intermediate title	Nurse
87	26-30	Undergraduate	Single	1-5years	Internal Medicine	Primary title	Nurse
88	26-30	Undergraduate	Single	1-5years	Surgical	Primary title	Nurse
89	31-35	Junior college	Married	6-10years	Internal Medicine	Primary title	Nurse
90	31-35	Undergraduate	Married	11-15years	Internal Medicine	Primary title	Nurse
91	36-40	Undergraduate	Widowed or separated	11-15years	Outpatient and other	Intermediate title	Nurse
92	36-40	Undergraduate	Married	11-15years	Emergency, Intensive Care Unit and Operating Room	Intermediate title	Nurse
93	36-40	Undergraduate	Married	11-15years	Internal Medicine	Intermediate title	Nurse
94	20-25	Undergraduate	Single	1-5years	Internal Medicine	Primary title	Nurse
95	31-35	Undergraduate	Married	11-15years	Surgical	Primary title	Nurse
96	26-30	Undergraduate	Single	1-5years	Internal Medicine	Primary title	Nurse
97	31-35	Undergraduate	Married	6-10years	Internal Medicine	Primary title	Nurse
98	26-30	Undergraduate	Married	1-5years	Internal Medicine	Primary title	Nurse
99	20-25	Undergraduate	Single	＜1year	Internal Medicine	Primary title	Nurse
100	36-40	Undergraduate	Married	11-15years	Internal Medicine	Intermediate title	Nurse
101	31-35	Undergraduate	Married	11-15years	Outpatient and other	Intermediate title	Head nurse
102	20-25	Undergraduate	Single	1-5years	Surgical	Primary title	Nurse
103	36-40	Undergraduate	Married	11-15years	Outpatient and other	Intermediate title	Nurse
104	41-45	Undergraduate	Married	>20years	Internal Medicine	Senior title	Head nurse
105	20-25	Undergraduate	Single	＜1year	Internal Medicine	Primary title	Nurse
106	31-35	Undergraduate	Married	6-10years	Internal Medicine	Primary title	Nurse
107	26-30	Undergraduate	Single	1-5years	Surgical	Primary title	Nurse
108	31-35	Undergraduate	Married	11-15years	Internal Medicine	Intermediate title	Nurse
109	26-30	Undergraduate	Single	1-5years	Internal Medicine	Primary title	Nurse
110	36-40	Undergraduate	Married	>20years	Outpatient and other	Intermediate title	Head nurse
111	31-35	Undergraduate	Married	11-15years	Internal Medicine	Intermediate title	Nurse
112	20-25	Undergraduate	Single	＜1year	Outpatient and other	Primary title	Nurse
113	26-30	Undergraduate	Married	6-10years	Outpatient and other	Primary title	Nurse
114	26-30	Undergraduate	Married	1-5years	Surgical	Primary title	Nurse
115	36-40	Undergraduate	Married	16-20years	Outpatient and other	Intermediate title	Nurse
116	31-35	Undergraduate	Married	11-15years	Outpatient and other	Intermediate title	Nurse
117	31-35	Undergraduate	Married	11-15years	Internal Medicine	Intermediate title	Nurse
118	31-35	Undergraduate	Married	11-15years	Surgical	Primary title	Nurse
119	31-35	Undergraduate	Married	11-15years	Pediatrics	Primary title	Nurse
120	31-35	Undergraduate	Married	11-15years	Emergency, Intensive Care Unit and Operating Room	Primary title	Nurse
121	36-40	Undergraduate	Single	11-15years	Outpatient and other	Intermediate title	Nurse
122	26-30	Undergraduate	Single	1-5years	Internal Medicine	Primary title	Nurse
123	20-25	Undergraduate	Single	＜1year	Internal Medicine	Primary title	Nurse
124	31-35	Undergraduate	Married	11-15years	Outpatient and other	Primary title	Nurse
125	36-40	Undergraduate	Married	11-15years	Outpatient and other	Primary title	Nurse
126	31-35	Undergraduate	Married	6-10years	Internal Medicine	Intermediate title	Nurse
127	31-35	Undergraduate	Married	11-15years	Internal Medicine	Primary title	Nurse
128	31-35	Undergraduate	Married	6-10years	Emergency, Intensive Care Unit and Operating Room	Intermediate title	Nurse
129	31-35	Undergraduate	Married	6-10years	Internal Medicine	Intermediate title	Nurse
130	31-35	Undergraduate	Married	6-10years	Internal Medicine	Intermediate title	Nurse
131	20-25	Undergraduate	Single	＜1year	Outpatient and other	Primary title	Nurse
132	31-35	Junior college	Married	11-15years	Obstetrics and Gynecology	Primary title	Nurse
133	36-40	Undergraduate	Married	16-20years	Internal Medicine	Intermediate title	Nurse
134	36-40	Undergraduate	Widowed or separated	11-15years	Internal Medicine	Primary title	Nurse
135	20-25	Undergraduate	Single	＜1year	Internal Medicine	Primary title	Nurse
136	20-25	Undergraduate	Single	1-5years	Outpatient and other	Primary title	Nurse
137	26-30	Undergraduate	Single	1-5years	Outpatient and other	Primary title	Nurse
138	36-40	Undergraduate	Single	11-15years	Outpatient and other	Primary title	Nurse
139	26-30	Undergraduate	Single	1-5years	Internal Medicine	Primary title	Nurse
140	20-25	Undergraduate	Single	＜1year	Internal Medicine	Primary title	Nurse
141	31-35	Undergraduate	Married	6-10years	Outpatient and other	Primary title	Nurse
142	31-35	Undergraduate	Married	11-15years	Outpatient and other	Intermediate title	Nurse
143	36-40	Undergraduate	Married	16-20years	Internal Medicine	Intermediate title	Nurse
144	>50	Undergraduate	Married	>20years	Outpatient and other	Senior title	Nurse
145	31-35	Undergraduate	Married	11-15years	Surgical	Primary title	Nurse
146	31-35	Undergraduate	Married	6-10years	Internal Medicine	Primary title	Nurse
147	20-25	Undergraduate	Single	＜1year	Internal Medicine	Primary title	Nurse
148	20-25	Undergraduate	Single	＜1year	Internal Medicine	Primary title	Nurse
149	20-25	Undergraduate	Single	1-5years	Internal Medicine	Primary title	Nurse
150	36-40	Undergraduate	Married	1-5years	Surgical	Primary title	Nurse
151	26-30	Undergraduate	Married	1-5years	Outpatient and other	Primary title	Nurse
152	31-35	Undergraduate	Married	11-15years	Internal Medicine	Primary title	Nurse
153	31-35	Undergraduate	Widowed or separated	11-15years	Outpatient and other	Primary title	Nurse
154	26-30	Undergraduate	Married	6-10years	Surgical	Primary title	Nurse
155	31-35	Undergraduate	Married	6-10years	Internal Medicine	Primary title	Nurse
156	36-40	Undergraduate	Married	11-15years	Internal Medicine	Primary title	Nurse
157	31-35	Undergraduate	Married	6-10years	Surgical	Intermediate title	Nurse
158	20-25	Undergraduate	Single	1-5years	Emergency, Intensive Care Unit and Operating Room	Primary title	Nurse
159	26-30	Undergraduate	Single	1-5years	Emergency, Intensive Care Unit and Operating Room	Primary title	Nurse
160	20-25	Undergraduate	Single	＜1year	Internal Medicine	Primary title	Nurse
161	31-35	Undergraduate	Married	6-10years	Outpatient and other	Primary title	Nurse
162	31-35	Undergraduate	Married	11-15years	Internal Medicine	Primary title	Nurse
163	26-30	Undergraduate	Single	1-5years	Emergency, Intensive Care Unit and Operating Room	Primary title	Nurse
164	26-30	Junior college	Single	1-5years	Surgical	Primary title	Nurse
165	20-25	Undergraduate	Single	1-5years	Outpatient and other	Primary title	Nurse
166	26-30	Undergraduate	Single	1-5years	Emergency, Intensive Care Unit and Operating Room	Primary title	Nurse
167	26-30	Junior college	Single	1-5years	Emergency, Intensive Care Unit and Operating Room	Primary title	Nurse
168	26-30	Undergraduate	Married	1-5years	Outpatient and other	Primary title	Nurse
169	31-35	Undergraduate	Married	11-15years	Surgical	Intermediate title	Nurse
170	26-30	Undergraduate	Single	1-5years	Internal Medicine	Primary title	Nurse
171	41-45	Undergraduate	Married	>20years	Internal Medicine	Intermediate title	Nurse
172	26-30	Undergraduate	Single	6-10years	Surgical	Primary title	Nurse
173	31-35	Junior college	Married	6-10years	Emergency, Intensive Care Unit and Operating Room	Primary title	Nurse
174	20-25	Undergraduate	Single	＜1year	Outpatient and other	Primary title	Nurse
175	31-35	Undergraduate	Married	11-15years	Internal Medicine	Intermediate title	Nurse
176	31-35	Undergraduate	Single	11-15years	Internal Medicine	Primary title	Nurse
177	26-30	Undergraduate	Single	1-5years	Outpatient and other	Primary title	Nurse
178	31-35	Undergraduate	Married	6-10years	Outpatient and other	Primary title	Nurse
179	31-35	Undergraduate	Married	6-10years	Outpatient and other	Primary title	Nurse
180	31-35	Undergraduate	Married	6-10years	Emergency, Intensive Care Unit and Operating Room	Primary title	Nurse
181	36-40	Undergraduate	Married	16-20years	Surgical	Primary title	Nurse
182	31-35	Undergraduate	Single	6-10years	Internal Medicine	Primary title	Nurse
183	31-35	Undergraduate	Married	6-10years	Internal Medicine	Primary title	Nurse
184	31-35	Undergraduate	Married	6-10years	Outpatient and other	Primary title	Nurse
185	31-35	Undergraduate	Married	11-15years	Emergency, Intensive Care Unit and Operating Room	Intermediate title	Nurse
186	31-35	Undergraduate	Married	11-15years	Internal Medicine	Intermediate title	Nurse
187	26-30	Undergraduate	Married	6-10years	Internal Medicine	Primary title	Nurse
188	36-40	Junior college	Married	11-15years	Emergency, Intensive Care Unit and Operating Room	Primary title	Nurse
189	26-30	Undergraduate	Single	1-5years	Internal Medicine	Primary title	Nurse
190	26-30	Undergraduate	Single	1-5years	Emergency, Intensive Care Unit and Operating Room	Primary title	Nurse
191	26-30	Junior college	Single	6-10years	Outpatient and other	Primary title	Nurse
192	36-40	Undergraduate	Married	16-20years	Internal Medicine	Intermediate title	Nurse
193	31-35	Undergraduate	Married	11-15years	Emergency, Intensive Care Unit and Operating Room	Primary title	Nurse
194	20-25	Undergraduate	Single	＜1year	Outpatient and other	Primary title	Nurse
195	36-40	Undergraduate	Married	11-15years	Internal Medicine	Primary title	Nurse
196	31-35	Undergraduate	Married	11-15years	Emergency, Intensive Care Unit and Operating Room	Primary title	Nurse
197	20-25	Undergraduate	Single	1-5years	Pediatrics	Primary title	Nurse
198	20-25	Junior college	Single	1-5years	Outpatient and other	Primary title	Nurse
199	26-30	Undergraduate	Single	1-5years	Emergency, Intensive Care Unit and Operating Room	Primary title	Nurse
200	31-35	Undergraduate	Married	6-10years	Surgical	Primary title	Nurse
201	31-35	Undergraduate	Married	11-15years	Surgical	Primary title	Nurse
202	31-35	Undergraduate	Married	11-15years	Pediatrics	Primary title	Nurse
203	26-30	Undergraduate	Married	6-10years	Outpatient and other	Primary title	Nurse
204	36-40	Undergraduate	Married	11-15years	Surgical	Primary title	Nurse
205	31-35	Junior college	Married	11-15years	Emergency, Intensive Care Unit and Operating Room	Primary title	Nurse
206	31-35	Undergraduate	Married	11-15years	Surgical	Primary title	Nurse
207	26-30	Undergraduate	Married	6-10years	Surgical	Intermediate title	Nurse
208	20-25	Undergraduate	Single	1-5years	Surgical	Primary title	Nurse
209	36-40	Undergraduate	Married	11-15years	Emergency, Intensive Care Unit and Operating Room	Intermediate title	Nurse
210	20-25	Undergraduate	Single	＜1year	Surgical	Primary title	Nurse
211	31-35	Undergraduate	Married	11-15years	Internal Medicine	Intermediate title	Nurse
212	20-25	Undergraduate	Single	＜1year	Internal Medicine	Primary title	Nurse
213	41-45	Undergraduate	Married	11-15years	Emergency, Intensive Care Unit and Operating Room	Intermediate title	Nurse
214	31-35	Undergraduate	Married	11-15years	Surgical	Intermediate title	Nurse
215	31-35	Undergraduate	Married	11-15years	Obstetrics and Gynecology	Intermediate title	Nurse
216	26-30	Undergraduate	Single	1-5years	Emergency, Intensive Care Unit and Operating Room	Primary title	Nurse
217	31-35	Undergraduate	Married	6-10years	Internal Medicine	Primary title	Nurse
218	31-35	Undergraduate	Married	11-15years	Surgical	Primary title	Nurse
219	26-30	Undergraduate	Married	1-5years	Obstetrics and Gynecology	Primary title	Nurse
220	36-40	Undergraduate	Married	11-15years	Internal Medicine	Primary title	Nurse
221	31-35	Undergraduate	Married	6-10years	Emergency, Intensive Care Unit and Operating Room	Primary title	Nurse
222	26-30	Undergraduate	Married	6-10years	Obstetrics and Gynecology	Primary title	Nurse
223	41-45	Undergraduate	Married	>20years	Emergency, Intensive Care Unit and Operating Room	Intermediate title	Nurse
224	36-40	Undergraduate	Married	16-20years	Emergency, Intensive Care Unit and Operating Room	Primary title	Nurse
225	31-35	Junior college	Married	11-15years	Internal Medicine	Primary title	Nurse
226	36-40	Undergraduate	Married	16-20years	Internal Medicine	Intermediate title	Nurse
227	31-35	Undergraduate	Married	6-10years	Internal Medicine	Primary title	Nurse
228	20-25	Undergraduate	Single	1-5years	Surgical	Primary title	Nurse
229	20-25	Undergraduate	Single	＜1year	Surgical	Primary title	Nurse
230	31-35	Undergraduate	Married	6-10years	Outpatient and other	Intermediate title	Nurse
231	31-35	Undergraduate	Married	6-10years	Emergency, Intensive Care Unit and Operating Room	Primary title	Nurse
232	26-30	Undergraduate	Single	6-10years	Surgical	Intermediate title	Nurse
233	26-30	Undergraduate	Married	1-5years	Internal Medicine	Primary title	Nurse
234	41-45	Undergraduate	Married	16-20years	Emergency, Intensive Care Unit and Operating Room	Intermediate title	Nurse
235	36-40	Undergraduate	Married	11-15years	Pediatrics	Intermediate title	Head nurse
236	36-40	Undergraduate	Married	11-15years	Surgical	Intermediate title	Nurse
237	26-30	Junior college	Married	6-10years	Internal Medicine	Primary title	Nurse
238	26-30	Undergraduate	Married	1-5years	Internal Medicine	Primary title	Nurse
239	26-30	Undergraduate	Married	6-10years	Outpatient and other	Primary title	Nurse
240	31-35	Undergraduate	Married	6-10years	Surgical	Primary title	Nurse
241	26-30	Undergraduate	Single	1-5years	Internal Medicine	Primary title	Nurse
242	31-35	Undergraduate	Married	6-10years	Surgical	Primary title	Nurse
243	36-40	Undergraduate	Married	11-15years	Pediatrics	Primary title	Nurse
244	36-40	Undergraduate	Married	11-15years	Emergency, Intensive Care Unit and Operating Room	Intermediate title	Nurse
245	31-35	Undergraduate	Married	11-15years	Internal Medicine	Primary title	Nurse
246	36-40	Undergraduate	Married	11-15years	Internal Medicine	Intermediate title	Nurse
247	31-35	Undergraduate	Married	11-15years	Outpatient and other	Intermediate title	Nurse
248	31-35	Undergraduate	Married	16-20years	Internal Medicine	Intermediate title	Nurse
249	36-40	Undergraduate	Married	16-20years	Surgical	Intermediate title	Nurse
250	31-35	Undergraduate	Married	6-10years	Emergency, Intensive Care Unit and Operating Room	Primary title	Nurse
251	36-40	Undergraduate	Married	16-20years	Obstetrics and Gynecology	Intermediate title	Nurse
252	41-45	Undergraduate	Married	>20years	Surgical	Intermediate title	Head nurse
253	20-25	Undergraduate	Single	＜1year	Internal Medicine	Primary title	Nurse
254	26-30	Undergraduate	Married	1-5years	Internal Medicine	Primary title	Nurse
255	31-35	Undergraduate	Single	11-15years	Internal Medicine	Intermediate title	Nurse
256	26-30	Undergraduate	Married	1-5years	Obstetrics and Gynecology	Primary title	Nurse
257	36-40	Junior college	Married	16-20years	Outpatient and other	Primary title	Nurse
258	26-30	Undergraduate	Single	1-5years	Internal Medicine	Primary title	Nurse
259	31-35	Undergraduate	Married	11-15years	Outpatient and other	Primary title	Nurse
260	20-25	Undergraduate	Single	1-5years	Internal Medicine	Primary title	Nurse
261	41-45	Undergraduate	Married	16-20years	Internal Medicine	Intermediate title	Nurse
262	26-30	Undergraduate	Single	1-5years	Internal Medicine	Primary title	Nurse
263	20-25	Undergraduate	Single	1-5years	Emergency, Intensive Care Unit and Operating Room	Primary title	Nurse
264	26-30	Undergraduate	Married	11-15years	Internal Medicine	Primary title	Nurse
265	36-40	Undergraduate	Married	11-15years	Surgical	Intermediate title	Nurse
266	20-25	Undergraduate	Single	1-5years	Internal Medicine	Primary title	Nurse
267	20-25	Undergraduate	Married	1-5years	Outpatient and other	Primary title	Nurse
268	26-30	Undergraduate	Married	6-10years	Obstetrics and Gynecology	Primary title	Nurse
269	26-30	Undergraduate	Single	1-5years	Surgical	Primary title	Nurse
270	36-40	Undergraduate	Married	11-15years	Emergency, Intensive Care Unit and Operating Room	Intermediate title	Head nurse
271	20-25	Undergraduate	Single	1-5years	Surgical	Primary title	Nurse
272	26-30	Undergraduate	Married	1-5years	Emergency, Intensive Care Unit and Operating Room	Primary title	Nurse
273	20-25	Junior college	Single	1-5years	Emergency, Intensive Care Unit and Operating Room	Primary title	Nurse
274	31-35	Undergraduate	Married	6-10years	Surgical	Primary title	Nurse
275	36-40	Undergraduate	Married	16-20years	Internal Medicine	Intermediate title	Head nurse
276	31-35	Undergraduate	Married	11-15years	Surgical	Intermediate title	Nurse
277	20-25	Undergraduate	Single	1-5years	Emergency, Intensive Care Unit and Operating Room	Primary title	Nurse
278	31-35	Undergraduate	Married	6-10years	Internal Medicine	Primary title	Nurse
279	36-40	Undergraduate	Married	16-20years	Surgical	Intermediate title	Nurse
280	20-25	Undergraduate	Single	1-5years	Surgical	Primary title	Nurse
281	36-40	Undergraduate	Married	11-15years	Internal Medicine	Intermediate title	Nurse
282	26-30	Undergraduate	Single	1-5years	Emergency, Intensive Care Unit and Operating Room	Primary title	Nurse
283	36-40	Undergraduate	Married	16-20years	Outpatient and other	Intermediate title	Head nurse
284	31-35	Undergraduate	Married	11-15years	Surgical	Intermediate title	Nurse
285	31-35	Undergraduate	Married	11-15years	Internal Medicine	Intermediate title	Nurse
286	31-35	Undergraduate	Single	1-5years	Emergency, Intensive Care Unit and Operating Room	Primary title	Nurse
287	31-35	Undergraduate	Married	6-10years	Emergency, Intensive Care Unit and Operating Room	Intermediate title	Nurse
288	>50	Junior college	Married	>20years	Obstetrics and Gynecology	Intermediate title	Nurse
289	36-40	Undergraduate	Married	16-20years	Emergency, Intensive Care Unit and Operating Room	Intermediate title	Nurse
290	31-35	Undergraduate	Married	11-15years	Surgical	Intermediate title	Nurse
291	31-35	Undergraduate	Married	6-10years	Outpatient and other	Primary title	Nurse
292	31-35	Undergraduate	Married	6-10years	Obstetrics and Gynecology	Primary title	Nurse
293	46-50	Junior college	Married	>20years	Internal Medicine	Intermediate title	Nurse
294	20-25	Undergraduate	Single	1-5years	Internal Medicine	Primary title	Nurse
295	26-30	Undergraduate	Married	1-5years	Internal Medicine	Primary title	Nurse
296	36-40	Undergraduate	Married	16-20years	Emergency, Intensive Care Unit and Operating Room	Intermediate title	Nurse
297	20-25	Undergraduate	Single	1-5years	Emergency, Intensive Care Unit and Operating Room	Primary title	Nurse
298	31-35	Undergraduate	Married	11-15years	Internal Medicine	Primary title	Nurse
299	26-30	Undergraduate	Single	1-5years	Outpatient and other	Primary title	Nurse
300	20-25	Undergraduate	Single	1-5years	Internal Medicine	Primary title	Nurse
301	20-25	Junior college	Single	＜1year	Internal Medicine	Primary title	Nurse
302	26-30	Undergraduate	Single	1-5years	Internal Medicine	Primary title	Nurse
303	31-35	Undergraduate	Married	11-15years	Emergency, Intensive Care Unit and Operating Room	Intermediate title	Nurse
304	26-30	Junior college	Married	1-5years	Outpatient and other	Primary title	Nurse
305	31-35	Undergraduate	Married	6-10years	Surgical	Primary title	Nurse
306	36-40	Undergraduate	Married	>20years	Surgical	Intermediate title	Nurse
307	31-35	Undergraduate	Married	11-15years	Outpatient and other	Intermediate title	Nurse
308	26-30	Undergraduate	Married	6-10years	Outpatient and other	Primary title	Nurse
309	26-30	Junior college	Married	1-5years	Outpatient and other	Primary title	Nurse
310	31-35	Undergraduate	Married	11-15years	Internal Medicine	Primary title	Nurse
311	31-35	Undergraduate	Single	6-10years	Internal Medicine	Primary title	Nurse
312	31-35	Undergraduate	Married	6-10years	Emergency, Intensive Care Unit and Operating Room	Primary title	Nurse
313	41-45	Undergraduate	Married	16-20years	Internal Medicine	Intermediate title	Nurse
314	26-30	Undergraduate	Single	1-5years	Outpatient and other	Primary title	Nurse
315	26-30	Undergraduate	Married	6-10years	Emergency, Intensive Care Unit and Operating Room	Primary title	Nurse
316	26-30	Undergraduate	Single	1-5years	Emergency, Intensive Care Unit and Operating Room	Primary title	Nurse
317	31-35	Undergraduate	Married	11-15years	Surgical	Primary title	Nurse
318	26-30	Undergraduate	Married	6-10years	Emergency, Intensive Care Unit and Operating Room	Primary title	Nurse
319	31-35	Undergraduate	Married	6-10years	Internal Medicine	Primary title	Nurse
320	20-25	Undergraduate	Single	1-5years	Outpatient and other	Primary title	Nurse
321	20-25	Junior college	Married	1-5years	Emergency, Intensive Care Unit and Operating Room	Primary title	Nurse
322	36-40	Undergraduate	Married	16-20years	Obstetrics and Gynecology	Intermediate title	Nurse
323	20-25	Undergraduate	Single	＜1year	Outpatient and other	Primary title	Nurse
324	20-25	Undergraduate	Single	＜1year	Emergency, Intensive Care Unit and Operating Room	Primary title	Nurse
325	20-25	Undergraduate	Single	＜1year	Internal Medicine	Primary title	Nurse
326	36-40	Undergraduate	Married	11-15years	Internal Medicine	Intermediate title	Nurse
327	20-25	Undergraduate	Single	1-5years	Internal Medicine	Primary title	Nurse
328	26-30	Junior college	Single	1-5years	Internal Medicine	Primary title	Nurse
329	>50	Undergraduate	Married	>20years	Internal Medicine	Senior title	Nurse
330	31-35	Undergraduate	Married	11-15years	Emergency, Intensive Care Unit and Operating Room	Intermediate title	Nurse
331	26-30	Undergraduate	Married	6-10years	Obstetrics and Gynecology	Primary title	Nurse
332	20-25	Undergraduate	Married	1-5years	Internal Medicine	Primary title	Nurse
333	20-25	Undergraduate	Single	＜1year	Surgical	Primary title	Nurse
334	20-25	Junior college	Single	1-5years	Surgical	Primary title	Nurse
335	20-25	Undergraduate	Single	1-5years	Surgical	Primary title	Nurse
336	26-30	Undergraduate	Single	6-10years	Obstetrics and Gynecology	Primary title	Head nurse
337	26-30	Undergraduate	Single	1-5years	Obstetrics and Gynecology	Primary title	Nurse
338	20-25	Undergraduate	Single	1-5years	Internal Medicine	Primary title	Nurse
339	31-35	Undergraduate	Married	11-15years	Outpatient and other	Primary title	Nurse
340	20-25	Junior college	Single	1-5years	Surgical	Primary title	Nurse
341	20-25	Undergraduate	Single	1-5years	Obstetrics and Gynecology	Primary title	Nurse
342	20-25	Junior college	Single	＜1year	Outpatient and other	Primary title	Nurse
343	26-30	Undergraduate	Single	1-5years	Outpatient and other	Primary title	Nurse
344	31-35	Undergraduate	Married	11-15years	Emergency, Intensive Care Unit and Operating Room	Primary title	Nurse
345	36-40	Junior college	Married	11-15years	Internal Medicine	Intermediate title	Nurse
346	31-35	Undergraduate	Married	11-15years	Surgical	Intermediate title	Nurse
347	31-35	Undergraduate	Married	6-10years	Pediatrics	Primary title	Nurse
348	20-25	Undergraduate	Single	1-5years	Outpatient and other	Primary title	Nurse
349	31-35	Undergraduate	Married	6-10years	Pediatrics	Primary title	Nurse
350	41-45	Undergraduate	Married	16-20years	Internal Medicine	Primary title	Nurse
351	26-30	Undergraduate	Married	6-10years	Emergency, Intensive Care Unit and Operating Room	Primary title	Nurse
352	26-30	Undergraduate	Married	6-10years	Internal Medicine	Primary title	Nurse
353	36-40	Undergraduate	Married	11-15years	Internal Medicine	Intermediate title	Nurse
354	36-40	Undergraduate	Married	11-15years	Internal Medicine	Intermediate title	Head nurse
355	36-40	Undergraduate	Married	11-15years	Surgical	Intermediate title	Nurse
356	46-50	Undergraduate	Married	>20years	Outpatient and other	Senior title	Nurse
357	36-40	Undergraduate	Widowed or separated	16-20years	Internal Medicine	Intermediate title	Nurse
358	31-35	Undergraduate	Married	6-10years	Pediatrics	Primary title	Nurse
359	26-30	Undergraduate	Single	1-5years	Emergency, Intensive Care Unit and Operating Room	Primary title	Nurse
360	20-25	Undergraduate	Single	＜1year	Internal Medicine	Primary title	Nurse
361	20-25	Undergraduate	Single	＜1year	Pediatrics	Primary title	Nurse
362	>50	Undergraduate	Widowed or separated	>20years	Obstetrics and Gynecology	Intermediate title	Nurse
363	26-30	Undergraduate	Married	1-5years	Internal Medicine	Primary title	Nurse
364	26-30	Undergraduate	Married	1-5years	Pediatrics	Primary title	Nurse
365	31-35	Undergraduate	Married	11-15years	Outpatient and other	Primary title	Nurse
366	26-30	Undergraduate	Single	1-5years	Internal Medicine	Primary title	Nurse
367	36-40	Undergraduate	Married	>20years	Outpatient and other	Intermediate title	Nurse
368	20-25	Undergraduate	Married	1-5years	Internal Medicine	Primary title	Nurse
369	26-30	Undergraduate	Married	6-10years	Outpatient and other	Primary title	Nurse
370	26-30	Undergraduate	Married	6-10years	Internal Medicine	Primary title	Nurse
371	20-25	Undergraduate	Single	1-5years	Surgical	Primary title	Nurse
372	31-35	Undergraduate	Married	6-10years	Emergency, Intensive Care Unit and Operating Room	Intermediate title	Nurse
373	20-25	Undergraduate	Single	＜1year	Internal Medicine	Primary title	Nurse
374	31-35	Undergraduate	Married	11-15years	Internal Medicine	Intermediate title	Nurse
375	26-30	Undergraduate	Single	1-5years	Emergency, Intensive Care Unit and Operating Room	Primary title	Nurse
376	41-45	Undergraduate	Married	>20years	Internal Medicine	Intermediate title	Head nurse
377	36-40	Junior college	Married	16-20years	Outpatient and other	Intermediate title	Nurse
378	26-30	Undergraduate	Single	1-5years	Obstetrics and Gynecology	Primary title	Nurse
379	20-25	Undergraduate	Single	＜1year	Internal Medicine	Primary title	Nurse
380	20-25	Junior college	Single	1-5years	Surgical	Primary title	Nurse
381	20-25	Undergraduate	Single	1-5years	Internal Medicine	Primary title	Nurse
382	20-25	Undergraduate	Single	1-5years	Surgical	Primary title	Nurse
383	26-30	Undergraduate	Married	1-5years	Internal Medicine	Primary title	Nurse
384	26-30	Undergraduate	Single	1-5years	Obstetrics and Gynecology	Primary title	Nurse
385	36-40	Undergraduate	Married	16-20years	Emergency, Intensive Care Unit and Operating Room	Intermediate title	Nurse
386	36-40	Undergraduate	Married	11-15years	Surgical	Intermediate title	Nurse
387	36-40	Undergraduate	Married	>20years	Emergency, Intensive Care Unit and Operating Room	Intermediate title	Nurse
388	20-25	Undergraduate	Single	＜1year	Outpatient and other	Primary title	Nurse
389	20-25	Undergraduate	Single	1-5years	Internal Medicine	Primary title	Nurse
390	26-30	Undergraduate	Single	6-10years	Outpatient and other	Primary title	Nurse
391	26-30	Undergraduate	Married	6-10years	Surgical	Primary title	Nurse
392	26-30	Junior college	Single	1-5years	Emergency, Intensive Care Unit and Operating Room	Primary title	Nurse
393	36-40	Undergraduate	Married	16-20years	Outpatient and other	Intermediate title	Nurse
394	31-35	Junior college	Married	11-15years	Internal Medicine	Primary title	Nurse
395	20-25	Undergraduate	Single	＜1year	Internal Medicine	Primary title	Nurse
396	31-35	Undergraduate	Married	6-10years	Surgical	Primary title	Nurse
397	31-35	Undergraduate	Married	6-10years	Surgical	Intermediate title	Nurse
398	31-35	Undergraduate	Married	11-15years	Outpatient and other	Intermediate title	Nurse
399	20-25	Undergraduate	Single	＜1year	Surgical	Primary title	Nurse
400	36-40	Undergraduate	Married	16-20years	Internal Medicine	Primary title	Nurse
401	20-25	Undergraduate	Single	＜1year	Internal Medicine	Primary title	Nurse
402	31-35	Undergraduate	Married	6-10years	Internal Medicine	Primary title	Nurse
403	31-35	Undergraduate	Married	6-10years	Internal Medicine	Primary title	Nurse
404	26-30	Junior college	Single	1-5years	Internal Medicine	Primary title	Nurse
405	31-35	Junior college	Married	11-15years	Emergency, Intensive Care Unit and Operating Room	Primary title	Nurse
406	20-25	Undergraduate	Single	1-5years	Surgical	Primary title	Nurse
407	26-30	Undergraduate	Married	6-10years	Internal Medicine	Primary title	Nurse
408	20-25	Undergraduate	Single	＜1year	Internal Medicine	Primary title	Nurse
409	31-35	Undergraduate	Married	6-10years	Internal Medicine	Primary title	Nurse
410	20-25	Undergraduate	Single	＜1year	Internal Medicine	Primary title	Nurse
411	26-30	Undergraduate	Married	1-5years	Emergency, Intensive Care Unit and Operating Room	Primary title	Nurse
412	36-40	Undergraduate	Married	11-15years	Emergency, Intensive Care Unit and Operating Room	Intermediate title	Nurse
413	36-40	Undergraduate	Married	11-15years	Internal Medicine	Primary title	Nurse
414	31-35	Junior college	Married	6-10years	Internal Medicine	Primary title	Nurse
415	26-30	Undergraduate	Married	6-10years	Obstetrics and Gynecology	Primary title	Nurse
416	20-25	Undergraduate	Single	＜1year	Internal Medicine	Primary title	Nurse
417	36-40	Undergraduate	Married	16-20years	Obstetrics and Gynecology	Intermediate title	Nurse
418	20-25	Undergraduate	Single	1-5years	Outpatient and other	Primary title	Nurse
419	31-35	Undergraduate	Married	6-10years	Internal Medicine	Primary title	Nurse
420	36-40	Undergraduate	Married	11-15years	Internal Medicine	Primary title	Nurse
421	20-25	Undergraduate	Single	＜1year	Emergency, Intensive Care Unit and Operating Room	Primary title	Nurse
422	20-25	Undergraduate	Single	＜1year	Internal Medicine	Primary title	Nurse
423	31-35	Undergraduate	Married	11-15years	Outpatient and other	Primary title	Nurse
424	31-35	Undergraduate	Married	11-15years	Outpatient and other	Intermediate title	Nurse
425	36-40	Junior college	Married	11-15years	Internal Medicine	Primary title	Nurse
426	31-35	Undergraduate	Married	1-5years	Internal Medicine	Primary title	Nurse
427	41-45	Undergraduate	Married	11-15years	Surgical	Primary title	Nurse
428	26-30	Junior college	Single	1-5years	Internal Medicine	Primary title	Nurse
429	41-45	Undergraduate	Married	11-15years	Outpatient and other	Primary title	Nurse
430	31-35	Undergraduate	Married	11-15years	Outpatient and other	Intermediate title	Nurse
431	26-30	Undergraduate	Married	1-5years	Internal Medicine	Primary title	Head nurse
432	20-25	Undergraduate	Single	＜1year	Internal Medicine	Primary title	Nurse
433	31-35	Undergraduate	Married	6-10years	Obstetrics and Gynecology	Primary title	Nurse
434	31-35	Undergraduate	Married	6-10years	Surgical	Primary title	Nurse
435	31-35	Undergraduate	Married	6-10years	Obstetrics and Gynecology	Primary title	Nurse
436	31-35	Undergraduate	Married	11-15years	Internal Medicine	Intermediate title	Nurse
437	36-40	Undergraduate	Married	11-15years	Internal Medicine	Primary title	Nurse
438	31-35	Undergraduate	Married	11-15years	Obstetrics and Gynecology	Intermediate title	Nurse
439	36-40	Undergraduate	Married	6-10years	Internal Medicine	Intermediate title	Nurse
440	36-40	Undergraduate	Married	11-15years	Internal Medicine	Primary title	Nurse
441	31-35	Undergraduate	Widowed or separated	6-10years	Surgical	Primary title	Nurse
442	26-30	Undergraduate	Single	6-10years	Emergency, Intensive Care Unit and Operating Room	Primary title	Nurse
443	31-35	Undergraduate	Married	6-10years	Internal Medicine	Intermediate title	Nurse
444	20-25	Undergraduate	Single	＜1year	Internal Medicine	Primary title	Nurse
445	26-30	Undergraduate	Married	1-5years	Surgical	Primary title	Nurse
446	26-30	Junior college	Single	6-10years	Internal Medicine	Primary title	Nurse
447	26-30	Undergraduate	Single	1-5years	Internal Medicine	Primary title	Nurse
448	20-25	Undergraduate	Single	1-5years	Emergency, Intensive Care Unit and Operating Room	Primary title	Nurse
449	26-30	Undergraduate	Married	1-5years	Internal Medicine	Primary title	Nurse
450	20-25	Junior college	Single	1-5years	Internal Medicine	Primary title	Nurse
451	36-40	Undergraduate	Married	11-15years	Internal Medicine	Intermediate title	Nurse
452	26-30	Undergraduate	Married	1-5years	Internal Medicine	Primary title	Nurse
453	20-25	Undergraduate	Single	1-5years	Internal Medicine	Primary title	Nurse
454	20-25	Undergraduate	Single	＜1year	Internal Medicine	Primary title	Nurse
455	31-35	Undergraduate	Married	11-15years	Emergency, Intensive Care Unit and Operating Room	Intermediate title	Nurse
456	36-40	Undergraduate	Married	11-15years	Internal Medicine	Intermediate title	Nurse
457	26-30	Undergraduate	Single	1-5years	Internal Medicine	Primary title	Nurse
458	36-40	Undergraduate	Married	11-15years	Outpatient and other	Primary title	Nurse
459	36-40	Junior college	Married	11-15years	Surgical	Intermediate title	Nurse
460	26-30	Undergraduate	Single	6-10years	Internal Medicine	Primary title	Nurse
461	36-40	Undergraduate	Married	16-20years	Internal Medicine	Intermediate title	Nurse
462	31-35	Undergraduate	Married	11-15years	Outpatient and other	Primary title	Nurse
463	41-45	Undergraduate	Married	>20years	Surgical	Intermediate title	Nurse
464	20-25	Undergraduate	Single	1-5years	Surgical	Primary title	Nurse
465	31-35	Undergraduate	Married	11-15years	Surgical	Intermediate title	Nurse
466	31-35	Undergraduate	Married	6-10years	Emergency, Intensive Care Unit and Operating Room	Intermediate title	Nurse
467	36-40	Undergraduate	Married	16-20years	Surgical	Intermediate title	Nurse
468	20-25	Undergraduate	Single	1-5years	Internal Medicine	Primary title	Nurse
469	36-40	Undergraduate	Widowed or separated	11-15years	Surgical	Intermediate title	Nurse
470	26-30	Undergraduate	Single	1-5years	Internal Medicine	Primary title	Nurse
471	20-25	Undergraduate	Single	1-5years	Internal Medicine	Primary title	Nurse
472	26-30	Undergraduate	Married	1-5years	Emergency, Intensive Care Unit and Operating Room	Primary title	Nurse
473	20-25	Undergraduate	Single	1-5years	Internal Medicine	Primary title	Nurse
474	20-25	Undergraduate	Single	1-5years	Internal Medicine	Primary title	Nurse
475	36-40	Undergraduate	Married	11-15years	Internal Medicine	Intermediate title	Nurse
476	31-35	Undergraduate	Married	6-10years	Surgical	Primary title	Nurse
477	20-25	Undergraduate	Single	＜1year	Surgical	Primary title	Nurse
478	20-25	Undergraduate	Single	＜1year	Outpatient and other	Primary title	Nurse
479	26-30	Undergraduate	Married	1-5years	Surgical	Primary title	Nurse
480	36-40	Undergraduate	Married	16-20years	Internal Medicine	Intermediate title	Nurse
481	20-25	Junior college	Single	1-5years	Internal Medicine	Primary title	Nurse
482	41-45	Undergraduate	Married	>20years	Surgical	Intermediate title	Nurse
483	36-40	Undergraduate	Married	11-15years	Outpatient and other	Intermediate title	Nurse
484	31-35	Undergraduate	Married	6-10years	Outpatient and other	Primary title	Nurse
485	20-25	Undergraduate	Single	＜1year	Outpatient and other	Primary title	Nurse
486	31-35	Undergraduate	Married	11-15years	Internal Medicine	Intermediate title	Nurse
487	20-25	Undergraduate	Single	＜1year	Internal Medicine	Primary title	Nurse
488	36-40	Undergraduate	Married	11-15years	Internal Medicine	Primary title	Nurse
489	31-35	Undergraduate	Married	6-10years	Pediatrics	Primary title	Nurse
490	20-25	Undergraduate	Single	1-5years	Internal Medicine	Primary title	Nurse
491	36-40	Undergraduate	Married	11-15years	Emergency, Intensive Care Unit and Operating Room	Intermediate title	Nurse
492	36-40	Undergraduate	Married	16-20years	Outpatient and other	Intermediate title	Head nurse
493	31-35	Undergraduate	Married	6-10years	Internal Medicine	Primary title	Nurse
494	31-35	Undergraduate	Married	11-15years	Internal Medicine	Primary title	Nurse
495	31-35	Undergraduate	Single	11-15years	Surgical	Primary title	Nurse
496	31-35	Junior college	Married	6-10years	Internal Medicine	Primary title	Nurse
497	31-35	Undergraduate	Married	11-15years	Internal Medicine	Primary title	Nurse
498	20-25	Undergraduate	Single	1-5years	Internal Medicine	Primary title	Nurse
499	31-35	Undergraduate	Married	11-15years	Surgical	Primary title	Nurse
500	36-40	Undergraduate	Married	16-20years	Surgical	Primary title	Nurse
501	31-35	Undergraduate	Married	6-10years	Surgical	Primary title	Nurse
502	20-25	Undergraduate	Single	1-5years	Internal Medicine	Primary title	Nurse
503	26-30	Undergraduate	Single	1-5years	Internal Medicine	Primary title	Nurse
504	26-30	Undergraduate	Single	1-5years	Surgical	Primary title	Nurse
505	26-30	Undergraduate	Married	6-10years	Surgical	Primary title	Nurse
506	20-25	Undergraduate	Single	＜1year	Internal Medicine	Primary title	Nurse
507	36-40	Undergraduate	Married	6-10years	Internal Medicine	Primary title	Nurse
508	20-25	Undergraduate	Single	1-5years	Emergency, Intensive Care Unit and Operating Room	Primary title	Nurse
509	36-40	Undergraduate	Married	16-20years	Outpatient and other	Intermediate title	Head nurse
510	31-35	Junior college	Married	6-10years	Surgical	Primary title	Nurse
511	20-25	Undergraduate	Single	1-5years	Obstetrics and Gynecology	Primary title	Nurse
512	31-35	Undergraduate	Married	11-15years	Surgical	Intermediate title	Nurse
513	31-35	Undergraduate	Married	11-15years	Internal Medicine	Intermediate title	Nurse
514	26-30	Undergraduate	Married	6-10years	Emergency, Intensive Care Unit and Operating Room	Primary title	Nurse
515	>50	Undergraduate	Married	>20years	Pediatrics	Intermediate title	Nurse
516	31-35	Undergraduate	Married	6-10years	Internal Medicine	Intermediate title	Nurse
517	>50	Junior college	Married	>20years	Pediatrics	Intermediate title	Nurse
518	31-35	Undergraduate	Married	11-15years	Emergency, Intensive Care Unit and Operating Room	Intermediate title	Nurse
519	36-40	Undergraduate	Married	11-15years	Obstetrics and Gynecology	Intermediate title	Nurse
520	41-45	Undergraduate	Married	>20years	Surgical	Intermediate title	Nurse
521	31-35	Undergraduate	Married	6-10years	Surgical	Primary title	Nurse
522	36-40	Undergraduate	Married	11-15years	Outpatient and other	Primary title	Nurse
523	36-40	Undergraduate	Married	11-15years	Outpatient and other	Intermediate title	Head nurse
524	20-25	Undergraduate	Single	＜1year	Internal Medicine	Primary title	Nurse
525	31-35	Undergraduate	Married	11-15years	Emergency, Intensive Care Unit and Operating Room	Primary title	Nurse
526	31-35	Undergraduate	Married	11-15years	Surgical	Intermediate title	Nurse
527	20-25	Undergraduate	Single	＜1year	Outpatient and other	Primary title	Nurse
528	20-25	Undergraduate	Single	1-5years	Outpatient and other	Primary title	Nurse
529	26-30	Undergraduate	Single	6-10years	Emergency, Intensive Care Unit and Operating Room	Primary title	Nurse
530	26-30	Undergraduate	Married	1-5years	Outpatient and other	Primary title	Nurse
531	36-40	Undergraduate	Married	11-15years	Internal Medicine	Intermediate title	Nurse
532	31-35	Undergraduate	Married	11-15years	Surgical	Primary title	Nurse
533	36-40	Undergraduate	Married	11-15years	Outpatient and other	Primary title	Nurse
534	36-40	Undergraduate	Married	16-20years	Pediatrics	Intermediate title	Nurse
535	26-30	Junior college	Single	1-5years	Internal Medicine	Primary title	Nurse
536	31-35	Undergraduate	Married	11-15years	Outpatient and other	Primary title	Nurse
537	26-30	Undergraduate	Married	11-15years	Pediatrics	Primary title	Nurse
538	36-40	Undergraduate	Married	16-20years	Internal Medicine	Intermediate title	Head nurse
539	31-35	Undergraduate	Married	11-15years	Outpatient and other	Intermediate title	Nurse
540	26-30	Undergraduate	Single	6-10years	Internal Medicine	Primary title	Nurse
541	26-30	Undergraduate	Married	6-10years	Obstetrics and Gynecology	Primary title	Nurse
542	36-40	Undergraduate	Married	16-20years	Outpatient and other	Intermediate title	Nurse
543	36-40	Undergraduate	Married	16-20years	Surgical	Intermediate title	Head nurse
544	46-50	Undergraduate	Married	>20years	Surgical	Intermediate title	Nurse
545	20-25	Undergraduate	Single	1-5years	Surgical	Primary title	Nurse
546	26-30	Undergraduate	Single	1-5years	Surgical	Primary title	Nurse
547	31-35	Undergraduate	Married	11-15years	Surgical	Intermediate title	Nurse
548	36-40	Undergraduate	Married	11-15years	Internal Medicine	Intermediate title	Nurse
549	26-30	Undergraduate	Single	1-5years	Obstetrics and Gynecology	Primary title	Nurse
550	26-30	Undergraduate	Single	1-5years	Surgical	Primary title	Nurse
551	31-35	Undergraduate	Married	11-15years	Surgical	Intermediate title	Nurse
552	31-35	Undergraduate	Married	11-15years	Surgical	Intermediate title	Nurse
553	31-35	Undergraduate	Married	6-10years	Outpatient and other	Primary title	Nurse
554	31-35	Undergraduate	Married	11-15years	Surgical	Intermediate title	Nurse
555	36-40	Undergraduate	Married	11-15years	Internal Medicine	Primary title	Nurse
556	26-30	Undergraduate	Single	1-5years	Surgical	Primary title	Nurse
557	26-30	Undergraduate	Single	6-10years	Outpatient and other	Primary title	Nurse
558	36-40	Undergraduate	Married	11-15years	Obstetrics and Gynecology	Intermediate title	Nurse
559	26-30	Undergraduate	Married	6-10years	Surgical	Primary title	Nurse
560	36-40	Undergraduate	Married	11-15years	Internal Medicine	Primary title	Nurse
561	31-35	Junior college	Married	11-15years	Surgical	Primary title	Nurse
562	31-35	Undergraduate	Single	6-10years	Outpatient and other	Primary title	Nurse
563	31-35	Undergraduate	Married	11-15years	Internal Medicine	Primary title	Nurse
564	20-25	Undergraduate	Single	1-5years	Surgical	Primary title	Nurse
565	36-40	Undergraduate	Married	16-20years	Internal Medicine	Intermediate title	Nurse
566	20-25	Undergraduate	Single	＜1year	Outpatient and other	Primary title	Nurse
567	36-40	Undergraduate	Widowed or separated	11-15years	Internal Medicine	Intermediate title	Nurse
568	31-35	Undergraduate	Married	1-5years	Surgical	Primary title	Nurse
569	36-40	Undergraduate	Married	11-15years	Surgical	Senior title	Head nurse
570	20-25	Undergraduate	Single	1-5years	Internal Medicine	Primary title	Nurse
571	36-40	Undergraduate	Married	16-20years	Pediatrics	Intermediate title	Nurse
572	20-25	Undergraduate	Single	1-5years	Obstetrics and Gynecology	Primary title	Nurse
573	36-40	Undergraduate	Married	11-15years	Internal Medicine	Primary title	Nurse
574	31-35	Undergraduate	Married	11-15years	Outpatient and other	Primary title	Nurse
575	26-30	Undergraduate	Married	1-5years	Surgical	Primary title	Nurse
576	20-25	Undergraduate	Single	＜1year	Obstetrics and Gynecology	Primary title	Nurse
577	31-35	Undergraduate	Married	11-15years	Internal Medicine	Primary title	Nurse
578	20-25	Undergraduate	Single	1-5years	Internal Medicine	Primary title	Nurse
579	20-25	Undergraduate	Married	1-5years	Surgical	Primary title	Nurse
580	20-25	Undergraduate	Single	1-5years	Surgical	Primary title	Nurse
581	36-40	Undergraduate	Married	11-15years	Obstetrics and Gynecology	Intermediate title	Nurse
582	20-25	Undergraduate	Single	1-5years	Surgical	Primary title	Nurse
583	31-35	Undergraduate	Married	11-15years	Surgical	Primary title	Nurse
584	31-35	Undergraduate	Married	11-15years	Surgical	Primary title	Nurse
585	26-30	Junior college	Single	1-5years	Emergency, Intensive Care Unit and Operating Room	Primary title	Nurse
586	26-30	Undergraduate	Married	6-10years	Surgical	Primary title	Nurse
587	31-35	Undergraduate	Married	11-15years	Internal Medicine	Intermediate title	Nurse
588	20-25	Undergraduate	Single	＜1year	Outpatient and other	Primary title	Nurse
589	26-30	Undergraduate	Single	1-5years	Surgical	Primary title	Nurse
590	26-30	Undergraduate	Married	1-5years	Obstetrics and Gynecology	Primary title	Nurse
591	31-35	Undergraduate	Single	16-20years	Pediatrics	Intermediate title	Nurse
592	20-25	Undergraduate	Single	1-5years	Emergency, Intensive Care Unit and Operating Room	Primary title	Nurse
593	26-30	Undergraduate	Married	1-5years	Surgical	Primary title	Nurse
594	31-35	Junior college	Married	11-15years	Internal Medicine	Intermediate title	Nurse
595	41-45	Undergraduate	Married	>20years	Outpatient and other	Intermediate title	Nurse
596	26-30	Undergraduate	Single	1-5years	Pediatrics	Primary title	Nurse
597	36-40	Undergraduate	Married	11-15years	Internal Medicine	Intermediate title	Nurse
598	31-35	Undergraduate	Married	11-15years	Internal Medicine	Primary title	Nurse
599	31-35	Undergraduate	Married	6-10years	Outpatient and other	Primary title	Nurse
600	31-35	Undergraduate	Married	11-15years	Internal Medicine	Intermediate title	Nurse
601	36-40	Undergraduate	Married	11-15years	Surgical	Primary title	Nurse
602	26-30	Undergraduate	Single	1-5years	Surgical	Primary title	Nurse
603	20-25	Junior college	Single	1-5years	Surgical	Primary title	Nurse
604	31-35	Undergraduate	Single	6-10years	Pediatrics	Primary title	Nurse
605	31-35	Undergraduate	Married	11-15years	Surgical	Intermediate title	Nurse
606	31-35	Undergraduate	Married	6-10years	Surgical	Intermediate title	Nurse
607	20-25	Junior college	Single	1-5years	Surgical	Primary title	Nurse
608	31-35	Undergraduate	Widowed or separated	6-10years	Internal Medicine	Primary title	Nurse
609	20-25	Undergraduate	Single	＜1year	Internal Medicine	Primary title	Nurse
610	31-35	Undergraduate	Single	6-10years	Emergency, Intensive Care Unit and Operating Room	Intermediate title	Nurse
611	20-25	Undergraduate	Single	1-5years	Pediatrics	Primary title	Nurse
612	26-30	Junior college	Single	6-10years	Pediatrics	Primary title	Nurse
613	26-30	Undergraduate	Married	1-5years	Internal Medicine	Primary title	Nurse
614	31-35	Undergraduate	Married	6-10years	Internal Medicine	Primary title	Nurse
615	31-35	Undergraduate	Married	6-10years	Internal Medicine	Intermediate title	Nurse
616	31-35	Undergraduate	Married	6-10years	Surgical	Intermediate title	Nurse
617	26-30	Undergraduate	Single	6-10years	Internal Medicine	Intermediate title	Nurse
618	20-25	Junior college	Single	1-5years	Surgical	Primary title	Nurse
619	26-30	Undergraduate	Single	6-10years	Emergency, Intensive Care Unit and Operating Room	Intermediate title	Nurse
620	31-35	Undergraduate	Single	11-15years	Internal Medicine	Primary title	Nurse
621	26-30	Undergraduate	Single	1-5years	Internal Medicine	Primary title	Nurse
622	36-40	Undergraduate	Married	16-20years	Surgical	Primary title	Nurse
623	>50	Junior college	Married	>20years	Surgical	Senior title	Nurse
624	26-30	Junior college	Married	1-5years	Internal Medicine	Primary title	Nurse
625	41-45	Undergraduate	Married	>20years	Outpatient and other	Intermediate title	Nurse
626	36-40	Undergraduate	Married	11-15years	Obstetrics and Gynecology	Primary title	Nurse
627	20-25	Undergraduate	Single	＜1year	Outpatient and other	Primary title	Nurse
628	31-35	Undergraduate	Married	6-10years	Outpatient and other	Primary title	Nurse
629	31-35	Undergraduate	Married	11-15years	Pediatrics	Intermediate title	Nurse
630	31-35	Undergraduate	Married	11-15years	Pediatrics	Primary title	Nurse
631	20-25	Undergraduate	Single	1-5years	Pediatrics	Primary title	Nurse
632	26-30	Undergraduate	Married	1-5years	Pediatrics	Primary title	Nurse
633	20-25	Undergraduate	Single	＜1year	Pediatrics	Primary title	Nurse
634	36-40	Undergraduate	Married	16-20years	Pediatrics	Primary title	Nurse
635	20-25	Undergraduate	Single	1-5years	Internal Medicine	Primary title	Nurse
636	36-40	Undergraduate	Married	11-15years	Surgical	Intermediate title	Head nurse
637	20-25	Undergraduate	Single	1-5years	Surgical	Primary title	Nurse
638	31-35	Undergraduate	Married	6-10years	Outpatient and other	Primary title	Nurse
639	26-30	Undergraduate	Single	1-5years	Surgical	Primary title	Nurse
640	26-30	Undergraduate	Married	1-5years	Surgical	Primary title	Nurse
641	>50	Undergraduate	Married	>20years	Outpatient and other	Senior title	Nurse
642	36-40	Undergraduate	Married	16-20years	Pediatrics	Intermediate title	Nurse
643	36-40	Undergraduate	Married	16-20years	Internal Medicine	Intermediate title	Nurse
644	31-35	Undergraduate	Single	11-15years	Surgical	Primary title	Nurse
645	26-30	Undergraduate	Married	1-5years	Internal Medicine	Primary title	Nurse
646	31-35	Undergraduate	Single	11-15years	Surgical	Primary title	Nurse
647	20-25	Undergraduate	Single	1-5years	Surgical	Primary title	Nurse
648	31-35	Undergraduate	Single	6-10years	Surgical	Intermediate title	Nurse
649	31-35	Undergraduate	Married	11-15years	Emergency, Intensive Care Unit and Operating Room	Intermediate title	Nurse
650	20-25	Undergraduate	Single	1-5years	Outpatient and other	Primary title	Nurse
651	26-30	Undergraduate	Married	1-5years	Surgical	Primary title	Nurse
652	36-40	Undergraduate	Married	11-15years	Surgical	Senior title	Head nurse
653	26-30	Undergraduate	Single	1-5years	Internal Medicine	Primary title	Nurse
654	31-35	Undergraduate	Married	11-15years	Outpatient and other	Primary title	Nurse
655	26-30	Undergraduate	Married	1-5years	Emergency, Intensive Care Unit and Operating Room	Primary title	Nurse
656	31-35	Undergraduate	Married	11-15years	Surgical	Intermediate title	Nurse
657	31-35	Undergraduate	Married	11-15years	Surgical	Intermediate title	Nurse
658	36-40	Undergraduate	Married	16-20years	Outpatient and other	Intermediate title	Nurse
659	20-25	Undergraduate	Single	＜1year	Outpatient and other	Primary title	Nurse
660	36-40	Undergraduate	Married	11-15years	Surgical	Intermediate title	Nurse
661	26-30	Undergraduate	Single	1-5years	Emergency, Intensive Care Unit and Operating Room	Primary title	Nurse
662	36-40	Undergraduate	Married	11-15years	Surgical	Intermediate title	Nurse
663	26-30	Undergraduate	Married	6-10years	Internal Medicine	Primary title	Nurse
664	31-35	Undergraduate	Married	6-10years	Outpatient and other	Intermediate title	Nurse
665	31-35	Undergraduate	Married	11-15years	Surgical	Intermediate title	Nurse
666	31-35	Undergraduate	Married	6-10years	Surgical	Intermediate title	Nurse
667	31-35	Junior college	Married	11-15years	Surgical	Primary title	Nurse
668	31-35	Undergraduate	Married	11-15years	Emergency, Intensive Care Unit and Operating Room	Intermediate title	Nurse
669	31-35	Undergraduate	Married	11-15years	Internal Medicine	Primary title	Nurse
670	31-35	Undergraduate	Married	6-10years	Surgical	Intermediate title	Nurse
671	31-35	Undergraduate	Married	11-15years	Emergency, Intensive Care Unit and Operating Room	Intermediate title	Nurse
672	36-40	Undergraduate	Married	16-20years	Outpatient and other	Intermediate title	Nurse
673	20-25	Undergraduate	Single	1-5years	Internal Medicine	Primary title	Nurse
674	41-45	Junior college	Married	16-20years	Outpatient and other	Intermediate title	Nurse
675	31-35	Undergraduate	Married	11-15years	Outpatient and other	Primary title	Nurse
676	31-35	Undergraduate	Married	6-10years	Surgical	Intermediate title	Nurse
677	31-35	Undergraduate	Married	11-15years	Internal Medicine	Intermediate title	Nurse
678	36-40	Undergraduate	Married	11-15years	Internal Medicine	Intermediate title	Nurse
679	31-35	Undergraduate	Married	11-15years	Surgical	Intermediate title	Nurse
680	26-30	Undergraduate	Single	1-5years	Emergency, Intensive Care Unit and Operating Room	Primary title	Nurse
681	20-25	Undergraduate	Single	1-5years	Emergency, Intensive Care Unit and Operating Room	Primary title	Nurse
682	36-40	Undergraduate	Married	16-20years	Internal Medicine	Intermediate title	Nurse
683	31-35	Undergraduate	Married	11-15years	Emergency, Intensive Care Unit and Operating Room	Primary title	Nurse
684	31-35	Undergraduate	Married	11-15years	Pediatrics	Intermediate title	Nurse
685	36-40	Undergraduate	Married	11-15years	Outpatient and other	Primary title	Nurse
686	20-25	Undergraduate	Single	1-5years	Surgical	Primary title	Nurse
687	31-35	Undergraduate	Married	11-15years	Emergency, Intensive Care Unit and Operating Room	Primary title	Nurse
688	36-40	Undergraduate	Married	16-20years	Pediatrics	Intermediate title	Nurse
689	20-25	Undergraduate	Single	＜1year	Internal Medicine	Primary title	Nurse
690	36-40	Undergraduate	Married	11-15years	Emergency, Intensive Care Unit and Operating Room	Intermediate title	Nurse
691	31-35	Undergraduate	Married	11-15years	Outpatient and other	Primary title	Nurse
692	36-40	Undergraduate	Married	16-20years	Outpatient and other	Intermediate title	Head nurse
693	26-30	Undergraduate	Married	6-10years	Emergency, Intensive Care Unit and Operating Room	Primary title	Nurse
694	31-35	Undergraduate	Single	6-10years	Internal Medicine	Intermediate title	Nurse
695	20-25	Undergraduate	Single	1-5years	Surgical	Primary title	Nurse
696	31-35	Undergraduate	Married	6-10years	Surgical	Intermediate title	Nurse
697	20-25	Undergraduate	Single	1-5years	Surgical	Primary title	Nurse
698	36-40	Undergraduate	Married	16-20years	Outpatient and other	Intermediate title	Nurse
699	31-35	Junior college	Married	11-15years	Internal Medicine	Intermediate title	Nurse
700	20-25	Undergraduate	Single	1-5years	Surgical	Primary title	Nurse
701	41-45	Undergraduate	Married	>20years	Surgical	Senior title	Head nurse
702	31-35	Undergraduate	Married	11-15years	Internal Medicine	Primary title	Nurse
703	31-35	Undergraduate	Married	11-15years	Emergency, Intensive Care Unit and Operating Room	Intermediate title	Nurse
704	31-35	Undergraduate	Married	11-15years	Surgical	Primary title	Nurse
705	26-30	Undergraduate	Married	6-10years	Pediatrics	Primary title	Nurse
706	20-25	Undergraduate	Single	1-5years	Internal Medicine	Primary title	Nurse
707	26-30	Undergraduate	Married	1-5years	Internal Medicine	Primary title	Nurse
708	36-40	Undergraduate	Married	11-15years	Outpatient and other	Primary title	Nurse
709	31-35	Undergraduate	Married	16-20years	Pediatrics	Intermediate title	Nurse
710	31-35	Undergraduate	Single	6-10years	Outpatient and other	Primary title	Nurse
711	26-30	Undergraduate	Single	1-5years	Emergency, Intensive Care Unit and Operating Room	Primary title	Nurse
712	26-30	Undergraduate	Married	1-5years	Outpatient and other	Primary title	Nurse
713	31-35	Undergraduate	Married	11-15years	Outpatient and other	Intermediate title	Nurse
714	36-40	Undergraduate	Single	16-20years	Outpatient and other	Primary title	Nurse
715	26-30	Undergraduate	Single	1-5years	Emergency, Intensive Care Unit and Operating Room	Primary title	Nurse
716	36-40	Junior college	Married	16-20years	Outpatient and other	Primary title	Nurse
717	31-35	Undergraduate	Married	6-10years	Internal Medicine	Primary title	Nurse
718	36-40	Undergraduate	Married	>20years	Emergency, Intensive Care Unit and Operating Room	Intermediate title	Nurse
719	20-25	Undergraduate	Single	＜1year	Emergency, Intensive Care Unit and Operating Room	Primary title	Nurse
720	26-30	Undergraduate	Married	6-10years	Outpatient and other	Primary title	Nurse
721	31-35	Undergraduate	Married	6-10years	Outpatient and other	Primary title	Nurse
722	36-40	Junior college	Married	11-15years	Outpatient and other	Intermediate title	Nurse
723	31-35	Undergraduate	Married	11-15years	Outpatient and other	Primary title	Nurse
724	31-35	Undergraduate	Married	11-15years	Emergency, Intensive Care Unit and Operating Room	Intermediate title	Nurse
725	41-45	Undergraduate	Married	>20years	Pediatrics	Intermediate title	Nurse
726	31-35	Undergraduate	Married	6-10years	Outpatient and other	Primary title	Nurse
727	26-30	Undergraduate	Married	6-10years	Obstetrics and Gynecology	Primary title	Nurse
728	41-45	Undergraduate	Married	>20years	Outpatient and other	Intermediate title	Nurse
729	20-25	Undergraduate	Single	＜1year	Outpatient and other	Primary title	Nurse
730	26-30	Undergraduate	Married	1-5years	Surgical	Primary title	Nurse
731	20-25	Undergraduate	Single	1-5years	Surgical	Primary title	Nurse
732	20-25	Junior college	Single	1-5years	Obstetrics and Gynecology	Primary title	Nurse
733	26-30	Undergraduate	Single	1-5years	Surgical	Primary title	Nurse
734	36-40	Undergraduate	Married	11-15years	Outpatient and other	Intermediate title	Nurse
735	36-40	Undergraduate	Married	11-15years	Outpatient and other	Intermediate title	Nurse
736	26-30	Undergraduate	Married	1-5years	Outpatient and other	Primary title	Nurse
737	36-40	Undergraduate	Married	11-15years	Obstetrics and Gynecology	Intermediate title	Nurse
738	26-30	Undergraduate	Single	1-5years	Surgical	Primary title	Nurse
739	20-25	Undergraduate	Single	1-5years	Surgical	Primary title	Nurse
740	26-30	Undergraduate	Married	6-10years	Internal Medicine	Primary title	Nurse
741	20-25	Undergraduate	Single	1-5years	Emergency, Intensive Care Unit and Operating Room	Primary title	Nurse
742	36-40	Undergraduate	Married	11-15years	Obstetrics and Gynecology	Primary title	Nurse
743	31-35	Undergraduate	Married	11-15years	Obstetrics and Gynecology	Primary title	Nurse
744	36-40	Undergraduate	Single	6-10years	Emergency, Intensive Care Unit and Operating Room	Intermediate title	Nurse
745	26-30	Junior college	Married	6-10years	Emergency, Intensive Care Unit and Operating Room	Primary title	Nurse
746	36-40	Undergraduate	Married	16-20years	Pediatrics	Intermediate title	Head nurse
747	36-40	Undergraduate	Married	11-15years	Internal Medicine	Intermediate title	Head nurse
748	31-35	Undergraduate	Single	6-10years	Emergency, Intensive Care Unit and Operating Room	Intermediate title	Nurse
749	36-40	Junior college	Married	11-15years	Emergency, Intensive Care Unit and Operating Room	Primary title	Nurse
750	46-50	Undergraduate	Married	>20years	Outpatient and other	Intermediate title	Nurse
751	31-35	Undergraduate	Married	6-10years	Outpatient and other	Primary title	Nurse
752	46-50	Undergraduate	Married	>20years	Outpatient and other	Intermediate title	Nurse
753	20-25	Undergraduate	Single	＜1year	Surgical	Primary title	Nurse
754	31-35	Undergraduate	Married	6-10years	Outpatient and other	Primary title	Nurse
755	31-35	Undergraduate	Married	11-15years	Internal Medicine	Primary title	Nurse
756	31-35	Undergraduate	Married	6-10years	Internal Medicine	Primary title	Nurse
757	36-40	Undergraduate	Married	11-15years	Outpatient and other	Intermediate title	Head nurse
758	26-30	Undergraduate	Married	11-15years	Internal Medicine	Primary title	Nurse
759	36-40	Undergraduate	Married	16-20years	Outpatient and other	Intermediate title	Nurse
760	20-25	Undergraduate	Single	1-5years	Internal Medicine	Primary title	Nurse
761	31-35	Undergraduate	Married	11-15years	Internal Medicine	Primary title	Nurse
762	20-25	Undergraduate	Single	1-5years	Emergency, Intensive Care Unit and Operating Room	Primary title	Nurse
763	>50	Junior college	Married	>20years	Internal Medicine	Senior title	Nurse
764	31-35	Undergraduate	Married	16-20years	Internal Medicine	Intermediate title	Nurse
765	26-30	Undergraduate	Married	1-5years	Emergency, Intensive Care Unit and Operating Room	Primary title	Nurse
766	31-35	Undergraduate	Married	6-10years	Internal Medicine	Primary title	Nurse
767	31-35	Undergraduate	Married	11-15years	Internal Medicine	Intermediate title	Nurse
768	26-30	Undergraduate	Single	1-5years	Internal Medicine	Primary title	Nurse
769	36-40	Undergraduate	Married	11-15years	Internal Medicine	Intermediate title	Head nurse
770	20-25	Undergraduate	Single	＜1year	Emergency, Intensive Care Unit and Operating Room	Primary title	Nurse
771	20-25	Undergraduate	Single	1-5years	Internal Medicine	Primary title	Nurse
772	20-25	Undergraduate	Single	1-5years	Internal Medicine	Primary title	Nurse
773	26-30	Undergraduate	Married	1-5years	Internal Medicine	Primary title	Nurse
774	26-30	Undergraduate	Married	1-5years	Internal Medicine	Primary title	Nurse
775	20-25	Undergraduate	Married	1-5years	Internal Medicine	Primary title	Nurse
776	20-25	Undergraduate	Single	1-5years	Surgical	Primary title	Nurse
777	31-35	Undergraduate	Married	11-15years	Outpatient and other	Intermediate title	Head nurse
778	20-25	Undergraduate	Single	1-5years	Emergency, Intensive Care Unit and Operating Room	Primary title	Nurse
779	31-35	Undergraduate	Married	6-10years	Internal Medicine	Intermediate title	Head nurse
780	31-35	Undergraduate	Married	6-10years	Internal Medicine	Primary title	Nurse
781	20-25	Undergraduate	Single	1-5years	Emergency, Intensive Care Unit and Operating Room	Primary title	Nurse
782	26-30	Undergraduate	Single	1-5years	Internal Medicine	Primary title	Nurse
783	31-35	Undergraduate	Married	6-10years	Internal Medicine	Primary title	Nurse
784	20-25	Undergraduate	Single	＜1year	Internal Medicine	Primary title	Nurse
785	26-30	Undergraduate	Married	6-10years	Internal Medicine	Primary title	Nurse
786	31-35	Undergraduate	Married	6-10years	Internal Medicine	Primary title	Nurse
787	20-25	Undergraduate	Single	＜1year	Internal Medicine	Primary title	Nurse
788	20-25	Undergraduate	Single	1-5years	Internal Medicine	Primary title	Nurse
789	31-35	Undergraduate	Married	6-10years	Internal Medicine	Intermediate title	Nurse
790	26-30	Junior college	Married	6-10years	Internal Medicine	Primary title	Nurse
791	36-40	Undergraduate	Married	11-15years	Internal Medicine	Primary title	Nurse
792	36-40	Undergraduate	Married	16-20years	Internal Medicine	Intermediate title	Nurse
793	20-25	Undergraduate	Single	1-5years	Outpatient and other	Primary title	Nurse
794	31-35	Undergraduate	Married	11-15years	Internal Medicine	Primary title	Nurse
795	31-35	Undergraduate	Married	11-15years	Internal Medicine	Primary title	Nurse
796	31-35	Undergraduate	Married	6-10years	Internal Medicine	Primary title	Nurse
797	31-35	Undergraduate	Single	11-15years	Internal Medicine	Primary title	Nurse
798	36-40	Undergraduate	Married	16-20years	Internal Medicine	Intermediate title	Nurse
799	31-35	Undergraduate	Married	6-10years	Internal Medicine	Intermediate title	Nurse
800	31-35	Undergraduate	Single	11-15years	Outpatient and other	Primary title	Nurse
801	20-25	Undergraduate	Single	＜1year	Outpatient and other	Primary title	Nurse
802	31-35	Undergraduate	Married	11-15years	Outpatient and other	Primary title	Nurse
803	26-30	Undergraduate	Single	1-5years	Outpatient and other	Primary title	Nurse
804	20-25	Undergraduate	Single	＜1year	Internal Medicine	Primary title	Nurse
805	26-30	Undergraduate	Married	6-10years	Outpatient and other	Primary title	Nurse
806	31-35	Undergraduate	Married	11-15years	Internal Medicine	Intermediate title	Nurse
807	31-35	Undergraduate	Widowed or separated	11-15years	Outpatient and other	Intermediate title	Nurse
808	41-45	Undergraduate	Married	>20years	Outpatient and other	Primary title	Nurse
809	26-30	Undergraduate	Married	6-10years	Outpatient and other	Primary title	Nurse
810	31-35	Junior college	Single	11-15years	Outpatient and other	Primary title	Nurse
811	31-35	Junior college	Married	11-15years	Outpatient and other	Primary title	Nurse
812	>50	Undergraduate	Married	>20years	Outpatient and other	Intermediate title	Nurse
813	26-30	Undergraduate	Single	6-10years	Outpatient and other	Primary title	Nurse
814	41-45	Junior college	Widowed or separated	>20years	Outpatient and other	Intermediate title	Nurse
815	31-35	Undergraduate	Single	6-10years	Emergency, Intensive Care Unit and Operating Room	Primary title	Nurse
816	31-35	Undergraduate	Married	11-15years	Outpatient and other	Primary title	Nurse
817	31-35	Undergraduate	Married	6-10years	Outpatient and other	Primary title	Nurse
818	41-45	Junior college	Married	>20years	Outpatient and other	Intermediate title	Nurse
819	31-35	Junior college	Married	6-10years	Outpatient and other	Primary title	Nurse
820	31-35	Junior college	Married	6-10years	Outpatient and other	Primary title	Nurse
821	26-30	Junior college	Married	6-10years	Internal Medicine	Primary title	Nurse
822	41-45	Undergraduate	Married	>20years	Outpatient and other	Senior title	Nurse
823	20-25	Undergraduate	Single	1-5years	Outpatient and other	Primary title	Nurse
824	36-40	Undergraduate	Married	16-20years	Outpatient and other	Intermediate title	Nurse
825	31-35	Undergraduate	Married	6-10years	Outpatient and other	Primary title	Nurse
826	36-40	Undergraduate	Married	11-15years	Internal Medicine	Primary title	Nurse
827	31-35	Undergraduate	Married	6-10years	Outpatient and other	Primary title	Nurse
828	26-30	Undergraduate	Married	6-10years	Outpatient and other	Primary title	Nurse
829	31-35	Undergraduate	Married	11-15years	Internal Medicine	Primary title	Nurse
830	31-35	Undergraduate	Married	11-15years	Outpatient and other	Intermediate title	Head nurse
831	31-35	Junior college	Married	11-15years	Internal Medicine	Primary title	Nurse
832	26-30	Undergraduate	Single	＜1year	Internal Medicine	Primary title	Nurse
833	31-35	Undergraduate	Married	11-15years	Internal Medicine	Intermediate title	Nurse
834	31-35	Undergraduate	Single	6-10years	Internal Medicine	Primary title	Nurse
835	31-35	Undergraduate	Married	11-15years	Outpatient and other	Primary title	Nurse
836	36-40	Undergraduate	Married	11-15years	Internal Medicine	Primary title	Nurse
837	36-40	Undergraduate	Married	16-20years	Surgical	Intermediate title	Nurse
838	31-35	Undergraduate	Married	11-15years	Internal Medicine	Primary title	Nurse
839	31-35	Undergraduate	Married	6-10years	Internal Medicine	Primary title	Nurse
840	36-40	Undergraduate	Married	11-15years	Internal Medicine	Primary title	Nurse
841	31-35	Undergraduate	Married	11-15years	Internal Medicine	Primary title	Nurse
842	26-30	Undergraduate	Married	6-10years	Internal Medicine	Primary title	Nurse
843	31-35	Undergraduate	Married	11-15years	Internal Medicine	Primary title	Nurse
844	36-40	Undergraduate	Single	16-20years	Internal Medicine	Intermediate title	Nurse
845	20-25	Undergraduate	Single	＜1year	Internal Medicine	Primary title	Nurse
846	31-35	Undergraduate	Married	11-15years	Internal Medicine	Primary title	Nurse
847	31-35	Undergraduate	Married	11-15years	Internal Medicine	Primary title	Nurse
848	26-30	Undergraduate	Married	1-5years	Internal Medicine	Primary title	Nurse
849	31-35	Undergraduate	Single	6-10years	Internal Medicine	Primary title	Nurse
850	20-25	Undergraduate	Single	1-5years	Internal Medicine	Primary title	Nurse
851	26-30	Undergraduate	Married	1-5years	Internal Medicine	Primary title	Nurse
852	46-50	Junior college	Married	>20years	Outpatient and other	Intermediate title	Nurse
853	41-45	Undergraduate	Married	>20years	Internal Medicine	Senior title	Head nurse
854	26-30	Undergraduate	Married	6-10years	Internal Medicine	Intermediate title	Nurse
855	31-35	Undergraduate	Married	11-15years	Internal Medicine	Primary title	Nurse
856	36-40	Undergraduate	Single	11-15years	Internal Medicine	Intermediate title	Nurse
857	26-30	Undergraduate	Married	6-10years	Outpatient and other	Primary title	Nurse
858	36-40	Undergraduate	Married	16-20years	Outpatient and other	Primary title	Nurse
859	31-35	Undergraduate	Married	16-20years	Emergency, Intensive Care Unit and Operating Room	Intermediate title	Head nurse
860	>50	Master degree or above	Married	>20years	Outpatient and other	Senior title	Nurse
861	20-25	Undergraduate	Single	1-5years	Internal Medicine	Primary title	Nurse
862	36-40	Undergraduate	Married	11-15years	Outpatient and other	Intermediate title	Nurse
863	>50	Junior college	Married	>20years	Outpatient and other	Intermediate title	Nurse
864	>50	Undergraduate	Married	>20years	Outpatient and other	Senior title	Head nurse
865	36-40	Undergraduate	Married	11-15years	Outpatient and other	Intermediate title	Nurse
866	20-25	Undergraduate	Single	＜1year	Outpatient and other	Primary title	Nurse
867	31-35	Undergraduate	Married	11-15years	Outpatient and other	Intermediate title	Nurse
868	36-40	Undergraduate	Married	6-10years	Internal Medicine	Intermediate title	Nurse
869	36-40	Undergraduate	Married	11-15years	Internal Medicine	Primary title	Nurse
870	20-25	Undergraduate	Single	1-5years	Internal Medicine	Primary title	Nurse
871	41-45	Undergraduate	Married	>20years	Surgical	Primary title	Nurse
872	31-35	Undergraduate	Married	11-15years	Internal Medicine	Primary title	Nurse
873	36-40	Undergraduate	Married	16-20years	Internal Medicine	Intermediate title	Nurse
874	31-35	Undergraduate	Married	11-15years	Internal Medicine	Primary title	Nurse
875	26-30	Undergraduate	Married	1-5years	Internal Medicine	Primary title	Nurse
876	20-25	Undergraduate	Single	1-5years	Surgical	Primary title	Nurse
877	41-45	Undergraduate	Widowed or separated	16-20years	Outpatient and other	Intermediate title	Nurse
878	36-40	Undergraduate	Married	11-15years	Internal Medicine	Intermediate title	Head nurse
879	31-35	Undergraduate	Married	6-10years	Outpatient and other	Intermediate title	Nurse
880	36-40	Undergraduate	Married	16-20years	Outpatient and other	Primary title	Nurse
881	36-40	Undergraduate	Married	16-20years	Internal Medicine	Intermediate title	Head nurse
882	31-35	Undergraduate	Married	11-15years	Outpatient and other	Intermediate title	Nurse
883	26-30	Undergraduate	Single	6-10years	Outpatient and other	Intermediate title	Nurse
884	31-35	Undergraduate	Married	11-15years	Outpatient and other	Intermediate title	Nurse
885	31-35	Undergraduate	Single	6-10years	Outpatient and other	Intermediate title	Nurse
886	41-45	Undergraduate	Married	>20years	Outpatient and other	Primary title	Nurse
887	26-30	Undergraduate	Married	6-10years	Outpatient and other	Primary title	Nurse
888	31-35	Undergraduate	Married	11-15years	Outpatient and other	Primary title	Nurse
889	31-35	Junior college	Married	6-10years	Outpatient and other	Primary title	Nurse
890	20-25	Undergraduate	Single	1-5years	Obstetrics and Gynecology	Primary title	Nurse
891	36-40	Undergraduate	Married	11-15years	Outpatient and other	Primary title	Nurse
892	36-40	Undergraduate	Married	11-15years	Internal Medicine	Primary title	Nurse
893	36-40	Undergraduate	Widowed or separated	11-15years	Internal Medicine	Primary title	Nurse
894	46-50	Undergraduate	Married	>20years	Outpatient and other	Intermediate title	Nurse
895	31-35	Undergraduate	Married	11-15years	Outpatient and other	Primary title	Nurse
896	36-40	Undergraduate	Married	16-20years	Internal Medicine	Intermediate title	Nurse
897	26-30	Master degree or above	Married	1-5years	Surgical	Intermediate title	Nurse
898	31-35	Undergraduate	Married	11-15years	Surgical	Intermediate title	Nurse
899	31-35	Undergraduate	Married	11-15years	Outpatient and other	Intermediate title	Nurse
900	41-45	Undergraduate	Married	>20years	Outpatient and other	Intermediate title	Nurse
901	26-30	Undergraduate	Married	6-10years	Surgical	Primary title	Nurse
902	26-30	Undergraduate	Single	1-5years	Outpatient and other	Primary title	Nurse
903	36-40	Undergraduate	Married	11-15years	Outpatient and other	Intermediate title	Nurse
904	26-30	Undergraduate	Married	1-5years	Outpatient and other	Primary title	Nurse
905	36-40	Undergraduate	Single	11-15years	Outpatient and other	Intermediate title	Head nurse
906	20-25	Undergraduate	Single	＜1year	Internal Medicine	Primary title	Nurse
907	26-30	Undergraduate	Single	6-10years	Surgical	Primary title	Nurse
908	20-25	Undergraduate	Single	1-5years	Internal Medicine	Primary title	Nurse
909	26-30	Junior college	Married	1-5years	Internal Medicine	Primary title	Nurse
910	36-40	Undergraduate	Married	16-20years	Internal Medicine	Intermediate title	Nurse
911	20-25	Undergraduate	Married	＜1year	Internal Medicine	Primary title	Nurse
912	31-35	Undergraduate	Married	6-10years	Outpatient and other	Primary title	Nurse
913	26-30	Junior college	Married	6-10years	Outpatient and other	Primary title	Nurse
914	31-35	Undergraduate	Married	6-10years	Outpatient and other	Primary title	Nurse
915	36-40	Undergraduate	Married	16-20years	Internal Medicine	Primary title	Nurse
916	20-25	Undergraduate	Single	1-5years	Outpatient and other	Primary title	Nurse
917	31-35	Undergraduate	Married	11-15years	Outpatient and other	Primary title	Nurse
918	41-45	Undergraduate	Married	>20years	Internal Medicine	Senior title	Head nurse
919	31-35	Undergraduate	Single	6-10years	Internal Medicine	Primary title	Nurse
920	31-35	Undergraduate	Married	11-15years	Internal Medicine	Primary title	Nurse
921	31-35	Undergraduate	Married	11-15years	Internal Medicine	Primary title	Nurse
922	20-25	Undergraduate	Single	＜1year	Internal Medicine	Primary title	Nurse
923	>50	Junior college	Widowed or separated	>20years	Outpatient and other	Intermediate title	Nurse
924	36-40	Undergraduate	Married	11-15years	Emergency, Intensive Care Unit and Operating Room	Primary title	Nurse
925	26-30	Undergraduate	Married	6-10years	Internal Medicine	Primary title	Nurse
926	31-35	Undergraduate	Married	11-15years	Emergency, Intensive Care Unit and Operating Room	Intermediate title	Nurse
927	36-40	Undergraduate	Married	16-20years	Emergency, Intensive Care Unit and Operating Room	Intermediate title	Head nurse
928	20-25	Undergraduate	Single	＜1year	Internal Medicine	Primary title	Nurse
929	26-30	Undergraduate	Single	1-5years	Emergency, Intensive Care Unit and Operating Room	Primary title	Nurse
930	>50	Undergraduate	Married	>20years	Surgical	Senior title	Head nurse
931	26-30	Undergraduate	Married	6-10years	Emergency, Intensive Care Unit and Operating Room	Primary title	Nurse
932	31-35	Undergraduate	Married	6-10years	Outpatient and other	Primary title	Nurse
933	31-35	Undergraduate	Married	6-10years	Internal Medicine	Intermediate title	Nurse
934	26-30	Undergraduate	Single	1-5years	Emergency, Intensive Care Unit and Operating Room	Primary title	Nurse
935	31-35	Undergraduate	Married	1-5years	Emergency, Intensive Care Unit and Operating Room	Primary title	Nurse
936	31-35	Undergraduate	Married	11-15years	Emergency, Intensive Care Unit and Operating Room	Primary title	Nurse
937	20-25	Undergraduate	Single	＜1year	Emergency, Intensive Care Unit and Operating Room	Primary title	Nurse
938	31-35	Undergraduate	Married	11-15years	Outpatient and other	Primary title	Nurse
939	20-25	Undergraduate	Single	＜1year	Emergency, Intensive Care Unit and Operating Room	Primary title	Nurse
940	26-30	Undergraduate	Single	1-5years	Emergency, Intensive Care Unit and Operating Room	Primary title	Nurse
941	26-30	Undergraduate	Single	1-5years	Emergency, Intensive Care Unit and Operating Room	Primary title	Nurse
942	26-30	Master degree or above	Married	1-5years	Internal Medicine	Primary title	Nurse
943	20-25	Undergraduate	Single	＜1year	Internal Medicine	Primary title	Nurse
944	20-25	Undergraduate	Single	＜1year	Emergency, Intensive Care Unit and Operating Room	Primary title	Nurse
945	20-25	Undergraduate	Single	＜1year	Internal Medicine	Primary title	Nurse
946	31-35	Undergraduate	Married	11-15years	Internal Medicine	Intermediate title	Nurse
947	20-25	Undergraduate	Single	1-5years	Outpatient and other	Primary title	Nurse
948	26-30	Undergraduate	Married	6-10years	Outpatient and other	Primary title	Nurse
949	31-35	Undergraduate	Married	11-15years	Internal Medicine	Intermediate title	Nurse
950	36-40	Undergraduate	Single	16-20years	Internal Medicine	Primary title	Nurse
951	26-30	Junior college	Married	6-10years	Internal Medicine	Primary title	Nurse
952	>50	Junior college	Married	>20years	Emergency, Intensive Care Unit and Operating Room	Intermediate title	Nurse
953	31-35	Undergraduate	Single	11-15years	Outpatient and other	Intermediate title	Nurse
954	36-40	Junior college	Married	11-15years	Outpatient and other	Intermediate title	Nurse
955	20-25	Undergraduate	Single	1-5years	Internal Medicine	Primary title	Nurse
956	31-35	Undergraduate	Married	6-10years	Emergency, Intensive Care Unit and Operating Room	Primary title	Nurse
957	36-40	Undergraduate	Married	11-15years	Emergency, Intensive Care Unit and Operating Room	Primary title	Nurse
958	26-30	Undergraduate	Single	1-5years	Outpatient and other	Primary title	Nurse
959	36-40	Junior college	Married	11-15years	Outpatient and other	Primary title	Nurse
960	26-30	Junior college	Married	1-5years	Emergency, Intensive Care Unit and Operating Room	Primary title	Nurse
961	31-35	Undergraduate	Married	6-10years	Internal Medicine	Intermediate title	Nurse
962	31-35	Undergraduate	Married	6-10years	Internal Medicine	Primary title	Nurse
963	26-30	Undergraduate	Single	1-5years	Emergency, Intensive Care Unit and Operating Room	Primary title	Nurse
964	26-30	Junior college	Married	6-10years	Outpatient and other	Primary title	Nurse
965	31-35	Undergraduate	Single	11-15years	Outpatient and other	Primary title	Nurse
966	31-35	Undergraduate	Single	11-15years	Internal Medicine	Primary title	Nurse
967	31-35	Undergraduate	Married	11-15years	Surgical	Intermediate title	Nurse
968	20-25	Undergraduate	Single	1-5years	Obstetrics and Gynecology	Primary title	Nurse
969	26-30	Undergraduate	Single	1-5years	Surgical	Primary title	Nurse
970	26-30	Undergraduate	Married	6-10years	Surgical	Primary title	Nurse
971	20-25	Undergraduate	Single	1-5years	Obstetrics and Gynecology	Primary title	Nurse
972	20-25	Undergraduate	Single	1-5years	Obstetrics and Gynecology	Primary title	Nurse
973	26-30	Undergraduate	Single	1-5years	Obstetrics and Gynecology	Primary title	Nurse
974	31-35	Undergraduate	Married	6-10years	Obstetrics and Gynecology	Primary title	Nurse
975	20-25	Undergraduate	Single	1-5years	Obstetrics and Gynecology	Primary title	Nurse
976	20-25	Undergraduate	Single	1-5years	Obstetrics and Gynecology	Primary title	Nurse
977	36-40	Junior college	Married	16-20years	Surgical	Primary title	Nurse
978	20-25	Undergraduate	Single	1-5years	Obstetrics and Gynecology	Primary title	Nurse
979	26-30	Undergraduate	Single	1-5years	Emergency, Intensive Care Unit and Operating Room	Primary title	Nurse
980	20-25	Undergraduate	Single	＜1year	Outpatient and other	Primary title	Nurse
981	31-35	Undergraduate	Single	6-10years	Outpatient and other	Intermediate title	Nurse
982	20-25	Undergraduate	Single	＜1year	Internal Medicine	Primary title	Nurse
983	31-35	Undergraduate	Married	11-15years	Internal Medicine	Intermediate title	Nurse
984	31-35	Undergraduate	Married	11-15years	Emergency, Intensive Care Unit and Operating Room	Primary title	Nurse
985	26-30	Undergraduate	Single	1-5years	Emergency, Intensive Care Unit and Operating Room	Primary title	Nurse
986	36-40	Undergraduate	Married	11-15years	Internal Medicine	Intermediate title	Head nurse
987	26-30	Undergraduate	Married	6-10years	Emergency, Intensive Care Unit and Operating Room	Primary title	Nurse
988	26-30	Undergraduate	Married	1-5years	Emergency, Intensive Care Unit and Operating Room	Primary title	Nurse
989	26-30	Junior college	Married	6-10years	Outpatient and other	Primary title	Nurse
990	26-30	Undergraduate	Married	6-10years	Emergency, Intensive Care Unit and Operating Room	Primary title	Nurse
991	20-25	Undergraduate	Single	＜1year	Outpatient and other	Primary title	Nurse
992	26-30	Undergraduate	Single	1-5years	Emergency, Intensive Care Unit and Operating Room	Primary title	Nurse
993	36-40	Undergraduate	Married	16-20years	Outpatient and other	Intermediate title	Nurse
994	36-40	Undergraduate	Married	11-15years	Internal Medicine	Intermediate title	Head nurse
995	20-25	Undergraduate	Single	＜1year	Outpatient and other	Primary title	Nurse
996	20-25	Undergraduate	Single	1-5years	Surgical	Primary title	Nurse
997	20-25	Junior college	Single	＜1year	Obstetrics and Gynecology	Primary title	Nurse
998	26-30	Undergraduate	Married	1-5years	Outpatient and other	Primary title	Nurse
999	20-25	Undergraduate	Single	1-5years	Obstetrics and Gynecology	Primary title	Nurse
1000	26-30	Undergraduate	Single	1-5years	Obstetrics and Gynecology	Primary title	Nurse
1001	20-25	Undergraduate	Single	1-5years	Obstetrics and Gynecology	Primary title	Nurse
1002	20-25	Undergraduate	Single	1-5years	Internal Medicine	Primary title	Nurse
1003	36-40	Undergraduate	Single	11-15years	Emergency, Intensive Care Unit and Operating Room	Intermediate title	Nurse
1004	36-40	Undergraduate	Married	16-20years	Obstetrics and Gynecology	Intermediate title	Head nurse
1005	31-35	Junior college	Married	6-10years	Outpatient and other	Primary title	Nurse
1006	20-25	Junior college	Single	＜1year	Obstetrics and Gynecology	Primary title	Nurse
1007	31-35	Junior college	Married	6-10years	Emergency, Intensive Care Unit and Operating Room	Primary title	Nurse
1008	20-25	Junior college	Single	＜1year	Obstetrics and Gynecology	Primary title	Nurse
1009	31-35	Undergraduate	Married	6-10years	Internal Medicine	Intermediate title	Nurse
1010	20-25	Undergraduate	Single	＜1year	Internal Medicine	Primary title	Nurse
1011	31-35	Undergraduate	Married	6-10years	Outpatient and other	Primary title	Nurse
1012	26-30	Undergraduate	Married	1-5years	Emergency, Intensive Care Unit and Operating Room	Primary title	Nurse
1013	36-40	Undergraduate	Married	16-20years	Obstetrics and Gynecology	Intermediate title	Nurse
1014	36-40	Undergraduate	Married	11-15years	Emergency, Intensive Care Unit and Operating Room	Senior title	Nurse
1015	20-25	Undergraduate	Single	1-5years	Internal Medicine	Primary title	Nurse
1016	36-40	Undergraduate	Married	11-15years	Obstetrics and Gynecology	Primary title	Nurse
1017	26-30	Undergraduate	Single	1-5years	Emergency, Intensive Care Unit and Operating Room	Primary title	Nurse
1018	26-30	Undergraduate	Married	6-10years	Emergency, Intensive Care Unit and Operating Room	Primary title	Nurse
1019	31-35	Undergraduate	Married	6-10years	Outpatient and other	Primary title	Nurse
1020	26-30	Undergraduate	Single	1-5years	Emergency, Intensive Care Unit and Operating Room	Primary title	Nurse
1021	20-25	Undergraduate	Single	＜1year	Outpatient and other	Primary title	Nurse
1022	31-35	Undergraduate	Married	6-10years	Emergency, Intensive Care Unit and Operating Room	Primary title	Nurse
1023	31-35	Undergraduate	Married	11-15years	Outpatient and other	Intermediate title	Nurse
1024	26-30	Undergraduate	Single	1-5years	Internal Medicine	Primary title	Nurse
1025	36-40	Undergraduate	Single	16-20years	Emergency, Intensive Care Unit and Operating Room	Intermediate title	Nurse
1026	26-30	Junior college	Married	1-5years	Emergency, Intensive Care Unit and Operating Room	Primary title	Nurse
1027	26-30	Undergraduate	Married	1-5years	Emergency, Intensive Care Unit and Operating Room	Primary title	Nurse
1028	36-40	Undergraduate	Married	11-15years	Outpatient and other	Primary title	Nurse
1029	20-25	Undergraduate	Single	1-5years	Obstetrics and Gynecology	Primary title	Nurse
1030	36-40	Undergraduate	Married	16-20years	Outpatient and other	Senior title	Head nurse
1031	20-25	Undergraduate	Single	1-5years	Obstetrics and Gynecology	Primary title	Nurse
1032	26-30	Undergraduate	Single	1-5years	Emergency, Intensive Care Unit and Operating Room	Primary title	Nurse
1033	26-30	Undergraduate	Single	1-5years	Emergency, Intensive Care Unit and Operating Room	Primary title	Nurse
1034	20-25	Undergraduate	Single	1-5years	Obstetrics and Gynecology	Primary title	Nurse
1035	26-30	Undergraduate	Single	1-5years	Emergency, Intensive Care Unit and Operating Room	Primary title	Nurse
1036	26-30	Undergraduate	Single	1-5years	Internal Medicine	Primary title	Nurse
1037	20-25	Junior college	Single	1-5years	Outpatient and other	Primary title	Nurse
1038	20-25	Undergraduate	Single	1-5years	Emergency, Intensive Care Unit and Operating Room	Primary title	Nurse
1039	26-30	Junior college	Married	1-5years	Outpatient and other	Primary title	Nurse
1040	>50	Junior college	Married	>20years	Outpatient and other	Primary title	Nurse
1041	20-25	Undergraduate	Single	1-5years	Emergency, Intensive Care Unit and Operating Room	Primary title	Nurse
1042	31-35	Undergraduate	Married	6-10years	Outpatient and other	Primary title	Nurse
1043	26-30	Undergraduate	Single	1-5years	Internal Medicine	Primary title	Nurse
1044	26-30	Undergraduate	Single	1-5years	Surgical	Primary title	Nurse
1045	31-35	Undergraduate	Married	11-15years	Surgical	Intermediate title	Nurse
1046	26-30	Undergraduate	Married	1-5years	Emergency, Intensive Care Unit and Operating Room	Primary title	Nurse
1047	31-35	Undergraduate	Married	11-15years	Obstetrics and Gynecology	Primary title	Nurse
1048	31-35	Undergraduate	Married	6-10years	Pediatrics	Primary title	Nurse
1049	31-35	Undergraduate	Married	6-10years	Emergency, Intensive Care Unit and Operating Room	Primary title	Nurse
1050	20-25	Undergraduate	Single	1-5years	Outpatient and other	Primary title	Nurse
1051	41-45	Undergraduate	Married	16-20years	Emergency, Intensive Care Unit and Operating Room	Intermediate title	Head nurse
1052	20-25	Undergraduate	Single	＜1year	Outpatient and other	Primary title	Nurse
1053	26-30	Undergraduate	Single	1-5years	Emergency, Intensive Care Unit and Operating Room	Primary title	Nurse
1054	20-25	Undergraduate	Single	＜1year	Outpatient and other	Primary title	Nurse
1055	26-30	Junior college	Married	1-5years	Outpatient and other	Primary title	Nurse
1056	36-40	Undergraduate	Married	16-20years	Obstetrics and Gynecology	Intermediate title	Head nurse
1057	20-25	Undergraduate	Married	1-5years	Emergency, Intensive Care Unit and Operating Room	Primary title	Nurse
1058	26-30	Undergraduate	Married	1-5years	Surgical	Primary title	Nurse
1059	20-25	Undergraduate	Single	1-5years	Emergency, Intensive Care Unit and Operating Room	Primary title	Nurse
1060	26-30	Undergraduate	Single	1-5years	Outpatient and other	Primary title	Nurse
1061	26-30	Undergraduate	Single	1-5years	Emergency, Intensive Care Unit and Operating Room	Primary title	Nurse
1062	20-25	Junior college	Single	＜1year	Emergency, Intensive Care Unit and Operating Room	Primary title	Nurse
1063	31-35	Undergraduate	Married	6-10years	Internal Medicine	Primary title	Nurse
1064	36-40	Undergraduate	Married	11-15years	Emergency, Intensive Care Unit and Operating Room	Intermediate title	Nurse
1065	36-40	Undergraduate	Married	16-20years	Obstetrics and Gynecology	Intermediate title	Nurse
1066	31-35	Undergraduate	Married	11-15years	Internal Medicine	Primary title	Nurse
1067	31-35	Undergraduate	Married	6-10years	Outpatient and other	Primary title	Nurse
1068	26-30	Undergraduate	Married	1-5years	Emergency, Intensive Care Unit and Operating Room	Primary title	Nurse
1069	31-35	Undergraduate	Married	11-15years	Emergency, Intensive Care Unit and Operating Room	Intermediate title	Nurse
1070	20-25	Junior college	Single	＜1year	Outpatient and other	Primary title	Nurse
1071	26-30	Undergraduate	Married	6-10years	Pediatrics	Primary title	Nurse
1072	26-30	Undergraduate	Married	6-10years	Emergency, Intensive Care Unit and Operating Room	Intermediate title	Nurse
1073	31-35	Undergraduate	Single	6-10years	Outpatient and other	Primary title	Nurse
1074	26-30	Undergraduate	Married	6-10years	Emergency, Intensive Care Unit and Operating Room	Primary title	Nurse
1075	26-30	Junior college	Single	1-5years	Emergency, Intensive Care Unit and Operating Room	Primary title	Nurse
1076	36-40	Undergraduate	Married	11-15years	Emergency, Intensive Care Unit and Operating Room	Intermediate title	Nurse
1077	20-25	Undergraduate	Single	1-5years	Emergency, Intensive Care Unit and Operating Room	Primary title	Nurse
1078	20-25	Undergraduate	Single	1-5years	Internal Medicine	Primary title	Nurse
1079	20-25	Undergraduate	Single	1-5years	Emergency, Intensive Care Unit and Operating Room	Primary title	Nurse
1080	36-40	Undergraduate	Married	11-15years	Outpatient and other	Intermediate title	Nurse
1081	26-30	Undergraduate	Married	11-15years	Internal Medicine	Primary title	Nurse
1082	20-25	Undergraduate	Single	＜1year	Internal Medicine	Primary title	Nurse
1083	20-25	Junior college	Single	＜1year	Outpatient and other	Primary title	Nurse
1084	26-30	Undergraduate	Single	1-5years	Internal Medicine	Primary title	Nurse
1085	26-30	Undergraduate	Single	6-10years	Outpatient and other	Primary title	Nurse
1086	26-30	Undergraduate	Married	1-5years	Outpatient and other	Primary title	Nurse
1087	26-30	Undergraduate	Married	1-5years	Surgical	Primary title	Nurse
1088	20-25	Undergraduate	Single	1-5years	Surgical	Primary title	Nurse
1089	26-30	Undergraduate	Single	1-5years	Outpatient and other	Primary title	Nurse
1090	31-35	Undergraduate	Married	6-10years	Obstetrics and Gynecology	Primary title	Nurse
1091	46-50	Junior college	Married	>20years	Outpatient and other	Primary title	Nurse
1092	20-25	Undergraduate	Single	1-5years	Surgical	Primary title	Nurse
1093	20-25	Undergraduate	Single	＜1year	Outpatient and other	Primary title	Nurse
1094	26-30	Undergraduate	Single	1-5years	Surgical	Primary title	Nurse
1095	20-25	Undergraduate	Single	1-5years	Surgical	Primary title	Nurse
1096	41-45	Undergraduate	Married	>20years	Outpatient and other	Intermediate title	Nurse
1097	36-40	Undergraduate	Married	11-15years	Obstetrics and Gynecology	Primary title	Nurse
1098	20-25	Undergraduate	Single	＜1year	Outpatient and other	Primary title	Nurse
1099	31-35	Undergraduate	Married	6-10years	Outpatient and other	Primary title	Nurse
1100	31-35	Undergraduate	Married	11-15years	Pediatrics	Intermediate title	Nurse
1101	31-35	Undergraduate	Married	11-15years	Pediatrics	Primary title	Nurse
1102	20-25	Undergraduate	Single	1-5years	Pediatrics	Primary title	Nurse
1103	26-30	Undergraduate	Married	1-5years	Pediatrics	Primary title	Nurse
1104	20-25	Undergraduate	Single	＜1year	Pediatrics	Primary title	Nurse
1105	36-40	Undergraduate	Married	16-20years	Pediatrics	Primary title	Nurse
1106	20-25	Undergraduate	Single	1-5years	Internal Medicine	Primary title	Nurse
1107	36-40	Undergraduate	Married	11-15years	Surgical	Intermediate title	Head nurse
1108	20-25	Undergraduate	Single	1-5years	Surgical	Primary title	Nurse
1109	20-25	Undergraduate	Single	＜1year	Outpatient and other	Primary title	Nurse
1110	31-35	Undergraduate	Married	6-10years	Surgical	Primary title	Nurse
1111	31-35	Undergraduate	Married	11-15years	Outpatient and other	Primary title	Nurse
1112	31-35	Undergraduate	Single	6-10years	Outpatient and other	Primary title	Nurse
1113	20-25	Undergraduate	Single	1-5years	Obstetrics and Gynecology	Primary title	Nurse
1114	31-35	Undergraduate	Married	11-15years	Pediatrics	Intermediate title	Nurse
1115	20-25	Undergraduate	Single	1-5years	Surgical	Primary title	Nurse
1116	26-30	Undergraduate	Married	6-10years	Obstetrics and Gynecology	Primary title	Nurse
1117	41-45	Undergraduate	Married	>20years	Outpatient and other	Intermediate title	Nurse
1118	20-25	Undergraduate	Single	＜1year	Outpatient and other	Primary title	Nurse
1119	26-30	Undergraduate	Married	1-5years	Surgical	Primary title	Nurse
1120	20-25	Undergraduate	Single	1-5years	Surgical	Primary title	Nurse
1121	20-25	Junior college	Single	1-5years	Obstetrics and Gynecology	Primary title	Nurse
1122	26-30	Undergraduate	Single	1-5years	Surgical	Primary title	Nurse
1123	36-40	Undergraduate	Married	11-15years	Outpatient and other	Intermediate title	Nurse
1124	36-40	Undergraduate	Married	11-15years	Outpatient and other	Intermediate title	Nurse
1125	26-30	Undergraduate	Married	1-5years	Outpatient and other	Primary title	Nurse
1126	36-40	Undergraduate	Married	11-15years	Obstetrics and Gynecology	Intermediate title	Nurse
1127	26-30	Undergraduate	Single	1-5years	Surgical	Primary title	Nurse
1128	31-35	Undergraduate	Married	16-20years	Surgical	Intermediate title	Nurse
1129	31-35	Undergraduate	Married	11-15years	Surgical	Primary title	Nurse
1130	36-40	Junior college	Married	16-20years	Outpatient and other	Intermediate title	Nurse
1131	26-30	Undergraduate	Married	6-10years	Obstetrics and Gynecology	Primary title	Nurse
1132	36-40	Undergraduate	Married	16-20years	Outpatient and other	Intermediate title	Nurse
1133	36-40	Undergraduate	Married	11-15years	Outpatient and other	Primary title	Nurse
1134	36-40	Undergraduate	Married	16-20years	Internal Medicine	Intermediate title	Head nurse
1135	26-30	Undergraduate	Married	6-10years	Emergency, Intensive Care Unit and Operating Room	Primary title	Nurse
1136	36-40	Undergraduate	Married	11-15years	Surgical	Intermediate title	Nurse
1137	26-30	Undergraduate	Single	1-5years	Internal Medicine	Primary title	Nurse
1138	31-35	Undergraduate	Married	11-15years	Surgical	Primary title	Nurse
1139	41-45	Undergraduate	Married	>20years	Internal Medicine	Intermediate title	Head nurse
1140	20-25	Undergraduate	Single	1-5years	Surgical	Primary title	Nurse
1141	31-35	Undergraduate	Single	11-15years	Emergency, Intensive Care Unit and Operating Room	Primary title	Nurse
1142	31-35	Undergraduate	Married	6-10years	Outpatient and other	Primary title	Nurse
1143	20-25	Undergraduate	Single	＜1year	Internal Medicine	Primary title	Nurse
1144	26-30	Undergraduate	Single	1-5years	Surgical	Primary title	Nurse
1145	26-30	Undergraduate	Married	1-5years	Emergency, Intensive Care Unit and Operating Room	Primary title	Nurse
1146	31-35	Undergraduate	Married	11-15years	Emergency, Intensive Care Unit and Operating Room	Intermediate title	Head nurse
1147	36-40	Undergraduate	Married	11-15years	Outpatient and other	Primary title	Nurse
1148	20-25	Undergraduate	Single	＜1year	Outpatient and other	Primary title	Nurse
1149	26-30	Undergraduate	Married	1-5years	Surgical	Primary title	Nurse
1150	36-40	Undergraduate	Married	16-20years	Surgical	Intermediate title	Nurse
1151	36-40	Undergraduate	Married	16-20years	Surgical	Senior title	Head nurse
1152	36-40	Undergraduate	Single	11-15years	Surgical	Intermediate title	Head nurse
1153	20-25	Undergraduate	Single	1-5years	Internal Medicine	Primary title	Nurse
1154	20-25	Undergraduate	Single	1-5years	Surgical	Primary title	Nurse
1155	26-30	Undergraduate	Single	1-5years	Internal Medicine	Primary title	Nurse
1156	31-35	Undergraduate	Married	6-10years	Surgical	Primary title	Nurse
1157	31-35	Undergraduate	Married	11-15years	Surgical	Intermediate title	Nurse
1158	31-35	Undergraduate	Married	6-10years	Outpatient and other	Primary title	Nurse
1159	20-25	Undergraduate	Single	1-5years	Internal Medicine	Primary title	Nurse
1160	36-40	Undergraduate	Married	11-15years	Outpatient and other	Intermediate title	Nurse
1161	31-35	Undergraduate	Single	11-15years	Internal Medicine	Primary title	Nurse
1162	41-45	Undergraduate	Married	>20years	Surgical	Intermediate title	Nurse
1163	26-30	Undergraduate	Single	6-10years	Pediatrics	Primary title	Nurse
1164	36-40	Junior college	Married	11-15years	Surgical	Intermediate title	Nurse
1165	31-35	Undergraduate	Married	6-10years	Internal Medicine	Intermediate title	Nurse
1166	20-25	Undergraduate	Single	1-5years	Surgical	Primary title	Nurse
1167	31-35	Junior college	Married	6-10years	Surgical	Primary title	Nurse
1168	26-30	Undergraduate	Married	1-5years	Internal Medicine	Primary title	Nurse
1169	20-25	Undergraduate	Single	1-5years	Surgical	Primary title	Nurse
1170	41-45	Undergraduate	Married	>20years	Outpatient and other	Intermediate title	Nurse
1171	26-30	Junior college	Married	1-5years	Internal Medicine	Primary title	Nurse
1172	20-25	Undergraduate	Single	＜1year	Outpatient and other	Primary title	Nurse
1173	26-30	Undergraduate	Married	1-5years	Surgical	Primary title	Nurse
1174	36-40	Undergraduate	Married	11-15years	Internal Medicine	Intermediate title	Head nurse
1175	20-25	Undergraduate	Single	1-5years	Internal Medicine	Primary title	Nurse
1176	20-25	Undergraduate	Single	1-5years	Surgical	Primary title	Nurse
1177	26-30	Undergraduate	Single	6-10years	Surgical	Primary title	Nurse
1178	36-40	Undergraduate	Married	16-20years	Internal Medicine	Intermediate title	Head nurse
1179	31-35	Undergraduate	Married	6-10years	Outpatient and other	Primary title	Nurse
1180	26-30	Undergraduate	Married	1-5years	Internal Medicine	Primary title	Nurse
1181	20-25	Junior college	Single	1-5years	Internal Medicine	Primary title	Nurse
1182	31-35	Undergraduate	Married	6-10years	Surgical	Primary title	Nurse
1183	31-35	Undergraduate	Married	11-15years	Surgical	Intermediate title	Nurse
1184	20-25	Undergraduate	Single	1-5years	Surgical	Primary title	Nurse
1185	20-25	Undergraduate	Single	1-5years	Surgical	Primary title	Nurse
1186	20-25	Undergraduate	Single	1-5years	Surgical	Primary title	Nurse
1187	41-45	Undergraduate	Married	16-20years	Surgical	Senior title	Head nurse
1188	20-25	Undergraduate	Single	＜1year	Outpatient and other	Primary title	Nurse
1189	31-35	Undergraduate	Married	11-15years	Outpatient and other	Intermediate title	Nurse
1190	36-40	Undergraduate	Married	11-15years	Internal Medicine	Intermediate title	Head nurse
1191	31-35	Undergraduate	Single	11-15years	Surgical	Intermediate title	Nurse
1192	41-45	Undergraduate	Married	>20years	Pediatrics	Intermediate title	Nurse
1193	20-25	Undergraduate	Single	＜1year	Outpatient and other	Primary title	Nurse
1194	26-30	Junior college	Single	1-5years	Outpatient and other	Primary title	Nurse
1195	20-25	Undergraduate	Single	＜1year	Internal Medicine	Primary title	Nurse
1196	20-25	Undergraduate	Single	1-5years	Internal Medicine	Primary title	Nurse
1197	26-30	Undergraduate	Married	6-10years	Internal Medicine	Primary title	Nurse
1198	20-25	Undergraduate	Single	＜1year	Surgical	Primary title	Nurse
1199	26-30	Undergraduate	Single	6-10years	Internal Medicine	Primary title	Nurse
1200	26-30	Undergraduate	Single	1-5years	Internal Medicine	Primary title	Nurse
1201	36-40	Undergraduate	Married	16-20years	Internal Medicine	Intermediate title	Head nurse
1202	20-25	Undergraduate	Single	＜1year	Outpatient and other	Primary title	Nurse
1203	31-35	Undergraduate	Single	11-15years	Surgical	Primary title	Nurse
1204	31-35	Undergraduate	Married	11-15years	Outpatient and other	Primary title	Nurse
1205	20-25	Undergraduate	Single	＜1year	Internal Medicine	Primary title	Nurse
1206	26-30	Undergraduate	Single	1-5years	Internal Medicine	Primary title	Nurse
1207	41-45	Undergraduate	Married	>20years	Emergency, Intensive Care Unit and Operating Room	Intermediate title	Nurse
1208	26-30	Junior college	Married	6-10years	Surgical	Primary title	Nurse
1209	36-40	Undergraduate	Married	11-15years	Internal Medicine	Primary title	Nurse
1210	20-25	Junior college	Single	＜1year	Emergency, Intensive Care Unit and Operating Room	Primary title	Nurse
1211	26-30	Undergraduate	Married	6-10years	Internal Medicine	Primary title	Nurse
1212	41-45	Undergraduate	Married	>20years	Emergency, Intensive Care Unit and Operating Room	Intermediate title	Nurse
1213	26-30	Undergraduate	Single	1-5years	Surgical	Primary title	Nurse
1214	20-25	Undergraduate	Single	1-5years	Surgical	Primary title	Nurse
1215	31-35	Undergraduate	Married	6-10years	Surgical	Intermediate title	Nurse
1216	36-40	Undergraduate	Married	11-15years	Internal Medicine	Intermediate title	Head nurse
1217	31-35	Junior college	Married	11-15years	Outpatient and other	Primary title	Nurse
1218	26-30	Undergraduate	Married	6-10years	Surgical	Primary title	Nurse
1219	26-30	Undergraduate	Married	6-10years	Internal Medicine	Intermediate title	Nurse
1220	26-30	Undergraduate	Single	1-5years	Internal Medicine	Primary title	Nurse
1221	26-30	Undergraduate	Single	1-5years	Surgical	Primary title	Nurse
1222	31-35	Junior college	Married	6-10years	Internal Medicine	Primary title	Nurse
1223	31-35	Undergraduate	Married	11-15years	Internal Medicine	Primary title	Nurse
1224	36-40	Undergraduate	Widowed or separated	11-15years	Outpatient and other	Intermediate title	Nurse
1225	36-40	Undergraduate	Married	11-15years	Emergency, Intensive Care Unit and Operating Room	Intermediate title	Nurse
1226	36-40	Undergraduate	Married	11-15years	Internal Medicine	Intermediate title	Nurse
1227	20-25	Undergraduate	Single	1-5years	Internal Medicine	Primary title	Nurse
1228	31-35	Undergraduate	Married	11-15years	Surgical	Primary title	Nurse
1229	26-30	Undergraduate	Single	1-5years	Internal Medicine	Primary title	Nurse
1230	31-35	Undergraduate	Married	6-10years	Internal Medicine	Primary title	Nurse
1231	26-30	Undergraduate	Married	1-5years	Internal Medicine	Primary title	Nurse
1232	20-25	Undergraduate	Single	＜1year	Internal Medicine	Primary title	Nurse
1233	36-40	Undergraduate	Married	11-15years	Internal Medicine	Intermediate title	Nurse
1234	31-35	Undergraduate	Married	11-15years	Outpatient and other	Intermediate title	Head nurse
1235	20-25	Undergraduate	Single	1-5years	Surgical	Primary title	Nurse
1236	36-40	Undergraduate	Married	11-15years	Outpatient and other	Intermediate title	Nurse
1237	41-45	Undergraduate	Married	>20years	Internal Medicine	Senior title	Head nurse
1238	20-25	Undergraduate	Single	＜1year	Internal Medicine	Primary title	Nurse
1239	31-35	Undergraduate	Married	6-10years	Internal Medicine	Primary title	Nurse
1240	26-30	Undergraduate	Single	1-5years	Surgical	Primary title	Nurse
1241	31-35	Undergraduate	Married	11-15years	Internal Medicine	Intermediate title	Nurse
1242	26-30	Undergraduate	Single	1-5years	Internal Medicine	Primary title	Nurse
1243	36-40	Undergraduate	Married	>20years	Outpatient and other	Intermediate title	Head nurse
1244	31-35	Undergraduate	Married	11-15years	Internal Medicine	Intermediate title	Nurse
1245	20-25	Undergraduate	Single	＜1year	Outpatient and other	Primary title	Nurse
1246	26-30	Undergraduate	Married	6-10years	Outpatient and other	Primary title	Nurse
1247	26-30	Undergraduate	Married	1-5years	Surgical	Primary title	Nurse
1248	36-40	Undergraduate	Married	16-20years	Outpatient and other	Intermediate title	Nurse
1249	31-35	Undergraduate	Married	11-15years	Outpatient and other	Intermediate title	Nurse
1250	31-35	Undergraduate	Married	11-15years	Internal Medicine	Intermediate title	Nurse
1251	31-35	Undergraduate	Married	11-15years	Surgical	Primary title	Nurse
1252	31-35	Undergraduate	Married	11-15years	Pediatrics	Primary title	Nurse
1253	31-35	Undergraduate	Married	11-15years	Emergency, Intensive Care Unit and Operating Room	Primary title	Nurse
1254	36-40	Undergraduate	Single	11-15years	Outpatient and other	Intermediate title	Nurse
1255	26-30	Undergraduate	Single	1-5years	Internal Medicine	Primary title	Nurse
1256	20-25	Undergraduate	Single	＜1year	Internal Medicine	Primary title	Nurse
1257	31-35	Undergraduate	Married	11-15years	Outpatient and other	Primary title	Nurse
1258	36-40	Undergraduate	Married	11-15years	Outpatient and other	Primary title	Nurse
1259	31-35	Undergraduate	Married	6-10years	Internal Medicine	Intermediate title	Nurse
1260	31-35	Undergraduate	Married	11-15years	Internal Medicine	Primary title	Nurse
1261	31-35	Undergraduate	Married	6-10years	Emergency, Intensive Care Unit and Operating Room	Intermediate title	Nurse
1262	31-35	Undergraduate	Married	6-10years	Internal Medicine	Intermediate title	Nurse
1263	31-35	Undergraduate	Married	6-10years	Internal Medicine	Intermediate title	Nurse
1264	20-25	Undergraduate	Single	＜1year	Outpatient and other	Primary title	Nurse
1265	31-35	Junior college	Married	11-15years	Obstetrics and Gynecology	Primary title	Nurse
1266	36-40	Undergraduate	Married	16-20years	Internal Medicine	Intermediate title	Nurse
1267	36-40	Undergraduate	Widowed or separated	11-15years	Internal Medicine	Primary title	Nurse
1268	20-25	Undergraduate	Single	＜1year	Internal Medicine	Primary title	Nurse
1269	20-25	Undergraduate	Single	1-5years	Outpatient and other	Primary title	Nurse
1270	26-30	Undergraduate	Single	1-5years	Outpatient and other	Primary title	Nurse
1271	36-40	Undergraduate	Single	11-15years	Outpatient and other	Primary title	Nurse
1272	26-30	Undergraduate	Single	1-5years	Internal Medicine	Primary title	Nurse
1273	20-25	Undergraduate	Single	＜1year	Internal Medicine	Primary title	Nurse
1274	31-35	Undergraduate	Married	6-10years	Outpatient and other	Primary title	Nurse
1275	31-35	Undergraduate	Married	11-15years	Outpatient and other	Intermediate title	Nurse
1276	36-40	Undergraduate	Married	16-20years	Internal Medicine	Intermediate title	Nurse
1277	>50	Undergraduate	Married	>20years	Outpatient and other	Senior title	Nurse
1278	31-35	Undergraduate	Married	11-15years	Surgical	Primary title	Nurse
1279	31-35	Undergraduate	Married	6-10years	Internal Medicine	Primary title	Nurse
1280	20-25	Undergraduate	Single	＜1year	Internal Medicine	Primary title	Nurse
1281	20-25	Undergraduate	Single	＜1year	Internal Medicine	Primary title	Nurse
1282	20-25	Undergraduate	Single	1-5years	Internal Medicine	Primary title	Nurse
1283	36-40	Undergraduate	Married	1-5years	Surgical	Primary title	Nurse
1284	26-30	Undergraduate	Married	1-5years	Outpatient and other	Primary title	Nurse
1285	31-35	Undergraduate	Married	11-15years	Internal Medicine	Primary title	Nurse
1286	31-35	Undergraduate	Widowed or separated	11-15years	Outpatient and other	Primary title	Nurse
1287	26-30	Undergraduate	Married	6-10years	Surgical	Primary title	Nurse
1288	31-35	Undergraduate	Married	6-10years	Internal Medicine	Primary title	Nurse
1289	36-40	Undergraduate	Married	11-15years	Internal Medicine	Primary title	Nurse
1290	31-35	Undergraduate	Married	6-10years	Surgical	Intermediate title	Nurse
1291	20-25	Undergraduate	Single	1-5years	Emergency, Intensive Care Unit and Operating Room	Primary title	Nurse
1292	26-30	Undergraduate	Single	1-5years	Emergency, Intensive Care Unit and Operating Room	Primary title	Nurse
1293	20-25	Undergraduate	Single	＜1year	Internal Medicine	Primary title	Nurse
1294	31-35	Undergraduate	Married	6-10years	Outpatient and other	Primary title	Nurse
1295	31-35	Undergraduate	Married	11-15years	Internal Medicine	Primary title	Nurse
1296	26-30	Undergraduate	Single	1-5years	Emergency, Intensive Care Unit and Operating Room	Primary title	Nurse
1297	26-30	Junior college	Single	1-5years	Surgical	Primary title	Nurse
1298	20-25	Undergraduate	Single	1-5years	Outpatient and other	Primary title	Nurse
1299	26-30	Undergraduate	Single	1-5years	Emergency, Intensive Care Unit and Operating Room	Primary title	Nurse
1300	26-30	Junior college	Single	1-5years	Emergency, Intensive Care Unit and Operating Room	Primary title	Nurse
1301	26-30	Undergraduate	Married	1-5years	Outpatient and other	Primary title	Nurse
1302	31-35	Undergraduate	Married	11-15years	Surgical	Intermediate title	Nurse
1303	26-30	Undergraduate	Single	1-5years	Internal Medicine	Primary title	Nurse
1304	41-45	Undergraduate	Married	>20years	Internal Medicine	Intermediate title	Nurse
1305	26-30	Undergraduate	Single	6-10years	Surgical	Primary title	Nurse
1306	31-35	Junior college	Married	6-10years	Emergency, Intensive Care Unit and Operating Room	Primary title	Nurse
1307	20-25	Undergraduate	Single	＜1year	Outpatient and other	Primary title	Nurse
1308	31-35	Undergraduate	Married	11-15years	Internal Medicine	Intermediate title	Nurse
1309	31-35	Undergraduate	Single	11-15years	Internal Medicine	Primary title	Nurse
1310	26-30	Undergraduate	Single	1-5years	Outpatient and other	Primary title	Nurse
1311	31-35	Undergraduate	Married	6-10years	Outpatient and other	Primary title	Nurse
1312	31-35	Undergraduate	Married	6-10years	Outpatient and other	Primary title	Nurse
1313	31-35	Undergraduate	Married	6-10years	Emergency, Intensive Care Unit and Operating Room	Primary title	Nurse
1314	36-40	Undergraduate	Married	16-20years	Surgical	Primary title	Nurse
1315	31-35	Undergraduate	Single	6-10years	Internal Medicine	Primary title	Nurse
1316	31-35	Undergraduate	Married	6-10years	Internal Medicine	Primary title	Nurse
1317	31-35	Undergraduate	Married	6-10years	Outpatient and other	Primary title	Nurse
1318	31-35	Undergraduate	Married	11-15years	Emergency, Intensive Care Unit and Operating Room	Intermediate title	Nurse
1319	31-35	Undergraduate	Married	11-15years	Internal Medicine	Intermediate title	Nurse
1320	26-30	Undergraduate	Married	6-10years	Internal Medicine	Primary title	Nurse
1321	36-40	Junior college	Married	11-15years	Emergency, Intensive Care Unit and Operating Room	Primary title	Nurse
1322	26-30	Undergraduate	Single	1-5years	Internal Medicine	Primary title	Nurse
1323	26-30	Undergraduate	Single	1-5years	Emergency, Intensive Care Unit and Operating Room	Primary title	Nurse
1324	26-30	Junior college	Single	6-10years	Outpatient and other	Primary title	Nurse
1325	36-40	Undergraduate	Married	16-20years	Internal Medicine	Intermediate title	Nurse
1326	31-35	Undergraduate	Married	11-15years	Emergency, Intensive Care Unit and Operating Room	Primary title	Nurse
1327	20-25	Undergraduate	Single	＜1year	Outpatient and other	Primary title	Nurse
1328	36-40	Undergraduate	Married	11-15years	Internal Medicine	Primary title	Nurse
1329	31-35	Undergraduate	Married	11-15years	Emergency, Intensive Care Unit and Operating Room	Primary title	Nurse
1330	20-25	Undergraduate	Single	1-5years	Pediatrics	Primary title	Nurse
1331	20-25	Junior college	Single	1-5years	Outpatient and other	Primary title	Nurse
1332	26-30	Undergraduate	Single	1-5years	Emergency, Intensive Care Unit and Operating Room	Primary title	Nurse
1333	31-35	Undergraduate	Married	6-10years	Surgical	Primary title	Nurse
1334	31-35	Undergraduate	Married	11-15years	Surgical	Primary title	Nurse
1335	31-35	Undergraduate	Married	11-15years	Pediatrics	Primary title	Nurse
1336	26-30	Undergraduate	Married	6-10years	Outpatient and other	Primary title	Nurse
1337	36-40	Undergraduate	Married	11-15years	Surgical	Primary title	Nurse
1338	31-35	Junior college	Married	11-15years	Emergency, Intensive Care Unit and Operating Room	Primary title	Nurse
1339	31-35	Undergraduate	Married	11-15years	Surgical	Primary title	Nurse
1340	26-30	Undergraduate	Married	6-10years	Surgical	Intermediate title	Nurse
1341	20-25	Undergraduate	Single	1-5years	Surgical	Primary title	Nurse
1342	36-40	Undergraduate	Married	11-15years	Emergency, Intensive Care Unit and Operating Room	Intermediate title	Nurse
1343	20-25	Undergraduate	Single	＜1year	Surgical	Primary title	Nurse
1344	31-35	Undergraduate	Married	11-15years	Internal Medicine	Intermediate title	Nurse
1345	20-25	Undergraduate	Single	＜1year	Internal Medicine	Primary title	Nurse
1346	41-45	Undergraduate	Married	11-15years	Emergency, Intensive Care Unit and Operating Room	Intermediate title	Nurse
1347	31-35	Undergraduate	Married	11-15years	Surgical	Intermediate title	Nurse
1348	31-35	Undergraduate	Married	11-15years	Obstetrics and Gynecology	Intermediate title	Nurse
1349	26-30	Undergraduate	Single	1-5years	Emergency, Intensive Care Unit and Operating Room	Primary title	Nurse
1350	31-35	Undergraduate	Married	6-10years	Internal Medicine	Primary title	Nurse
1351	31-35	Undergraduate	Married	11-15years	Surgical	Primary title	Nurse
1352	26-30	Undergraduate	Married	1-5years	Obstetrics and Gynecology	Primary title	Nurse
1353	36-40	Undergraduate	Married	11-15years	Internal Medicine	Primary title	Nurse
1354	31-35	Undergraduate	Married	6-10years	Emergency, Intensive Care Unit and Operating Room	Primary title	Nurse
1355	26-30	Undergraduate	Married	6-10years	Obstetrics and Gynecology	Primary title	Nurse
1356	41-45	Undergraduate	Married	>20years	Emergency, Intensive Care Unit and Operating Room	Intermediate title	Nurse
1357	36-40	Undergraduate	Married	16-20years	Emergency, Intensive Care Unit and Operating Room	Primary title	Nurse
1358	31-35	Junior college	Married	11-15years	Internal Medicine	Primary title	Nurse
1359	36-40	Undergraduate	Married	16-20years	Internal Medicine	Intermediate title	Nurse
1360	31-35	Undergraduate	Married	6-10years	Internal Medicine	Primary title	Nurse
1361	20-25	Undergraduate	Single	1-5years	Surgical	Primary title	Nurse
1362	20-25	Undergraduate	Single	＜1year	Surgical	Primary title	Nurse
1363	31-35	Undergraduate	Married	6-10years	Outpatient and other	Intermediate title	Nurse
1364	31-35	Undergraduate	Married	6-10years	Emergency, Intensive Care Unit and Operating Room	Primary title	Nurse
1365	26-30	Undergraduate	Single	6-10years	Surgical	Intermediate title	Nurse
1366	26-30	Undergraduate	Married	1-5years	Internal Medicine	Primary title	Nurse
1367	41-45	Undergraduate	Married	16-20years	Emergency, Intensive Care Unit and Operating Room	Intermediate title	Nurse
1368	36-40	Undergraduate	Married	11-15years	Pediatrics	Intermediate title	Head nurse
1369	36-40	Undergraduate	Married	11-15years	Surgical	Intermediate title	Nurse
1370	26-30	Junior college	Married	6-10years	Internal Medicine	Primary title	Nurse
1371	26-30	Undergraduate	Married	1-5years	Internal Medicine	Primary title	Nurse
1372	26-30	Undergraduate	Married	6-10years	Outpatient and other	Primary title	Nurse
1373	31-35	Undergraduate	Married	6-10years	Surgical	Primary title	Nurse
1374	26-30	Undergraduate	Single	1-5years	Internal Medicine	Primary title	Nurse
1375	31-35	Undergraduate	Married	6-10years	Surgical	Primary title	Nurse
1376	36-40	Undergraduate	Married	11-15years	Pediatrics	Primary title	Nurse
1377	36-40	Undergraduate	Married	11-15years	Emergency, Intensive Care Unit and Operating Room	Intermediate title	Nurse
1378	31-35	Undergraduate	Married	11-15years	Internal Medicine	Primary title	Nurse
1379	36-40	Undergraduate	Married	11-15years	Internal Medicine	Intermediate title	Nurse
1380	31-35	Undergraduate	Married	11-15years	Outpatient and other	Intermediate title	Nurse
1381	31-35	Undergraduate	Married	16-20years	Internal Medicine	Intermediate title	Nurse
1382	36-40	Undergraduate	Married	16-20years	Surgical	Intermediate title	Nurse
1383	31-35	Undergraduate	Married	6-10years	Emergency, Intensive Care Unit and Operating Room	Primary title	Nurse
1384	36-40	Undergraduate	Married	16-20years	Obstetrics and Gynecology	Intermediate title	Nurse
1385	41-45	Undergraduate	Married	>20years	Surgical	Intermediate title	Head nurse
1386	20-25	Undergraduate	Single	＜1year	Internal Medicine	Primary title	Nurse
1387	26-30	Undergraduate	Married	1-5years	Internal Medicine	Primary title	Nurse
1388	31-35	Undergraduate	Single	11-15years	Internal Medicine	Intermediate title	Nurse
1389	26-30	Undergraduate	Married	1-5years	Obstetrics and Gynecology	Primary title	Nurse
1390	36-40	Junior college	Married	16-20years	Outpatient and other	Primary title	Nurse
1391	26-30	Undergraduate	Single	1-5years	Internal Medicine	Primary title	Nurse
1392	31-35	Undergraduate	Married	11-15years	Outpatient and other	Primary title	Nurse
1393	20-25	Undergraduate	Single	1-5years	Internal Medicine	Primary title	Nurse
1394	41-45	Undergraduate	Married	16-20years	Internal Medicine	Intermediate title	Nurse
1395	26-30	Undergraduate	Single	1-5years	Internal Medicine	Primary title	Nurse
1396	20-25	Undergraduate	Single	1-5years	Emergency, Intensive Care Unit and Operating Room	Primary title	Nurse
1397	26-30	Undergraduate	Married	11-15years	Internal Medicine	Primary title	Nurse
1398	36-40	Undergraduate	Married	11-15years	Surgical	Intermediate title	Nurse
1399	20-25	Undergraduate	Single	1-5years	Internal Medicine	Primary title	Nurse
1400	20-25	Undergraduate	Married	1-5years	Outpatient and other	Primary title	Nurse
1401	26-30	Undergraduate	Married	6-10years	Obstetrics and Gynecology	Primary title	Nurse
1402	26-30	Undergraduate	Single	1-5years	Surgical	Primary title	Nurse
1403	36-40	Undergraduate	Married	11-15years	Emergency, Intensive Care Unit and Operating Room	Intermediate title	Head nurse
1404	20-25	Undergraduate	Single	1-5years	Surgical	Primary title	Nurse
1405	26-30	Undergraduate	Married	1-5years	Emergency, Intensive Care Unit and Operating Room	Primary title	Nurse
1406	20-25	Junior college	Single	1-5years	Emergency, Intensive Care Unit and Operating Room	Primary title	Nurse
1407	31-35	Undergraduate	Married	6-10years	Surgical	Primary title	Nurse
1408	36-40	Undergraduate	Married	16-20years	Internal Medicine	Intermediate title	Head nurse
1409	31-35	Undergraduate	Married	11-15years	Surgical	Intermediate title	Nurse
1410	20-25	Undergraduate	Single	1-5years	Emergency, Intensive Care Unit and Operating Room	Primary title	Nurse
1411	31-35	Undergraduate	Married	6-10years	Internal Medicine	Primary title	Nurse
1412	36-40	Undergraduate	Married	16-20years	Surgical	Intermediate title	Nurse
1413	20-25	Undergraduate	Single	1-5years	Surgical	Primary title	Nurse
1414	36-40	Undergraduate	Married	11-15years	Internal Medicine	Intermediate title	Nurse
1415	26-30	Undergraduate	Single	1-5years	Emergency, Intensive Care Unit and Operating Room	Primary title	Nurse
1416	36-40	Undergraduate	Married	16-20years	Outpatient and other	Intermediate title	Head nurse
1417	31-35	Undergraduate	Married	11-15years	Surgical	Intermediate title	Nurse
1418	31-35	Undergraduate	Married	11-15years	Internal Medicine	Intermediate title	Nurse
1419	31-35	Undergraduate	Single	1-5years	Emergency, Intensive Care Unit and Operating Room	Primary title	Nurse
1420	20-25	Undergraduate	Single	1-5years	Surgical	Primary title	Nurse
1421	26-30	Undergraduate	Single	6-10years	Surgical	Primary title	Nurse
1422	31-35	Undergraduate	Married	6-10years	Internal Medicine	Intermediate title	Nurse
1423	31-35	Undergraduate	Widowed or separated	11-15years	Surgical	Primary title	Nurse
1424	31-35	Undergraduate	Married	6-10years	Surgical	Primary title	Nurse
1425	26-30	Undergraduate	Married	1-5years	Obstetrics and Gynecology	Primary title	Nurse
1426	26-30	Undergraduate	Single	>20years	Surgical	Primary title	Nurse
1427	26-30	Junior college	Married	6-10years	Pediatrics	Primary title	Nurse
1428	31-35	Junior college	Married	11-15years	Internal Medicine	Primary title	Nurse
1429	46-50	Undergraduate	Married	>20years	Surgical	Senior title	Head nurse
1430	20-25	Undergraduate	Single	1-5years	Pediatrics	Primary title	Nurse
1431	36-40	Undergraduate	Married	16-20years	Internal Medicine	Intermediate title	Head nurse
1432	36-40	Undergraduate	Married	>20years	Internal Medicine	Intermediate title	Nurse
1433	36-40	Undergraduate	Married	11-15years	Surgical	Senior title	Head nurse
1434	36-40	Undergraduate	Married	16-20years	Internal Medicine	Intermediate title	Head nurse
1435	26-30	Undergraduate	Married	6-10years	Emergency, Intensive Care Unit and Operating Room	Primary title	Nurse
1436	31-35	Undergraduate	Married	11-15years	Emergency, Intensive Care Unit and Operating Room	Intermediate title	Nurse
1437	26-30	Junior college	Married	1-5years	Outpatient and other	Primary title	Nurse
1438	31-35	Undergraduate	Married	6-10years	Surgical	Primary title	Nurse
1439	36-40	Undergraduate	Married	>20years	Surgical	Intermediate title	Nurse
1440	31-35	Undergraduate	Married	11-15years	Outpatient and other	Intermediate title	Nurse
1441	26-30	Undergraduate	Married	6-10years	Outpatient and other	Primary title	Nurse
1442	26-30	Junior college	Married	1-5years	Outpatient and other	Primary title	Nurse
1443	31-35	Undergraduate	Married	11-15years	Internal Medicine	Primary title	Nurse
1444	31-35	Undergraduate	Single	6-10years	Internal Medicine	Primary title	Nurse
1445	31-35	Undergraduate	Married	6-10years	Emergency, Intensive Care Unit and Operating Room	Primary title	Nurse
1446	41-45	Undergraduate	Married	16-20years	Internal Medicine	Intermediate title	Nurse
1447	26-30	Undergraduate	Single	1-5years	Outpatient and other	Primary title	Nurse
1448	26-30	Undergraduate	Married	6-10years	Emergency, Intensive Care Unit and Operating Room	Primary title	Nurse
1449	26-30	Undergraduate	Single	1-5years	Emergency, Intensive Care Unit and Operating Room	Primary title	Nurse
1450	31-35	Undergraduate	Married	11-15years	Surgical	Primary title	Nurse
1451	26-30	Undergraduate	Married	6-10years	Emergency, Intensive Care Unit and Operating Room	Primary title	Nurse
1452	31-35	Undergraduate	Married	6-10years	Internal Medicine	Primary title	Nurse
1453	20-25	Undergraduate	Single	1-5years	Outpatient and other	Primary title	Nurse
1454	20-25	Junior college	Married	1-5years	Emergency, Intensive Care Unit and Operating Room	Primary title	Nurse
1455	36-40	Undergraduate	Married	16-20years	Obstetrics and Gynecology	Intermediate title	Nurse
1456	20-25	Undergraduate	Single	＜1year	Outpatient and other	Primary title	Nurse
1457	20-25	Undergraduate	Single	＜1year	Emergency, Intensive Care Unit and Operating Room	Primary title	Nurse
1458	20-25	Undergraduate	Single	＜1year	Internal Medicine	Primary title	Nurse
1459	36-40	Undergraduate	Married	11-15years	Internal Medicine	Intermediate title	Nurse
1460	20-25	Undergraduate	Single	1-5years	Internal Medicine	Primary title	Nurse
1461	26-30	Junior college	Single	1-5years	Internal Medicine	Primary title	Nurse
1462	>50	Undergraduate	Married	>20years	Internal Medicine	Senior title	Nurse
1463	31-35	Undergraduate	Married	11-15years	Emergency, Intensive Care Unit and Operating Room	Intermediate title	Nurse
1464	26-30	Undergraduate	Married	6-10years	Obstetrics and Gynecology	Primary title	Nurse
1465	20-25	Undergraduate	Married	1-5years	Internal Medicine	Primary title	Nurse
1466	20-25	Undergraduate	Single	＜1year	Surgical	Primary title	Nurse
1467	20-25	Junior college	Single	1-5years	Surgical	Primary title	Nurse
1468	20-25	Undergraduate	Single	1-5years	Surgical	Primary title	Nurse
1469	26-30	Undergraduate	Single	6-10years	Obstetrics and Gynecology	Primary title	Head nurse
1470	26-30	Undergraduate	Single	1-5years	Obstetrics and Gynecology	Primary title	Nurse
1471	20-25	Undergraduate	Single	1-5years	Internal Medicine	Primary title	Nurse
1472	31-35	Undergraduate	Married	11-15years	Outpatient and other	Primary title	Nurse
1473	20-25	Junior college	Single	1-5years	Surgical	Primary title	Nurse
1474	20-25	Undergraduate	Single	1-5years	Obstetrics and Gynecology	Primary title	Nurse
1475	20-25	Junior college	Single	＜1year	Outpatient and other	Primary title	Nurse
1476	26-30	Undergraduate	Single	1-5years	Outpatient and other	Primary title	Nurse
1477	31-35	Undergraduate	Married	11-15years	Emergency, Intensive Care Unit and Operating Room	Primary title	Nurse
1478	36-40	Junior college	Married	11-15years	Internal Medicine	Intermediate title	Nurse
1479	31-35	Undergraduate	Married	11-15years	Surgical	Intermediate title	Nurse
1480	31-35	Undergraduate	Married	6-10years	Pediatrics	Primary title	Nurse
1481	20-25	Undergraduate	Single	1-5years	Outpatient and other	Primary title	Nurse
1482	31-35	Undergraduate	Married	6-10years	Pediatrics	Primary title	Nurse
1483	41-45	Undergraduate	Married	16-20years	Internal Medicine	Primary title	Nurse
1484	26-30	Undergraduate	Married	6-10years	Emergency, Intensive Care Unit and Operating Room	Primary title	Nurse
1485	26-30	Undergraduate	Married	6-10years	Internal Medicine	Primary title	Nurse
1486	36-40	Undergraduate	Married	11-15years	Internal Medicine	Intermediate title	Nurse
1487	36-40	Undergraduate	Married	11-15years	Internal Medicine	Intermediate title	Head nurse
1488	36-40	Undergraduate	Married	11-15years	Surgical	Intermediate title	Nurse
1489	46-50	Undergraduate	Married	>20years	Outpatient and other	Senior title	Nurse
1490	36-40	Undergraduate	Widowed or separated	16-20years	Internal Medicine	Intermediate title	Nurse
1491	31-35	Undergraduate	Married	6-10years	Pediatrics	Primary title	Nurse
1492	26-30	Undergraduate	Single	1-5years	Emergency, Intensive Care Unit and Operating Room	Primary title	Nurse
1493	20-25	Undergraduate	Single	＜1year	Internal Medicine	Primary title	Nurse
1494	20-25	Undergraduate	Single	＜1year	Pediatrics	Primary title	Nurse
1495	>50	Undergraduate	Widowed or separated	>20years	Obstetrics and Gynecology	Intermediate title	Nurse
1496	26-30	Undergraduate	Married	1-5years	Internal Medicine	Primary title	Nurse
1497	26-30	Undergraduate	Married	1-5years	Pediatrics	Primary title	Nurse
1498	31-35	Undergraduate	Married	11-15years	Outpatient and other	Primary title	Nurse
1499	26-30	Undergraduate	Single	1-5years	Internal Medicine	Primary title	Nurse
1500	36-40	Undergraduate	Married	>20years	Outpatient and other	Intermediate title	Nurse
1501	20-25	Undergraduate	Married	1-5years	Internal Medicine	Primary title	Nurse
1502	26-30	Undergraduate	Married	6-10years	Outpatient and other	Primary title	Nurse
1503	26-30	Undergraduate	Married	6-10years	Internal Medicine	Primary title	Nurse
1504	20-25	Undergraduate	Single	1-5years	Surgical	Primary title	Nurse
1505	31-35	Undergraduate	Married	6-10years	Emergency, Intensive Care Unit and Operating Room	Intermediate title	Nurse
1506	20-25	Undergraduate	Single	＜1year	Internal Medicine	Primary title	Nurse
1507	31-35	Undergraduate	Married	11-15years	Internal Medicine	Intermediate title	Nurse
1508	26-30	Undergraduate	Single	1-5years	Emergency, Intensive Care Unit and Operating Room	Primary title	Nurse
1509	41-45	Undergraduate	Married	>20years	Internal Medicine	Intermediate title	Head nurse
1510	36-40	Junior college	Married	16-20years	Outpatient and other	Intermediate title	Nurse
1511	26-30	Undergraduate	Single	1-5years	Obstetrics and Gynecology	Primary title	Nurse
1512	20-25	Undergraduate	Single	＜1year	Internal Medicine	Primary title	Nurse
1513	20-25	Junior college	Single	1-5years	Surgical	Primary title	Nurse
1514	20-25	Undergraduate	Single	1-5years	Internal Medicine	Primary title	Nurse
1515	20-25	Undergraduate	Single	1-5years	Surgical	Primary title	Nurse
1516	26-30	Undergraduate	Married	1-5years	Internal Medicine	Primary title	Nurse
1517	26-30	Undergraduate	Single	1-5years	Obstetrics and Gynecology	Primary title	Nurse
1518	36-40	Undergraduate	Married	16-20years	Emergency, Intensive Care Unit and Operating Room	Intermediate title	Nurse
1519	36-40	Undergraduate	Married	11-15years	Surgical	Intermediate title	Nurse
1520	36-40	Undergraduate	Married	>20years	Emergency, Intensive Care Unit and Operating Room	Intermediate title	Nurse
1521	20-25	Undergraduate	Single	＜1year	Outpatient and other	Primary title	Nurse
1522	20-25	Undergraduate	Single	1-5years	Internal Medicine	Primary title	Nurse
1523	26-30	Undergraduate	Single	6-10years	Outpatient and other	Primary title	Nurse
1524	26-30	Undergraduate	Married	6-10years	Surgical	Primary title	Nurse
1525	26-30	Junior college	Single	1-5years	Emergency, Intensive Care Unit and Operating Room	Primary title	Nurse
1526	36-40	Undergraduate	Married	16-20years	Outpatient and other	Intermediate title	Nurse
1527	31-35	Junior college	Married	11-15years	Internal Medicine	Primary title	Nurse
1528	20-25	Undergraduate	Single	＜1year	Internal Medicine	Primary title	Nurse
1529	31-35	Undergraduate	Married	6-10years	Surgical	Primary title	Nurse
1530	31-35	Undergraduate	Married	6-10years	Surgical	Intermediate title	Nurse
1531	31-35	Undergraduate	Married	11-15years	Outpatient and other	Intermediate title	Nurse
1532	20-25	Undergraduate	Single	＜1year	Surgical	Primary title	Nurse
1533	36-40	Undergraduate	Married	16-20years	Internal Medicine	Primary title	Nurse
1534	20-25	Undergraduate	Single	＜1year	Internal Medicine	Primary title	Nurse
1535	31-35	Undergraduate	Married	6-10years	Internal Medicine	Primary title	Nurse
1536	31-35	Undergraduate	Married	6-10years	Internal Medicine	Primary title	Nurse
1537	26-30	Junior college	Single	1-5years	Internal Medicine	Primary title	Nurse
1538	31-35	Junior college	Married	11-15years	Emergency, Intensive Care Unit and Operating Room	Primary title	Nurse
1539	20-25	Undergraduate	Single	1-5years	Surgical	Primary title	Nurse
1540	26-30	Undergraduate	Married	6-10years	Internal Medicine	Primary title	Nurse
1541	20-25	Undergraduate	Single	＜1year	Internal Medicine	Primary title	Nurse
1542	31-35	Undergraduate	Married	6-10years	Internal Medicine	Primary title	Nurse
1543	20-25	Undergraduate	Single	＜1year	Internal Medicine	Primary title	Nurse
1544	26-30	Undergraduate	Married	1-5years	Emergency, Intensive Care Unit and Operating Room	Primary title	Nurse
1545	36-40	Undergraduate	Married	11-15years	Emergency, Intensive Care Unit and Operating Room	Intermediate title	Nurse
1546	36-40	Undergraduate	Married	11-15years	Internal Medicine	Primary title	Nurse
1547	31-35	Junior college	Married	6-10years	Internal Medicine	Primary title	Nurse
1548	26-30	Undergraduate	Married	6-10years	Obstetrics and Gynecology	Primary title	Nurse
1549	20-25	Undergraduate	Single	＜1year	Internal Medicine	Primary title	Nurse
1550	36-40	Undergraduate	Married	16-20years	Obstetrics and Gynecology	Intermediate title	Nurse
1551	20-25	Undergraduate	Single	1-5years	Outpatient and other	Primary title	Nurse
1552	31-35	Undergraduate	Married	6-10years	Internal Medicine	Primary title	Nurse
1553	36-40	Undergraduate	Married	11-15years	Internal Medicine	Primary title	Nurse
1554	20-25	Undergraduate	Single	＜1year	Emergency, Intensive Care Unit and Operating Room	Primary title	Nurse
1555	20-25	Undergraduate	Single	＜1year	Internal Medicine	Primary title	Nurse
1556	31-35	Undergraduate	Married	11-15years	Outpatient and other	Primary title	Nurse
1557	31-35	Undergraduate	Married	11-15years	Outpatient and other	Intermediate title	Nurse
1558	36-40	Junior college	Married	11-15years	Internal Medicine	Primary title	Nurse
1559	31-35	Undergraduate	Married	1-5years	Internal Medicine	Primary title	Nurse
1560	41-45	Undergraduate	Married	11-15years	Surgical	Primary title	Nurse
1561	26-30	Junior college	Single	1-5years	Internal Medicine	Primary title	Nurse
1562	41-45	Undergraduate	Married	11-15years	Outpatient and other	Primary title	Nurse
1563	31-35	Undergraduate	Married	11-15years	Outpatient and other	Intermediate title	Nurse
1564	26-30	Undergraduate	Married	1-5years	Internal Medicine	Primary title	Head nurse
1565	20-25	Undergraduate	Single	＜1year	Internal Medicine	Primary title	Nurse
1566	31-35	Undergraduate	Married	6-10years	Obstetrics and Gynecology	Primary title	Nurse
1567	31-35	Undergraduate	Married	6-10years	Surgical	Primary title	Nurse
1568	31-35	Undergraduate	Married	6-10years	Obstetrics and Gynecology	Primary title	Nurse
1569	31-35	Undergraduate	Married	11-15years	Internal Medicine	Intermediate title	Nurse
1570	36-40	Undergraduate	Married	11-15years	Internal Medicine	Primary title	Nurse
1571	31-35	Undergraduate	Married	11-15years	Obstetrics and Gynecology	Intermediate title	Nurse
1572	36-40	Undergraduate	Married	6-10years	Internal Medicine	Intermediate title	Nurse
1573	36-40	Undergraduate	Married	11-15years	Internal Medicine	Primary title	Nurse
1574	31-35	Undergraduate	Widowed or separated	6-10years	Surgical	Primary title	Nurse
1575	26-30	Undergraduate	Single	6-10years	Emergency, Intensive Care Unit and Operating Room	Primary title	Nurse
1576	31-35	Undergraduate	Married	6-10years	Internal Medicine	Intermediate title	Nurse
1577	20-25	Undergraduate	Single	＜1year	Internal Medicine	Primary title	Nurse
1578	26-30	Undergraduate	Married	1-5years	Surgical	Primary title	Nurse
1579	26-30	Junior college	Single	6-10years	Internal Medicine	Primary title	Nurse
1580	26-30	Undergraduate	Single	1-5years	Internal Medicine	Primary title	Nurse
1581	20-25	Undergraduate	Single	1-5years	Emergency, Intensive Care Unit and Operating Room	Primary title	Nurse
1582	26-30	Undergraduate	Married	1-5years	Internal Medicine	Primary title	Nurse
1583	20-25	Junior college	Single	1-5years	Internal Medicine	Primary title	Nurse
1584	36-40	Undergraduate	Married	11-15years	Internal Medicine	Intermediate title	Nurse
1585	26-30	Undergraduate	Married	1-5years	Internal Medicine	Primary title	Nurse
1586	20-25	Undergraduate	Single	1-5years	Internal Medicine	Primary title	Nurse
1587	20-25	Undergraduate	Single	＜1year	Internal Medicine	Primary title	Nurse
1588	31-35	Undergraduate	Married	11-15years	Emergency, Intensive Care Unit and Operating Room	Intermediate title	Nurse
1589	36-40	Undergraduate	Married	11-15years	Internal Medicine	Intermediate title	Nurse
1590	26-30	Undergraduate	Single	1-5years	Internal Medicine	Primary title	Nurse
1591	36-40	Undergraduate	Married	11-15years	Outpatient and other	Primary title	Nurse
1592	36-40	Junior college	Married	11-15years	Surgical	Intermediate title	Nurse
1593	26-30	Undergraduate	Single	6-10years	Internal Medicine	Primary title	Nurse
1594	36-40	Undergraduate	Married	16-20years	Internal Medicine	Intermediate title	Nurse
1595	31-35	Undergraduate	Married	11-15years	Outpatient and other	Primary title	Nurse
1596	41-45	Undergraduate	Married	>20years	Surgical	Intermediate title	Nurse
1597	20-25	Undergraduate	Single	1-5years	Surgical	Primary title	Nurse
1598	31-35	Undergraduate	Married	11-15years	Surgical	Intermediate title	Nurse
1599	31-35	Undergraduate	Married	6-10years	Emergency, Intensive Care Unit and Operating Room	Intermediate title	Nurse
1600	36-40	Undergraduate	Married	16-20years	Surgical	Intermediate title	Nurse
1601	20-25	Undergraduate	Single	1-5years	Internal Medicine	Primary title	Nurse
1602	36-40	Undergraduate	Widowed or separated	11-15years	Surgical	Intermediate title	Nurse
1603	26-30	Undergraduate	Single	1-5years	Internal Medicine	Primary title	Nurse
1604	20-25	Undergraduate	Single	1-5years	Internal Medicine	Primary title	Nurse
1605	26-30	Undergraduate	Married	1-5years	Emergency, Intensive Care Unit and Operating Room	Primary title	Nurse
1606	20-25	Undergraduate	Single	1-5years	Internal Medicine	Primary title	Nurse
1607	20-25	Undergraduate	Single	1-5years	Internal Medicine	Primary title	Nurse
1608	36-40	Undergraduate	Married	11-15years	Internal Medicine	Intermediate title	Nurse
1609	31-35	Undergraduate	Married	6-10years	Surgical	Primary title	Nurse
1610	20-25	Undergraduate	Single	＜1year	Surgical	Primary title	Nurse
1611	20-25	Undergraduate	Single	＜1year	Outpatient and other	Primary title	Nurse
1612	26-30	Undergraduate	Married	1-5years	Surgical	Primary title	Nurse
1613	36-40	Undergraduate	Married	16-20years	Internal Medicine	Intermediate title	Nurse
1614	20-25	Junior college	Single	1-5years	Internal Medicine	Primary title	Nurse
1615	41-45	Undergraduate	Married	>20years	Surgical	Intermediate title	Nurse
1616	36-40	Undergraduate	Married	11-15years	Outpatient and other	Intermediate title	Nurse
1617	31-35	Undergraduate	Married	6-10years	Outpatient and other	Primary title	Nurse
1618	20-25	Undergraduate	Single	＜1year	Outpatient and other	Primary title	Nurse
1619	31-35	Undergraduate	Married	11-15years	Internal Medicine	Intermediate title	Nurse
1620	20-25	Undergraduate	Single	＜1year	Internal Medicine	Primary title	Nurse
1621	36-40	Undergraduate	Married	11-15years	Internal Medicine	Primary title	Nurse
1622	31-35	Undergraduate	Married	6-10years	Pediatrics	Primary title	Nurse
1623	20-25	Undergraduate	Single	1-5years	Internal Medicine	Primary title	Nurse
1624	36-40	Undergraduate	Married	11-15years	Emergency, Intensive Care Unit and Operating Room	Intermediate title	Nurse
1625	36-40	Undergraduate	Married	16-20years	Outpatient and other	Intermediate title	Head nurse
1626	31-35	Undergraduate	Married	6-10years	Internal Medicine	Primary title	Nurse
1627	31-35	Undergraduate	Married	11-15years	Internal Medicine	Primary title	Nurse
1628	31-35	Undergraduate	Single	11-15years	Surgical	Primary title	Nurse
1629	31-35	Junior college	Married	6-10years	Internal Medicine	Primary title	Nurse
1630	31-35	Undergraduate	Married	11-15years	Internal Medicine	Primary title	Nurse
1631	20-25	Undergraduate	Single	1-5years	Internal Medicine	Primary title	Nurse
1632	31-35	Undergraduate	Married	11-15years	Surgical	Primary title	Nurse
1633	36-40	Undergraduate	Married	16-20years	Surgical	Primary title	Nurse
1634	31-35	Undergraduate	Married	6-10years	Surgical	Primary title	Nurse
1635	20-25	Undergraduate	Single	1-5years	Internal Medicine	Primary title	Nurse
1636	26-30	Undergraduate	Single	1-5years	Internal Medicine	Primary title	Nurse
1637	26-30	Undergraduate	Single	1-5years	Surgical	Primary title	Nurse
1638	26-30	Undergraduate	Married	6-10years	Surgical	Primary title	Nurse
1639	20-25	Undergraduate	Single	＜1year	Internal Medicine	Primary title	Nurse
1640	36-40	Undergraduate	Married	6-10years	Internal Medicine	Primary title	Nurse
1641	20-25	Undergraduate	Single	1-5years	Emergency, Intensive Care Unit and Operating Room	Primary title	Nurse
1642	36-40	Undergraduate	Married	16-20years	Outpatient and other	Intermediate title	Head nurse
1643	31-35	Junior college	Married	6-10years	Surgical	Primary title	Nurse
1644	20-25	Undergraduate	Single	1-5years	Obstetrics and Gynecology	Primary title	Nurse
1645	31-35	Undergraduate	Married	11-15years	Surgical	Intermediate title	Nurse
1646	31-35	Undergraduate	Married	11-15years	Internal Medicine	Intermediate title	Nurse
1647	26-30	Undergraduate	Married	6-10years	Emergency, Intensive Care Unit and Operating Room	Primary title	Nurse
1648	>50	Undergraduate	Married	>20years	Pediatrics	Intermediate title	Nurse
1649	31-35	Undergraduate	Married	6-10years	Internal Medicine	Intermediate title	Nurse
1650	>50	Junior college	Married	>20years	Pediatrics	Intermediate title	Nurse
1651	31-35	Undergraduate	Married	11-15years	Emergency, Intensive Care Unit and Operating Room	Intermediate title	Nurse
1652	36-40	Undergraduate	Married	11-15years	Obstetrics and Gynecology	Intermediate title	Nurse
1653	41-45	Undergraduate	Married	>20years	Surgical	Intermediate title	Nurse
1654	31-35	Undergraduate	Married	6-10years	Surgical	Primary title	Nurse
1655	36-40	Undergraduate	Married	11-15years	Outpatient and other	Primary title	Nurse
1656	36-40	Undergraduate	Married	11-15years	Outpatient and other	Intermediate title	Head nurse
1657	20-25	Undergraduate	Single	＜1year	Internal Medicine	Primary title	Nurse
1658	31-35	Undergraduate	Married	11-15years	Emergency, Intensive Care Unit and Operating Room	Primary title	Nurse
1659	31-35	Undergraduate	Married	11-15years	Surgical	Intermediate title	Nurse
1660	20-25	Undergraduate	Single	＜1year	Outpatient and other	Primary title	Nurse
1661	20-25	Undergraduate	Single	1-5years	Outpatient and other	Primary title	Nurse
1662	26-30	Undergraduate	Single	6-10years	Emergency, Intensive Care Unit and Operating Room	Primary title	Nurse
1663	26-30	Undergraduate	Married	1-5years	Outpatient and other	Primary title	Nurse
1664	36-40	Undergraduate	Married	11-15years	Internal Medicine	Intermediate title	Nurse
1665	31-35	Undergraduate	Married	11-15years	Surgical	Primary title	Nurse
1666	36-40	Undergraduate	Married	11-15years	Outpatient and other	Primary title	Nurse
1667	36-40	Undergraduate	Married	16-20years	Pediatrics	Intermediate title	Nurse
1668	26-30	Junior college	Single	1-5years	Internal Medicine	Primary title	Nurse
1669	31-35	Undergraduate	Married	11-15years	Outpatient and other	Primary title	Nurse
1670	26-30	Undergraduate	Married	11-15years	Pediatrics	Primary title	Nurse
1671	36-40	Undergraduate	Married	16-20years	Internal Medicine	Intermediate title	Head nurse
1672	31-35	Undergraduate	Married	11-15years	Outpatient and other	Intermediate title	Nurse
1673	26-30	Undergraduate	Single	6-10years	Internal Medicine	Primary title	Nurse
1674	36-40	Undergraduate	Married	11-15years	Surgical	Intermediate title	Nurse
1675	26-30	Undergraduate	Married	1-5years	Surgical	Primary title	Nurse
1676	36-40	Undergraduate	Married	16-20years	Surgical	Intermediate title	Head nurse
1677	46-50	Undergraduate	Married	>20years	Surgical	Intermediate title	Nurse
1678	20-25	Undergraduate	Single	1-5years	Surgical	Primary title	Nurse
1679	26-30	Undergraduate	Single	1-5years	Surgical	Primary title	Nurse
1680	31-35	Undergraduate	Married	11-15years	Surgical	Intermediate title	Nurse
1681	36-40	Undergraduate	Married	11-15years	Internal Medicine	Intermediate title	Nurse
1682	26-30	Undergraduate	Single	1-5years	Obstetrics and Gynecology	Primary title	Nurse
1683	26-30	Undergraduate	Single	1-5years	Surgical	Primary title	Nurse
1684	31-35	Undergraduate	Married	11-15years	Surgical	Intermediate title	Nurse
1685	31-35	Undergraduate	Married	11-15years	Surgical	Intermediate title	Nurse
1686	31-35	Undergraduate	Married	6-10years	Outpatient and other	Primary title	Nurse
1687	31-35	Undergraduate	Married	11-15years	Surgical	Intermediate title	Nurse
1688	36-40	Undergraduate	Married	11-15years	Internal Medicine	Primary title	Nurse
1689	26-30	Undergraduate	Single	1-5years	Surgical	Primary title	Nurse
1690	26-30	Undergraduate	Single	6-10years	Outpatient and other	Primary title	Nurse
1691	36-40	Undergraduate	Married	11-15years	Obstetrics and Gynecology	Intermediate title	Nurse
1692	26-30	Undergraduate	Married	6-10years	Surgical	Primary title	Nurse
1693	36-40	Undergraduate	Married	11-15years	Internal Medicine	Primary title	Nurse
1694	31-35	Junior college	Married	11-15years	Surgical	Primary title	Nurse
1695	31-35	Undergraduate	Single	6-10years	Outpatient and other	Primary title	Nurse
1696	31-35	Undergraduate	Married	11-15years	Internal Medicine	Primary title	Nurse
1697	20-25	Undergraduate	Single	1-5years	Surgical	Primary title	Nurse
1698	36-40	Undergraduate	Married	16-20years	Internal Medicine	Intermediate title	Nurse
1699	20-25	Undergraduate	Single	＜1year	Outpatient and other	Primary title	Nurse
1700	36-40	Undergraduate	Widowed or separated	11-15years	Internal Medicine	Intermediate title	Nurse
1701	31-35	Undergraduate	Married	1-5years	Surgical	Primary title	Nurse
1702	36-40	Undergraduate	Married	11-15years	Surgical	Senior title	Head nurse
1703	20-25	Undergraduate	Single	1-5years	Internal Medicine	Primary title	Nurse
1704	36-40	Undergraduate	Married	16-20years	Pediatrics	Intermediate title	Nurse
1705	20-25	Undergraduate	Single	1-5years	Obstetrics and Gynecology	Primary title	Nurse
1706	36-40	Undergraduate	Married	11-15years	Internal Medicine	Primary title	Nurse
1707	31-35	Undergraduate	Married	11-15years	Outpatient and other	Primary title	Nurse
1708	26-30	Undergraduate	Married	1-5years	Surgical	Primary title	Nurse
1709	20-25	Undergraduate	Single	＜1year	Obstetrics and Gynecology	Primary title	Nurse
1710	31-35	Undergraduate	Married	11-15years	Internal Medicine	Primary title	Nurse
1711	20-25	Undergraduate	Single	1-5years	Internal Medicine	Primary title	Nurse
1712	20-25	Undergraduate	Married	1-5years	Surgical	Primary title	Nurse
1713	20-25	Undergraduate	Single	1-5years	Surgical	Primary title	Nurse
1714	36-40	Undergraduate	Married	11-15years	Obstetrics and Gynecology	Intermediate title	Nurse
1715	20-25	Undergraduate	Single	1-5years	Surgical	Primary title	Nurse
1716	31-35	Undergraduate	Married	11-15years	Surgical	Primary title	Nurse
1717	31-35	Undergraduate	Married	11-15years	Surgical	Primary title	Nurse
1718	26-30	Junior college	Single	1-5years	Emergency, Intensive Care Unit and Operating Room	Primary title	Nurse
1719	26-30	Undergraduate	Married	6-10years	Surgical	Primary title	Nurse
1720	31-35	Undergraduate	Married	11-15years	Internal Medicine	Intermediate title	Nurse
1721	20-25	Undergraduate	Single	＜1year	Outpatient and other	Primary title	Nurse
1722	26-30	Undergraduate	Single	1-5years	Surgical	Primary title	Nurse
1723	26-30	Undergraduate	Married	1-5years	Obstetrics and Gynecology	Primary title	Nurse
1724	31-35	Undergraduate	Single	16-20years	Pediatrics	Intermediate title	Nurse
1725	20-25	Undergraduate	Single	1-5years	Emergency, Intensive Care Unit and Operating Room	Primary title	Nurse
1726	26-30	Undergraduate	Married	1-5years	Surgical	Primary title	Nurse
1727	31-35	Junior college	Married	11-15years	Internal Medicine	Intermediate title	Nurse
1728	41-45	Undergraduate	Married	>20years	Outpatient and other	Intermediate title	Nurse
1729	26-30	Undergraduate	Single	1-5years	Pediatrics	Primary title	Nurse
1730	36-40	Undergraduate	Married	11-15years	Internal Medicine	Intermediate title	Nurse
1731	31-35	Undergraduate	Married	11-15years	Internal Medicine	Primary title	Nurse
1732	31-35	Undergraduate	Married	6-10years	Outpatient and other	Primary title	Nurse
1733	31-35	Undergraduate	Married	11-15years	Internal Medicine	Intermediate title	Nurse
1734	36-40	Undergraduate	Married	11-15years	Surgical	Primary title	Nurse
1735	26-30	Undergraduate	Single	1-5years	Surgical	Primary title	Nurse
1736	20-25	Junior college	Single	1-5years	Surgical	Primary title	Nurse
1737	31-35	Undergraduate	Single	6-10years	Pediatrics	Primary title	Nurse
1738	31-35	Undergraduate	Married	11-15years	Surgical	Intermediate title	Nurse
1739	31-35	Undergraduate	Married	6-10years	Surgical	Intermediate title	Nurse
1740	20-25	Junior college	Single	1-5years	Surgical	Primary title	Nurse
1741	31-35	Undergraduate	Widowed or separated	6-10years	Internal Medicine	Primary title	Nurse
1742	20-25	Undergraduate	Single	＜1year	Internal Medicine	Primary title	Nurse
1743	31-35	Undergraduate	Single	6-10years	Emergency, Intensive Care Unit and Operating Room	Intermediate title	Nurse
1744	20-25	Undergraduate	Single	1-5years	Pediatrics	Primary title	Nurse
1745	26-30	Junior college	Single	6-10years	Pediatrics	Primary title	Nurse
1746	26-30	Undergraduate	Married	1-5years	Internal Medicine	Primary title	Nurse
1747	31-35	Undergraduate	Married	6-10years	Internal Medicine	Primary title	Nurse
1748	31-35	Undergraduate	Married	6-10years	Internal Medicine	Intermediate title	Nurse
1749	31-35	Undergraduate	Married	6-10years	Surgical	Intermediate title	Nurse
1750	26-30	Undergraduate	Single	6-10years	Internal Medicine	Intermediate title	Nurse
1751	20-25	Junior college	Single	1-5years	Surgical	Primary title	Nurse
1752	26-30	Undergraduate	Single	6-10years	Emergency, Intensive Care Unit and Operating Room	Intermediate title	Nurse
1753	31-35	Undergraduate	Single	11-15years	Internal Medicine	Primary title	Nurse
1754	26-30	Undergraduate	Single	1-5years	Internal Medicine	Primary title	Nurse
1755	36-40	Undergraduate	Married	16-20years	Surgical	Primary title	Nurse
1756	>50	Junior college	Married	>20years	Surgical	Senior title	Nurse
1757	26-30	Junior college	Married	1-5years	Internal Medicine	Primary title	Nurse
1758	20-25	Undergraduate	Single	1-5years	Surgical	Primary title	Nurse
1759	26-30	Undergraduate	Single	6-10years	Surgical	Primary title	Nurse
1760	31-35	Undergraduate	Married	6-10years	Internal Medicine	Intermediate title	Nurse
1761	31-35	Undergraduate	Widowed or separated	11-15years	Surgical	Primary title	Nurse
1762	31-35	Undergraduate	Married	6-10years	Surgical	Primary title	Nurse
1763	26-30	Undergraduate	Married	1-5years	Obstetrics and Gynecology	Primary title	Nurse
1764	26-30	Undergraduate	Single	>20years	Surgical	Primary title	Nurse
1765	26-30	Junior college	Married	6-10years	Pediatrics	Primary title	Nurse
1766	31-35	Junior college	Married	11-15years	Internal Medicine	Primary title	Nurse
1767	46-50	Undergraduate	Married	>20years	Surgical	Senior title	Head nurse
1768	20-25	Undergraduate	Single	1-5years	Pediatrics	Primary title	Nurse
1769	36-40	Undergraduate	Married	16-20years	Internal Medicine	Intermediate title	Head nurse
1770	36-40	Undergraduate	Married	>20years	Internal Medicine	Intermediate title	Nurse
1771	36-40	Undergraduate	Married	11-15years	Surgical	Senior title	Head nurse
1772	26-30	Undergraduate	Single	1-5years	Surgical	Primary title	Nurse
1773	26-30	Undergraduate	Married	1-5years	Surgical	Primary title	Nurse
1774	>50	Undergraduate	Married	>20years	Outpatient and other	Senior title	Nurse
1775	36-40	Undergraduate	Married	16-20years	Pediatrics	Intermediate title	Nurse
1776	36-40	Undergraduate	Married	16-20years	Internal Medicine	Intermediate title	Nurse
1777	31-35	Undergraduate	Single	11-15years	Surgical	Primary title	Nurse
1778	26-30	Undergraduate	Married	1-5years	Internal Medicine	Primary title	Nurse
1779	31-35	Undergraduate	Single	11-15years	Surgical	Primary title	Nurse
1780	20-25	Undergraduate	Single	1-5years	Surgical	Primary title	Nurse
1781	31-35	Undergraduate	Single	6-10years	Surgical	Intermediate title	Nurse
1782	31-35	Undergraduate	Married	11-15years	Emergency, Intensive Care Unit and Operating Room	Intermediate title	Nurse
1783	20-25	Undergraduate	Single	1-5years	Outpatient and other	Primary title	Nurse
1784	26-30	Undergraduate	Married	1-5years	Surgical	Primary title	Nurse
1785	36-40	Undergraduate	Married	11-15years	Surgical	Senior title	Head nurse
1786	26-30	Undergraduate	Single	1-5years	Internal Medicine	Primary title	Nurse
1787	31-35	Undergraduate	Married	11-15years	Outpatient and other	Primary title	Nurse
1788	26-30	Undergraduate	Married	1-5years	Emergency, Intensive Care Unit and Operating Room	Primary title	Nurse
1789	31-35	Undergraduate	Married	11-15years	Surgical	Intermediate title	Nurse
1790	31-35	Undergraduate	Married	11-15years	Surgical	Intermediate title	Nurse
1791	36-40	Undergraduate	Married	16-20years	Outpatient and other	Intermediate title	Nurse
1792	20-25	Undergraduate	Single	＜1year	Outpatient and other	Primary title	Nurse
1793	36-40	Undergraduate	Married	11-15years	Surgical	Intermediate title	Nurse
1794	26-30	Undergraduate	Single	1-5years	Emergency, Intensive Care Unit and Operating Room	Primary title	Nurse
1795	36-40	Undergraduate	Married	11-15years	Surgical	Intermediate title	Nurse
1796	26-30	Undergraduate	Married	6-10years	Internal Medicine	Primary title	Nurse
1797	31-35	Undergraduate	Married	6-10years	Outpatient and other	Intermediate title	Nurse
1798	31-35	Undergraduate	Married	11-15years	Surgical	Intermediate title	Nurse
1799	31-35	Undergraduate	Married	6-10years	Surgical	Intermediate title	Nurse
1800	31-35	Junior college	Married	11-15years	Surgical	Primary title	Nurse
1801	31-35	Undergraduate	Married	11-15years	Emergency, Intensive Care Unit and Operating Room	Intermediate title	Nurse
1802	31-35	Undergraduate	Married	11-15years	Internal Medicine	Primary title	Nurse
1803	31-35	Undergraduate	Married	6-10years	Surgical	Intermediate title	Nurse
1804	31-35	Undergraduate	Married	11-15years	Emergency, Intensive Care Unit and Operating Room	Intermediate title	Nurse
1805	36-40	Undergraduate	Married	16-20years	Outpatient and other	Intermediate title	Nurse
1806	20-25	Undergraduate	Single	1-5years	Internal Medicine	Primary title	Nurse
1807	41-45	Junior college	Married	16-20years	Outpatient and other	Intermediate title	Nurse
1808	31-35	Undergraduate	Married	11-15years	Outpatient and other	Primary title	Nurse
1809	31-35	Undergraduate	Married	6-10years	Surgical	Intermediate title	Nurse
1810	31-35	Undergraduate	Married	11-15years	Internal Medicine	Intermediate title	Nurse
1811	36-40	Undergraduate	Married	11-15years	Internal Medicine	Intermediate title	Nurse
1812	31-35	Undergraduate	Married	11-15years	Surgical	Intermediate title	Nurse
1813	26-30	Undergraduate	Single	1-5years	Emergency, Intensive Care Unit and Operating Room	Primary title	Nurse
1814	20-25	Undergraduate	Single	1-5years	Emergency, Intensive Care Unit and Operating Room	Primary title	Nurse
1815	36-40	Undergraduate	Married	16-20years	Internal Medicine	Intermediate title	Nurse
1816	31-35	Undergraduate	Married	11-15years	Emergency, Intensive Care Unit and Operating Room	Primary title	Nurse
1817	31-35	Undergraduate	Married	11-15years	Pediatrics	Intermediate title	Nurse
1818	36-40	Undergraduate	Married	11-15years	Outpatient and other	Primary title	Nurse
1819	20-25	Undergraduate	Single	1-5years	Surgical	Primary title	Nurse
1820	31-35	Undergraduate	Married	11-15years	Emergency, Intensive Care Unit and Operating Room	Primary title	Nurse
1821	36-40	Undergraduate	Married	16-20years	Pediatrics	Intermediate title	Nurse
1822	20-25	Undergraduate	Single	＜1year	Internal Medicine	Primary title	Nurse
1823	36-40	Undergraduate	Married	11-15years	Emergency, Intensive Care Unit and Operating Room	Intermediate title	Nurse
1824	31-35	Undergraduate	Married	11-15years	Outpatient and other	Primary title	Nurse
1825	36-40	Undergraduate	Married	16-20years	Outpatient and other	Intermediate title	Head nurse
1826	26-30	Undergraduate	Married	6-10years	Emergency, Intensive Care Unit and Operating Room	Primary title	Nurse
1827	31-35	Undergraduate	Single	6-10years	Internal Medicine	Intermediate title	Nurse
1828	20-25	Undergraduate	Single	1-5years	Surgical	Primary title	Nurse
1829	31-35	Undergraduate	Married	6-10years	Surgical	Intermediate title	Nurse
1830	20-25	Undergraduate	Single	1-5years	Surgical	Primary title	Nurse
1831	36-40	Undergraduate	Married	16-20years	Outpatient and other	Intermediate title	Nurse
1832	31-35	Junior college	Married	11-15years	Internal Medicine	Intermediate title	Nurse
1833	20-25	Undergraduate	Single	1-5years	Surgical	Primary title	Nurse
1834	41-45	Undergraduate	Married	>20years	Surgical	Senior title	Head nurse
1835	31-35	Undergraduate	Married	11-15years	Internal Medicine	Primary title	Nurse
1836	31-35	Undergraduate	Married	11-15years	Emergency, Intensive Care Unit and Operating Room	Intermediate title	Nurse
1837	31-35	Undergraduate	Married	11-15years	Surgical	Primary title	Nurse
1838	26-30	Undergraduate	Married	6-10years	Pediatrics	Primary title	Nurse
1839	20-25	Undergraduate	Single	1-5years	Internal Medicine	Primary title	Nurse
1840	26-30	Undergraduate	Married	1-5years	Internal Medicine	Primary title	Nurse
1841	36-40	Undergraduate	Married	11-15years	Outpatient and other	Primary title	Nurse
1842	31-35	Undergraduate	Married	16-20years	Pediatrics	Intermediate title	Nurse
1843	31-35	Undergraduate	Single	6-10years	Outpatient and other	Primary title	Nurse
1844	26-30	Undergraduate	Single	1-5years	Emergency, Intensive Care Unit and Operating Room	Primary title	Nurse
1845	26-30	Undergraduate	Married	1-5years	Outpatient and other	Primary title	Nurse
1846	31-35	Undergraduate	Married	11-15years	Outpatient and other	Intermediate title	Nurse
1847	36-40	Undergraduate	Single	16-20years	Outpatient and other	Primary title	Nurse
1848	26-30	Undergraduate	Single	1-5years	Emergency, Intensive Care Unit and Operating Room	Primary title	Nurse
1849	36-40	Junior college	Married	16-20years	Outpatient and other	Primary title	Nurse
1850	31-35	Undergraduate	Married	6-10years	Internal Medicine	Primary title	Nurse
1851	36-40	Undergraduate	Married	>20years	Emergency, Intensive Care Unit and Operating Room	Intermediate title	Nurse
1852	20-25	Undergraduate	Single	＜1year	Emergency, Intensive Care Unit and Operating Room	Primary title	Nurse
1853	26-30	Undergraduate	Married	6-10years	Outpatient and other	Primary title	Nurse
1854	31-35	Undergraduate	Married	6-10years	Outpatient and other	Primary title	Nurse
1855	36-40	Junior college	Married	11-15years	Outpatient and other	Intermediate title	Nurse
1856	31-35	Undergraduate	Married	11-15years	Outpatient and other	Primary title	Nurse
1857	31-35	Undergraduate	Married	11-15years	Emergency, Intensive Care Unit and Operating Room	Intermediate title	Nurse
1858	41-45	Undergraduate	Married	>20years	Pediatrics	Intermediate title	Nurse
1859	31-35	Undergraduate	Married	6-10years	Outpatient and other	Primary title	Nurse
1860	36-40	Undergraduate	Married	11-15years	Internal Medicine	Intermediate title	Head nurse
1861	41-45	Undergraduate	Married	16-20years	Internal Medicine	Intermediate title	Nurse
1862	36-40	Undergraduate	Married	11-15years	Internal Medicine	Intermediate title	Nurse
1863	36-40	Undergraduate	Widowed or separated	11-15years	Outpatient and other	Primary title	Nurse
1864	20-25	Undergraduate	Single	＜1year	Internal Medicine	Primary title	Nurse
1865	20-25	Undergraduate	Single	＜1year	Emergency, Intensive Care Unit and Operating Room	Primary title	Nurse
1866	31-35	Undergraduate	Married	11-15years	Outpatient and other	Intermediate title	Nurse
1867	36-40	Undergraduate	Married	11-15years	Surgical	Intermediate title	Nurse
1868	20-25	Undergraduate	Single	1-5years	Emergency, Intensive Care Unit and Operating Room	Primary title	Nurse
1869	26-30	Undergraduate	Married	6-10years	Surgical	Primary title	Nurse
1870	26-30	Undergraduate	Married	1-5years	Outpatient and other	Primary title	Nurse
1871	31-35	Undergraduate	Married	6-10years	Outpatient and other	Primary title	Nurse
1872	20-25	Undergraduate	Single	1-5years	Internal Medicine	Primary title	Nurse
1873	26-30	Undergraduate	Married	6-10years	Internal Medicine	Primary title	Nurse
1874	20-25	Undergraduate	Single	1-5years	Emergency, Intensive Care Unit and Operating Room	Primary title	Nurse
1875	36-40	Undergraduate	Married	11-15years	Obstetrics and Gynecology	Primary title	Nurse
1876	31-35	Undergraduate	Married	11-15years	Obstetrics and Gynecology	Primary title	Nurse
1877	36-40	Undergraduate	Single	6-10years	Emergency, Intensive Care Unit and Operating Room	Intermediate title	Nurse
1878	26-30	Junior college	Married	6-10years	Emergency, Intensive Care Unit and Operating Room	Primary title	Nurse
1879	36-40	Undergraduate	Married	16-20years	Pediatrics	Intermediate title	Head nurse
1880	36-40	Undergraduate	Married	11-15years	Internal Medicine	Intermediate title	Head nurse
1881	31-35	Undergraduate	Single	6-10years	Emergency, Intensive Care Unit and Operating Room	Intermediate title	Nurse
1882	36-40	Junior college	Married	11-15years	Emergency, Intensive Care Unit and Operating Room	Primary title	Nurse
1883	46-50	Undergraduate	Married	>20years	Outpatient and other	Intermediate title	Nurse
1884	31-35	Undergraduate	Married	6-10years	Outpatient and other	Primary title	Nurse
1885	46-50	Undergraduate	Married	>20years	Outpatient and other	Intermediate title	Nurse
1886	20-25	Undergraduate	Single	＜1year	Surgical	Primary title	Nurse
1887	31-35	Undergraduate	Married	6-10years	Outpatient and other	Primary title	Nurse
1888	31-35	Undergraduate	Married	11-15years	Internal Medicine	Primary title	Nurse
1889	31-35	Undergraduate	Married	6-10years	Internal Medicine	Primary title	Nurse
1890	36-40	Undergraduate	Married	11-15years	Outpatient and other	Intermediate title	Head nurse
1891	26-30	Undergraduate	Married	11-15years	Internal Medicine	Primary title	Nurse
1892	36-40	Undergraduate	Married	16-20years	Outpatient and other	Intermediate title	Nurse
1893	20-25	Undergraduate	Single	1-5years	Internal Medicine	Primary title	Nurse
1894	31-35	Undergraduate	Married	11-15years	Internal Medicine	Primary title	Nurse
1895	20-25	Undergraduate	Single	1-5years	Emergency, Intensive Care Unit and Operating Room	Primary title	Nurse
1896	>50	Junior college	Married	>20years	Internal Medicine	Senior title	Nurse
1897	31-35	Undergraduate	Married	16-20years	Internal Medicine	Intermediate title	Nurse
1898	26-30	Undergraduate	Married	1-5years	Emergency, Intensive Care Unit and Operating Room	Primary title	Nurse
1899	31-35	Undergraduate	Married	6-10years	Internal Medicine	Primary title	Nurse
1900	31-35	Undergraduate	Married	11-15years	Internal Medicine	Intermediate title	Nurse
1901	26-30	Undergraduate	Single	1-5years	Internal Medicine	Primary title	Nurse
1902	36-40	Undergraduate	Married	11-15years	Internal Medicine	Intermediate title	Head nurse
1903	20-25	Undergraduate	Single	＜1year	Emergency, Intensive Care Unit and Operating Room	Primary title	Nurse
1904	20-25	Undergraduate	Single	1-5years	Internal Medicine	Primary title	Nurse
1905	20-25	Undergraduate	Single	1-5years	Internal Medicine	Primary title	Nurse
1906	26-30	Undergraduate	Married	1-5years	Internal Medicine	Primary title	Nurse
1907	26-30	Undergraduate	Married	1-5years	Internal Medicine	Primary title	Nurse
1908	20-25	Undergraduate	Married	1-5years	Internal Medicine	Primary title	Nurse
1909	20-25	Undergraduate	Single	1-5years	Surgical	Primary title	Nurse
1910	31-35	Undergraduate	Married	11-15years	Outpatient and other	Intermediate title	Head nurse
1911	20-25	Undergraduate	Single	1-5years	Emergency, Intensive Care Unit and Operating Room	Primary title	Nurse
1912	31-35	Undergraduate	Married	6-10years	Internal Medicine	Intermediate title	Head nurse
1913	31-35	Undergraduate	Married	6-10years	Internal Medicine	Primary title	Nurse
1914	20-25	Undergraduate	Single	1-5years	Emergency, Intensive Care Unit and Operating Room	Primary title	Nurse
1915	26-30	Undergraduate	Single	1-5years	Internal Medicine	Primary title	Nurse
1916	31-35	Undergraduate	Married	6-10years	Internal Medicine	Primary title	Nurse
1917	20-25	Undergraduate	Single	＜1year	Internal Medicine	Primary title	Nurse
1918	26-30	Undergraduate	Married	6-10years	Internal Medicine	Primary title	Nurse
1919	31-35	Undergraduate	Married	6-10years	Internal Medicine	Primary title	Nurse
1920	20-25	Undergraduate	Single	＜1year	Internal Medicine	Primary title	Nurse
1921	20-25	Undergraduate	Single	1-5years	Internal Medicine	Primary title	Nurse
1922	31-35	Undergraduate	Married	6-10years	Internal Medicine	Intermediate title	Nurse
1923	26-30	Junior college	Married	6-10years	Internal Medicine	Primary title	Nurse
1924	36-40	Undergraduate	Married	11-15years	Internal Medicine	Primary title	Nurse
1925	36-40	Undergraduate	Married	16-20years	Internal Medicine	Intermediate title	Nurse
1926	20-25	Undergraduate	Single	1-5years	Outpatient and other	Primary title	Nurse
1927	31-35	Undergraduate	Married	11-15years	Internal Medicine	Primary title	Nurse
1928	31-35	Undergraduate	Married	11-15years	Internal Medicine	Primary title	Nurse
1929	31-35	Undergraduate	Married	6-10years	Internal Medicine	Primary title	Nurse
1930	31-35	Undergraduate	Single	11-15years	Internal Medicine	Primary title	Nurse
1931	36-40	Undergraduate	Married	16-20years	Internal Medicine	Intermediate title	Nurse
1932	31-35	Undergraduate	Married	6-10years	Internal Medicine	Intermediate title	Nurse
1933	31-35	Undergraduate	Single	11-15years	Outpatient and other	Primary title	Nurse
1934	20-25	Undergraduate	Single	＜1year	Outpatient and other	Primary title	Nurse
1935	31-35	Undergraduate	Married	11-15years	Outpatient and other	Primary title	Nurse
1936	26-30	Undergraduate	Single	1-5years	Outpatient and other	Primary title	Nurse
1937	20-25	Undergraduate	Single	＜1year	Internal Medicine	Primary title	Nurse
1938	26-30	Undergraduate	Married	6-10years	Outpatient and other	Primary title	Nurse
1939	31-35	Undergraduate	Married	11-15years	Internal Medicine	Intermediate title	Nurse
1940	31-35	Undergraduate	Widowed or separated	11-15years	Outpatient and other	Intermediate title	Nurse
1941	41-45	Undergraduate	Married	>20years	Outpatient and other	Primary title	Nurse
1942	26-30	Undergraduate	Married	6-10years	Outpatient and other	Primary title	Nurse
1943	31-35	Junior college	Single	11-15years	Outpatient and other	Primary title	Nurse
1944	31-35	Junior college	Married	11-15years	Outpatient and other	Primary title	Nurse
1945	>50	Undergraduate	Married	>20years	Outpatient and other	Intermediate title	Nurse
1946	26-30	Undergraduate	Single	6-10years	Outpatient and other	Primary title	Nurse
1947	41-45	Junior college	Widowed or separated	>20years	Outpatient and other	Intermediate title	Nurse
1948	31-35	Undergraduate	Single	6-10years	Emergency, Intensive Care Unit and Operating Room	Primary title	Nurse
1949	31-35	Undergraduate	Married	11-15years	Outpatient and other	Primary title	Nurse
1950	31-35	Undergraduate	Married	6-10years	Outpatient and other	Primary title	Nurse
1951	41-45	Junior college	Married	>20years	Outpatient and other	Intermediate title	Nurse
1952	31-35	Junior college	Married	6-10years	Outpatient and other	Primary title	Nurse
1953	31-35	Junior college	Married	6-10years	Outpatient and other	Primary title	Nurse
1954	26-30	Junior college	Married	6-10years	Internal Medicine	Primary title	Nurse
1955	41-45	Undergraduate	Married	>20years	Outpatient and other	Senior title	Nurse
1956	20-25	Undergraduate	Single	1-5years	Outpatient and other	Primary title	Nurse
1957	36-40	Undergraduate	Married	16-20years	Outpatient and other	Intermediate title	Nurse
1958	31-35	Undergraduate	Married	6-10years	Outpatient and other	Primary title	Nurse
1959	36-40	Undergraduate	Married	11-15years	Internal Medicine	Primary title	Nurse
1960	31-35	Undergraduate	Married	6-10years	Outpatient and other	Primary title	Nurse
1961	26-30	Undergraduate	Married	6-10years	Outpatient and other	Primary title	Nurse
1962	31-35	Undergraduate	Married	11-15years	Internal Medicine	Primary title	Nurse
1963	31-35	Undergraduate	Married	11-15years	Outpatient and other	Intermediate title	Head nurse
1964	31-35	Junior college	Married	11-15years	Internal Medicine	Primary title	Nurse
1965	26-30	Undergraduate	Single	＜1year	Internal Medicine	Primary title	Nurse
1966	31-35	Undergraduate	Married	11-15years	Internal Medicine	Intermediate title	Nurse
1967	31-35	Undergraduate	Single	6-10years	Internal Medicine	Primary title	Nurse
1968	31-35	Undergraduate	Married	11-15years	Outpatient and other	Primary title	Nurse
1969	36-40	Undergraduate	Married	11-15years	Internal Medicine	Primary title	Nurse
1970	36-40	Undergraduate	Married	16-20years	Surgical	Intermediate title	Nurse
1971	31-35	Undergraduate	Married	11-15years	Internal Medicine	Primary title	Nurse
1972	31-35	Undergraduate	Married	6-10years	Internal Medicine	Primary title	Nurse
1973	36-40	Undergraduate	Married	11-15years	Internal Medicine	Primary title	Nurse
1974	31-35	Undergraduate	Married	11-15years	Internal Medicine	Primary title	Nurse
1975	26-30	Undergraduate	Married	6-10years	Internal Medicine	Primary title	Nurse
1976	31-35	Undergraduate	Married	11-15years	Internal Medicine	Primary title	Nurse
1977	36-40	Undergraduate	Single	16-20years	Internal Medicine	Intermediate title	Nurse
1978	20-25	Undergraduate	Single	＜1year	Internal Medicine	Primary title	Nurse
1979	31-35	Undergraduate	Married	11-15years	Internal Medicine	Primary title	Nurse
1980	31-35	Undergraduate	Married	11-15years	Internal Medicine	Primary title	Nurse
1981	26-30	Undergraduate	Married	1-5years	Internal Medicine	Primary title	Nurse
1982	31-35	Undergraduate	Single	6-10years	Internal Medicine	Primary title	Nurse
1983	20-25	Undergraduate	Single	1-5years	Internal Medicine	Primary title	Nurse
1984	26-30	Undergraduate	Married	1-5years	Internal Medicine	Primary title	Nurse
1985	46-50	Junior college	Married	>20years	Outpatient and other	Intermediate title	Nurse
1986	41-45	Undergraduate	Married	>20years	Internal Medicine	Senior title	Head nurse
1987	26-30	Undergraduate	Married	6-10years	Internal Medicine	Intermediate title	Nurse
1988	31-35	Undergraduate	Married	11-15years	Internal Medicine	Primary title	Nurse
1989	36-40	Undergraduate	Single	11-15years	Internal Medicine	Intermediate title	Nurse
1990	26-30	Undergraduate	Married	6-10years	Outpatient and other	Primary title	Nurse
1991	36-40	Undergraduate	Married	16-20years	Outpatient and other	Primary title	Nurse
1992	31-35	Undergraduate	Married	16-20years	Emergency, Intensive Care Unit and Operating Room	Intermediate title	Head nurse
1993	>50	Master degree or above	Married	>20years	Outpatient and other	Senior title	Nurse
1994	20-25	Undergraduate	Single	1-5years	Internal Medicine	Primary title	Nurse
1995	36-40	Undergraduate	Married	11-15years	Outpatient and other	Intermediate title	Nurse
1996	>50	Junior college	Married	>20years	Outpatient and other	Intermediate title	Nurse
1997	>50	Undergraduate	Married	>20years	Outpatient and other	Senior title	Head nurse
1998	36-40	Undergraduate	Married	11-15years	Outpatient and other	Intermediate title	Nurse
1999	20-25	Undergraduate	Single	＜1year	Outpatient and other	Primary title	Nurse
[truncated: 267 more rows]

## Sheet: CDRISC
1. Number	1. CDRISC1-1	2. CDRISC1-2	3. CDRISC1-3	4. CDRISC1-4	5. CDRISC1-5	6. CDRISC1-6	7. CDRISC1-7	8. CDRISC1-8	9. CDRISC1-9	10. CDRISC1-10	11. CDRISC1-11	12. CDRISC1-12	13. CDRISC1-13	14. CDRISC2-1	15. CDRISC2-2	16. CDRISC2-3	17. CDRISC2-4	18. CDRISC2-5	19. CDRISC2-6	20. CDRISC2-7	21. CDRISC2-8	22. CDRISC3-1	23. CDRISC3-2	24. CDRISC3-3	25. CDRISC3-4
1	3	3	3	3	3	3	3	3	3	3	3	3	3	3	3	3	3	3	3	3	3	3	3	3	3
2	2	4	1	2	2	1	2	1	4	4	3	2	3	3	1	2	1	2	2	1	2	3	2	3	3
3	4	4	4	4	4	4	3	4	4	4	4	4	4	4	4	4	4	3	4	3	4	4	4	4	4
4	4	4	4	4	4	4	4	4	4	4	4	4	4	4	4	4	4	4	4	4	4	4	4	4	4
5	3	3	0	1	3	3	1	1	3	3	3	3	3	1	3	3	1	1	3	3	1	3	3	3	3
6	2	2	2	2	2	2	2	1	3	2	3	2	2	2	1	1	1	1	1	3	3	1	1	3	2
7	2	2	2	1	1	3	1	1	3	3	3	3	1	1	1	3	3	1	1	1	2	3	2	3	3
8	3	3	3	3	3	2	2	3	3	3	3	3	3	3	3	3	3	3	3	2	2	3	3	3	2
9	2	3	2	3	3	3	2	3	3	3	3	2	3	3	2	3	3	3	3	0	2	3	0	3	3
10	3	3	2	3	3	3	2	3	3	3	3	3	3	3	3	3	3	3	3	3	3	3	3	3	3
11	3	3	2	3	2	3	2	2	4	4	4	4	4	3	2	4	4	3	4	3	3	3	3	3	3
12	3	3	3	3	3	3	3	3	3	3	3	3	3	3	3	3	3	3	3	3	3	3	3	3	3
13	4	3	2	3	3	3	2	2	3	4	4	3	3	4	2	3	3	3	3	3	2	3	1	3	3
14	3	3	2	3	3	3	3	3	3	3	3	3	3	3	3	3	3	3	3	3	3	3	3	3	3
15	4	4	4	3	3	3	3	3	3	3	3	3	3	3	3	3	3	3	3	4	4	4	4	4	2
16	3	3	4	3	4	4	3	3	3	4	4	4	4	4	4	4	3	4	3	3	4	3	3	3	3
17	3	3	2	2	3	3	2	3	3	3	3	2	3	3	2	3	3	3	3	2	3	3	2	3	2
18	4	3	3	4	4	3	3	3	4	4	4	3	3	3	3	3	3	3	3	3	3	4	3	3	3
19	4	4	4	4	3	4	3	3	3	4	4	3	3	3	3	3	4	3	3	4	3	3	2	3	2
20	4	4	4	2	4	3	3	3	3	3	4	4	4	4	4	4	4	4	3	4	4	4	3	4	4
21	3	3	3	3	3	3	3	3	3	3	3	3	3	3	3	3	3	3	3	3	3	3	3	3	3
22	3	2	3	2	2	2	2	3	3	4	3	3	2	2	2	2	3	3	3	3	3	3	2	3	4
23	2	3	2	2	2	3	2	2	3	3	3	3	2	2	2	2	2	2	2	2	2	2	2	3	3
24	2	2	1	2	3	2	2	2	4	4	4	3	3	3	2	2	2	2	2	2	2	2	2	2	2
25	4	4	1	3	4	4	4	3	1	4	4	4	4	4	4	4	4	4	4	4	4	4	4	4	4
26	4	4	2	4	4	4	4	4	4	4	4	4	4	4	4	4	4	4	4	4	4	4	4	4	4
27	2	4	2	3	2	4	3	2	3	3	3	2	2	2	1	1	1	1	2	3	3	3	2	3	1
28	4	1	2	1	1	2	1	1	4	4	3	1	2	2	0	1	2	1	3	1	2	4	1	3	1
29	3	3	3	3	3	3	3	3	4	4	4	4	3	3	3	3	3	3	3	3	3	3	3	3	3
30	1	2	1	1	1	1	1	1	1	1	1	1	1	1	1	1	1	1	1	1	1	1	1	1	1
31	4	4	4	4	4	4	4	4	4	4	4	4	4	4	4	4	4	4	4	4	4	4	4	4	4
32	3	3	2	1	1	1	1	1	4	4	4	4	3	2	3	3	2	2	2	2	3	3	2	2	2
33	1	3	1	1	2	3	1	1	4	1	1	1	1	2	1	1	2	2	3	1	3	3	1	3	3
34	4	4	4	3	3	3	3	3	3	3	3	3	3	3	3	4	3	3	3	3	3	3	3	3	3
35	4	4	2	3	3	3	3	3	4	4	4	4	3	3	3	4	4	4	3	1	3	3	1	3	3
36	2	1	1	1	1	1	1	1	1	1	1	1	1	1	1	1	1	1	1	1	1	1	1	1	1
37	3	3	1	1	3	0	1	3	4	4	3	1	3	2	3	1	0	1	1	0	1	2	1	3	1
38	3	3	1	2	2	3	3	2	4	4	4	4	4	3	2	3	3	3	3	3	3	3	3	3	3
39	3	1	3	3	3	3	2	3	4	3	3	3	3	3	3	2	4	3	3	3	2	3	2	3	4
40	3	3	3	3	4	2	2	2	4	4	4	3	3	3	2	4	3	2	2	2	3	4	3	4	4
41	3	3	3	3	4	3	3	3	3	3	3	3	3	3	3	3	4	3	4	4	3	3	3	3	3
42	4	4	1	3	4	4	4	4	4	4	4	4	4	4	3	4	4	4	4	4	4	4	4	4	4
43	3	3	3	3	3	3	3	3	3	3	3	3	3	3	3	3	3	3	3	3	3	3	3	3	3
44	4	2	2	3	3	2	2	3	3	4	3	3	3	3	2	2	2	3	2	2	2	3	2	3	3
45	4	4	4	4	4	4	4	4	4	4	4	4	4	4	4	4	3	3	3	2	3	4	3	4	3
46	4	4	4	3	3	3	3	3	4	3	3	3	3	3	3	3	3	3	3	3	3	3	3	4	4
47	4	4	2	3	2	3	4	4	4	4	4	4	4	4	3	3	3	4	4	4	4	4	3	4	2
48	4	4	4	4	4	4	4	4	4	4	4	4	4	4	4	4	4	4	4	4	4	4	4	4	4
49	3	2	3	3	3	3	3	3	3	3	3	3	3	3	3	3	3	3	3	3	3	3	3	3	3
50	4	2	0	3	2	3	2	2	3	3	3	3	3	3	2	3	2	2	3	2	2	2	2	3	2
51	4	4	2	2	4	4	4	3	3	4	4	2	2	3	2	2	2	2	4	2	2	3	2	3	2
52	2	1	3	2	2	3	1	1	2	3	3	1	2	1	1	2	3	1	2	1	2	3	1	2	2
53	3	3	3	2	3	3	2	3	3	3	3	3	3	3	3	3	3	3	3	2	3	3	3	3	2
54	4	4	2	3	3	3	3	3	4	4	4	4	4	4	4	4	4	4	4	4	3	4	3	4	3
55	3	3	3	3	3	3	3	3	3	3	3	3	3	3	3	3	3	3	3	3	3	3	3	3	3
56	3	3	1	3	3	3	2	3	3	3	3	3	3	3	3	3	3	3	3	3	3	3	3	3	3
57	4	4	2	3	4	3	3	3	4	4	4	4	4	4	4	4	4	3	4	3	4	3	3	4	4
58	4	2	2	2	3	3	2	2	3	3	3	2	2	2	2	2	2	2	2	2	3	3	2	3	3
59	4	3	2	1	2	4	1	1	4	4	4	2	1	1	4	1	1	1	1	1	0	4	1	4	4
60	2	2	2	2	2	2	2	2	2	2	2	2	2	2	2	2	2	2	2	2	2	2	2	2	2
61	3	3	3	3	3	3	3	3	3	3	3	3	3	4	3	4	4	4	4	4	4	4	4	4	4
62	4	4	2	3	3	3	3	3	3	3	3	3	3	3	3	3	3	3	3	3	3	3	3	3	3
63	4	4	4	3	4	4	3	4	4	4	4	4	4	4	3	4	4	4	4	4	4	4	4	4	4
64	2	2	2	2	2	2	2	2	2	2	2	2	2	2	2	2	2	2	2	2	2	2	2	2	2
65	3	4	3	2	3	3	2	3	3	3	3	2	3	3	2	3	3	2	3	3	2	3	2	3	3
66	4	4	3	3	3	3	3	3	3	4	4	3	3	3	3	3	4	3	3	3	3	3	3	4	3
67	1	1	1	1	1	2	1	3	3	3	3	2	3	3	2	2	2	2	3	3	3	3	2	3	2
68	4	4	4	4	4	4	4	4	4	4	4	4	3	3	4	4	4	4	3	3	4	4	4	4	4
69	4	3	2	3	3	4	4	4	4	4	4	4	4	4	4	4	4	3	3	3	3	3	3	4	4
70	4	4	4	4	4	4	4	4	4	4	4	4	4	4	4	4	4	4	4	4	4	4	4	4	4
71	3	3	3	3	2	3	2	4	4	3	3	3	3	1	2	3	4	3	1	1	2	2	2	3	2
72	1	1	1	2	1	2	2	2	4	3	2	2	2	1	1	3	3	3	2	2	3	3	3	3	3
73	3	3	3	2	3	2	3	3	3	3	3	3	3	3	2	3	3	3	3	3	3	3	3	3	3
74	4	3	4	3	3	3	3	2	2	3	4	3	3	3	3	3	3	3	2	3	3	3	2	2	3
75	2	4	2	3	3	4	2	3	4	4	4	4	4	3	2	3	2	2	4	3	3	3	2	3	3
76	4	4	4	4	4	4	4	4	4	4	4	2	4	4	4	4	3	4	4	2	2	4	2	4	3
77	4	4	1	3	4	4	4	4	4	4	4	4	4	4	2	4	4	3	4	4	4	4	4	4	4
78	4	4	4	4	4	4	4	4	4	4	4	4	4	4	4	4	4	4	4	4	4	4	4	4	4
79	3	3	2	3	3	3	3	3	3	3	3	3	3	3	3	3	3	3	3	3	2	3	3	3	3
80	4	4	0	3	3	4	3	4	2	4	4	4	4	4	4	4	3	4	4	4	4	3	4	4	3
81	3	3	2	3	3	2	2	3	3	3	3	3	3	3	3	3	3	3	3	3	3	3	2	3	3
82	4	2	3	3	3	3	3	4	3	4	4	4	3	3	4	4	4	3	4	3	3	3	3	4	3
83	3	3	3	3	3	3	3	3	3	3	3	3	3	3	3	3	3	3	3	3	3	3	3	3	3
84	4	4	4	4	4	4	4	4	4	4	4	4	4	4	4	4	4	4	4	4	4	4	4	4	4
85	3	3	2	3	3	3	3	3	3	3	3	3	3	3	3	3	3	3	3	3	3	3	3	3	3
86	4	3	1	4	4	4	4	3	3	4	4	4	4	4	4	4	4	4	4	4	4	4	4	4	4
87	3	3	3	3	3	2	3	2	4	3	3	3	3	3	3	3	3	3	2	0	3	3	3	3	3
88	1	1	2	2	3	2	2	3	4	3	3	3	3	2	1	1	2	1	1	1	1	1	0	3	2
89	3	3	3	3	4	4	3	3	3	3	3	2	3	3	3	3	2	2	2	2	3	2	2	2	3
90	4	4	0	2	2	2	3	2	2	4	4	4	4	3	3	2	3	2	2	3	2	2	2	2	2
91	4	0	1	4	0	3	2	4	4	4	4	4	2	3	3	1	4	4	4	4	2	4	2	4	2
92	2	2	3	2	2	3	2	2	3	3	2	2	2	3	2	2	3	2	3	3	2	3	2	3	3
93	2	2	2	2	2	2	2	2	2	2	2	2	2	2	2	2	2	2	2	2	2	2	2	2	2
94	2	2	2	3	2	3	1	2	4	2	2	2	2	2	2	2	2	2	1	2	2	2	2	2	2
95	3	3	3	3	3	3	3	3	3	3	3	3	3	3	3	3	3	3	3	3	3	3	3	3	3
96	3	3	2	3	2	3	2	3	3	3	3	2	3	3	3	3	3	3	3	3	3	3	2	3	2
97	3	3	3	3	3	3	3	3	3	3	3	3	3	3	3	3	3	3	3	3	3	3	3	3	3
98	1	1	1	2	1	1	2	1	4	4	4	2	4	3	3	3	2	3	2	3	3	4	2	3	2
99	1	1	4	1	1	2	1	1	1	1	1	2	3	1	1	1	1	1	1	1	1	1	0	1	2
100	3	3	2	2	2	2	3	3	3	3	3	3	3	3	3	3	3	3	3	3	3	3	3	3	3
101	4	4	4	2	2	2	3	3	3	3	3	3	3	3	2	3	3	2	3	3	3	3	3	4	2
102	3	3	3	3	3	3	3	3	3	3	3	3	3	3	3	3	3	3	3	3	3	3	3	3	3
103	3	3	4	3	3	4	1	1	1	3	3	3	3	3	3	3	3	3	2	2	2	3	2	3	3
104	3	3	3	3	3	4	3	3	3	4	4	4	4	3	4	4	4	4	4	4	4	4	4	4	4
105	3	3	3	3	3	3	3	3	3	3	3	3	3	3	3	3	3	3	3	3	3	3	3	3	3
106	3	2	1	4	3	3	1	3	3	4	3	2	3	3	1	3	2	3	3	2	1	2	2	3	1
107	4	3	1	3	4	4	4	4	4	4	4	4	3	3	2	3	3	3	3	3	3	3	3	3	3
108	1	3	0	1	1	1	0	1	1	3	2	1	1	1	1	1	0	1	1	1	1	1	1	3	1
109	3	3	3	3	4	3	2	4	3	3	3	3	3	3	3	3	3	3	3	3	3	3	3	3	3
110	4	4	2	1	4	4	4	4	4	4	4	4	4	4	4	4	4	4	4	4	1	4	4	4	4
111	3	3	3	3	3	3	3	3	3	3	3	3	3	3	3	3	3	3	3	3	3	3	3	3	1
112	4	3	3	3	4	3	4	4	4	4	4	4	4	3	3	4	4	3	4	3	3	4	3	4	3
113	4	4	2	4	3	3	3	3	4	4	4	4	4	4	3	4	3	3	3	2	3	4	3	4	3
114	3	3	2	3	3	3	3	3	3	3	3	3	3	3	3	3	3	3	3	3	3	3	3	3	3
115	4	3	3	3	3	3	2	2	2	4	4	4	4	4	4	4	4	4	4	4	4	4	4	4	3
116	4	3	3	3	4	4	3	4	4	4	4	4	3	4	2	4	3	3	3	0	0	2	2	4	3
117	3	3	2	3	4	3	3	3	3	3	3	3	3	3	3	3	3	3	3	3	3	4	3	3	3
118	4	4	4	4	4	4	4	4	3	4	4	4	4	4	4	4	4	4	4	4	4	4	4	4	4
119	4	3	3	3	3	3	3	3	3	3	3	3	3	3	3	3	3	3	3	3	3	3	3	3	3
120	3	3	2	3	3	3	2	2	3	3	3	3	3	3	2	2	2	2	1	1	1	1	2	1	1
121	2	3	0	3	2	4	4	3	4	4	4	4	2	3	2	2	4	4	4	4	4	4	2	3	3
122	3	3	1	1	1	3	1	3	3	3	3	3	3	3	1	3	3	1	3	1	1	3	1	3	1
123	3	3	1	1	1	1	0	1	3	1	1	1	1	1	0	1	1	2	2	2	2	2	2	4	1
124	4	3	3	3	3	3	3	3	4	4	4	4	3	3	3	2	3	3	3	3	3	3	3	4	4
125	4	4	2	4	2	3	2	3	4	4	4	4	4	3	2	3	4	4	4	4	2	4	4	4	3
126	2	3	2	3	1	2	2	2	3	3	3	2	3	3	2	3	3	3	3	3	3	3	2	3	3
127	3	3	0	2	2	2	2	4	3	4	4	4	3	3	2	2	2	2	4	2	3	2	2	4	3
128	4	4	4	3	3	3	3	3	4	4	4	3	4	4	4	3	4	3	3	3	3	3	3	3	3
129	3	3	3	3	3	3	3	3	4	4	4	3	3	3	3	3	4	3	3	3	3	3	3	3	3
130	4	4	4	3	3	3	3	3	3	4	4	4	4	4	4	4	3	3	3	0	2	3	2	3	0
131	4	3	3	4	4	4	4	4	4	4	4	4	4	4	2	4	4	4	3	3	4	4	3	4	4
132	4	4	2	3	3	3	3	4	4	4	4	4	2	2	3	3	4	4	4	2	2	3	3	4	3
133	4	4	4	4	4	4	3	3	3	3	3	3	2	3	3	3	3	3	3	2	3	3	3	3	3
134	4	4	2	3	4	3	3	3	4	3	4	3	3	4	3	3	3	3	2	2	3	4	2	3	2
135	4	4	4	4	4	4	3	3	3	3	3	3	3	3	3	3	3	3	3	3	3	3	3	3	3
136	3	3	2	3	3	3	3	3	3	3	3	3	3	3	3	3	3	3	3	3	3	3	3	3	3
137	3	3	0	2	2	3	2	3	3	3	3	2	0	2	2	3	3	2	3	4	3	1	2	4	2
138	4	3	3	4	4	4	2	3	2	3	3	2	1	3	3	4	3	1	4	0	4	4	1	4	3
139	3	1	2	3	2	3	3	3	4	3	3	2	2	3	2	2	3	3	3	3	3	3	2	3	2
140	4	4	3	3	3	3	3	3	3	3	3	3	3	3	3	3	3	3	3	2	2	3	3	3	3
141	2	2	3	2	2	2	2	2	2	3	3	3	2	3	2	2	2	2	2	3	2	2	2	3	2
142	3	3	3	3	3	4	2	2	3	1	3	2	3	1	1	1	3	2	2	2	2	2	2	3	2
143	4	3	2	3	3	4	3	4	3	4	3	3	3	3	2	3	4	3	4	3	3	4	4	4	3
144	4	4	4	4	4	4	4	4	4	4	4	4	4	4	4	4	4	4	4	4	0	4	4	4	4
145	3	0	2	1	1	4	1	3	2	4	4	4	4	3	2	4	4	2	3	2	4	4	3	4	3
146	4	4	2	4	4	4	4	3	4	4	4	4	4	4	3	4	4	4	4	2	3	4	2	4	2
147	3	3	2	3	3	3	2	3	3	3	3	3	3	3	3	3	2	3	2	2	3	3	3	4	1
148	3	3	3	3	3	3	3	3	3	3	3	3	3	3	1	3	3	3	3	3	3	3	3	3	3
149	1	2	3	2	2	2	3	2	3	3	3	2	1	1	1	1	1	2	1	2	1	1	1	1	1
150	4	4	3	3	4	4	4	4	4	4	4	4	4	4	4	4	4	0	4	0	2	4	3	4	0
151	4	3	1	3	3	4	3	4	4	4	4	3	3	4	3	3	4	3	4	2	2	3	2	3	2
152	3	3	3	3	3	3	3	3	3	3	3	3	3	3	3	3	3	3	3	3	3	3	3	3	3
153	4	4	4	4	4	4	2	4	4	2	4	4	4	2	3	4	4	4	3	4	4	4	4	4	4
154	3	3	1	3	2	3	1	2	3	3	3	3	3	2	3	2	3	3	2	1	2	3	1	3	2
155	1	1	1	1	1	1	1	1	1	1	1	1	1	1	1	1	1	3	1	1	1	1	1	1	1
156	2	2	2	2	3	4	3	1	4	3	3	3	3	2	2	3	3	3	3	3	3	3	3	3	3
157	3	3	2	2	3	3	3	3	3	3	3	3	3	3	1	2	3	2	3	2	2	3	2	3	2
158	1	1	1	1	1	1	2	1	1	1	1	1	1	1	1	1	1	1	1	1	1	1	1	1	1
159	3	3	3	3	3	3	3	2	3	3	2	3	2	3	3	3	3	3	3	3	3	3	3	3	3
160	3	4	3	3	3	4	3	3	4	4	4	4	4	4	3	3	4	4	3	3	3	4	3	4	4
161	1	1	1	3	1	3	3	3	4	4	3	3	3	1	1	3	3	1	1	1	1	1	1	3	1
162	2	4	0	2	2	3	2	4	3	4	3	2	1	1	4	3	4	3	2	1	3	3	1	4	4
163	3	3	2	3	3	3	3	3	3	3	3	3	3	3	2	3	3	3	3	2	3	3	4	4	2
164	3	3	3	3	3	3	3	3	3	3	3	3	3	3	3	3	3	3	3	3	3	3	3	3	3
165	3	3	2	3	2	3	2	3	3	3	3	3	2	3	2	2	3	3	2	3	3	3	2	3	3
166	3	4	2	2	3	3	2	3	4	3	3	3	3	3	2	3	3	2	2	2	3	3	3	3	3
167	2	3	2	1	2	2	2	2	2	2	2	2	2	2	2	2	2	2	2	2	2	2	2	2	2
168	3	3	3	3	3	3	3	3	3	3	3	3	3	3	3	3	3	3	3	3	3	3	2	3	3
169	4	4	3	3	4	4	3	4	4	4	3	3	4	4	2	3	4	4	3	3	3	4	3	3	3
170	3	1	1	3	3	3	3	3	3	3	3	3	3	3	3	3	3	3	3	3	3	3	3	3	1
171	3	2	2	1	3	3	1	2	3	4	4	3	3	3	4	4	3	3	3	4	3	3	2	3	2
172	4	4	4	4	4	4	4	3	4	4	4	4	3	4	4	4	4	4	4	4	4	4	4	4	4
173	2	2	2	3	3	3	3	3	3	3	3	3	3	3	3	3	3	4	3	3	3	3	3	3	3
174	4	3	3	2	3	3	3	3	3	3	3	3	3	3	2	2	3	3	3	2	3	3	3	3	3
175	3	2	3	2	3	2	2	3	4	3	3	2	2	2	3	2	1	2	1	3	3	3	2	3	2
176	4	4	2	4	4	4	4	4	4	4	4	4	4	4	3	4	3	3	3	2	1	4	3	4	4
177	4	4	4	4	4	4	4	4	4	4	4	4	4	4	4	4	4	4	4	4	4	4	4	4	4
178	4	1	1	3	4	4	4	4	4	4	4	4	4	4	4	3	4	4	4	4	4	4	4	4	4
179	4	3	4	3	3	3	4	2	3	4	4	3	3	3	3	3	3	2	3	3	4	4	2	3	3
180	4	4	3	3	3	2	1	1	4	4	3	1	2	2	1	0	3	0	1	0	3	3	0	3	2
181	4	4	0	4	4	4	4	4	4	4	4	4	4	4	4	4	4	4	4	4	4	4	0	4	4
182	4	2	2	3	4	3	4	3	3	4	4	4	4	4	3	4	4	3	2	3	3	4	4	4	4
183	3	3	3	3	3	3	3	3	3	3	3	3	3	3	3	3	3	3	3	3	3	3	3	3	3
184	4	4	4	4	4	4	4	4	4	4	4	4	4	4	4	4	4	4	4	4	4	4	4	4	4
185	4	4	4	4	4	4	4	4	4	4	4	4	4	3	3	3	4	4	4	3	3	4	3	4	3
186	4	4	3	3	3	3	3	2	3	3	4	2	3	3	2	2	3	2	3	3	2	3	2	4	2
187	4	2	4	1	3	1	1	1	4	4	4	3	3	3	1	1	1	1	3	1	4	4	1	3	1
188	3	3	2	3	3	2	3	3	3	3	3	3	3	3	3	3	3	3	3	3	2	3	3	3	3
189	4	4	1	4	4	4	4	4	4	4	4	4	4	4	4	4	4	4	4	4	4	4	4	4	4
190	2	3	3	1	3	3	2	3	4	4	4	3	3	2	3	2	3	3	3	4	2	2	3	4	3
191	3	3	3	3	3	3	3	3	3	3	3	3	3	3	3	3	2	3	3	2	3	3	3	3	3
192	1	3	3	3	3	3	2	3	3	3	3	3	3	3	2	3	3	3	3	3	3	3	3	3	3
193	3	2	1	1	1	3	1	2	4	4	4	3	4	2	2	2	3	1	4	3	4	4	4	4	4
194	1	1	1	1	1	3	1	1	3	1	3	1	1	1	2	1	3	1	1	1	1	3	2	1	1
195	3	3	2	3	2	2	2	2	3	3	3	2	3	2	2	2	3	3	2	3	2	3	2	2	2
196	4	4	2	3	3	2	2	2	4	3	3	3	3	3	2	2	3	2	3	2	3	3	2	3	3
197	4	4	4	4	4	4	4	2	4	4	4	4	4	4	4	4	4	4	4	4	4	4	3	4	4
198	4	4	4	4	4	4	4	4	4	4	4	4	4	4	4	4	4	4	4	4	4	4	4	4	4
199	1	1	1	1	1	1	1	1	1	1	1	1	1	1	1	1	1	1	1	1	1	1	1	1	1
200	1	3	1	1	1	3	1	1	3	4	4	1	4	1	1	3	1	3	1	3	3	3	1	3	3
201	3	3	1	3	2	3	2	2	4	4	4	3	3	3	3	3	3	3	3	3	3	3	3	4	3
202	4	4	0	4	4	4	4	4	4	4	4	4	4	4	4	4	4	4	4	4	4	4	4	4	4
203	4	4	3	3	3	4	4	4	4	4	4	4	4	3	4	3	3	3	4	3	4	4	4	4	4
204	2	3	2	2	2	2	2	2	3	3	3	3	3	3	3	2	2	3	2	3	2	2	3	4	3
205	3	3	3	3	3	3	3	3	4	4	4	3	3	3	3	3	3	3	3	3	3	3	3	3	3
206	3	3	1	3	3	3	2	3	3	3	3	2	3	2	2	2	3	2	3	3	3	3	3	3	2
207	4	4	3	3	4	3	3	3	4	4	4	4	4	3	3	3	3	3	3	4	3	4	2	4	4
208	3	3	3	3	3	3	3	3	3	3	3	3	3	3	3	3	3	3	3	3	3	3	3	3	3
209	3	0	1	2	3	3	3	1	4	4	3	3	4	4	2	4	4	4	4	4	4	4	2	4	3
210	4	2	3	4	4	4	3	4	4	4	4	4	3	4	3	3	4	4	4	3	3	4	4	4	4
211	4	3	3	2	1	1	2	1	1	3	3	1	3	2	1	2	3	1	2	3	2	3	2	2	3
212	3	3	3	2	3	3	1	2	3	3	3	2	3	2	2	3	3	2	3	3	3	3	2	3	3
213	4	4	4	3	4	3	3	3	3	4	4	4	4	4	4	4	4	3	4	3	4	4	4	4	4
214	1	4	1	3	4	3	3	3	4	4	4	4	4	4	2	3	4	4	3	3	3	3	3	4	3
215	4	3	2	4	2	2	3	2	4	4	4	4	4	4	4	4	4	3	3	3	3	3	4	4	4
216	4	4	1	3	3	4	4	4	4	4	4	4	4	4	4	4	4	4	4	4	4	4	4	4	2
217	2	1	2	1	2	2	1	1	1	2	3	1	1	1	1	1	1	1	1	1	1	4	4	4	3
218	3	4	4	4	4	4	4	4	4	4	4	4	4	4	4	4	4	4	4	4	4	4	4	4	4
219	2	2	2	2	3	3	3	3	3	3	3	2	3	3	2	2	3	3	3	3	3	2	3	3	3
220	4	4	3	3	4	4	3	3	3	4	4	3	4	4	4	3	4	4	4	4	2	4	3	4	2
221	3	3	2	3	3	4	3	3	4	4	4	4	3	4	3	4	4	4	4	4	4	4	3	4	4
222	4	4	4	3	4	4	4	1	3	4	4	1	3	3	2	3	3	3	3	1	4	2	2	4	3
223	4	4	4	4	4	4	0	2	3	4	4	4	4	4	3	3	4	4	4	4	4	4	4	4	4
224	3	3	0	2	1	2	2	2	3	3	3	2	2	2	2	2	3	2	3	2	2	2	2	2	3
225	4	4	0	4	4	4	4	4	4	4	4	4	4	4	4	4	4	4	4	0	4	4	4	4	4
226	2	2	2	2	2	2	2	2	2	2	2	2	2	2	2	2	2	2	2	2	2	2	2	2	2
227	3	3	3	3	3	3	3	3	3	3	3	3	3	3	3	3	3	3	3	3	3	3	3	3	3
228	2	2	2	2	2	2	2	2	2	2	2	2	2	2	2	2	2	2	2	2	2	2	2	2	2
229	1	1	1	1	1	1	1	2	3	3	3	2	3	3	3	3	3	3	3	3	3	3	3	3	3
230	3	3	3	3	3	3	3	3	3	3	3	3	3	3	3	3	3	3	3	3	3	3	3	3	3
231	3	3	3	3	3	3	3	3	3	3	3	3	3	3	1	1	1	1	3	3	2	3	2	3	1
232	3	1	2	3	3	3	2	1	1	3	3	2	2	3	3	3	3	3	3	2	3	3	2	2	2
233	3	3	3	2	3	4	2	3	3	3	3	3	3	3	2	4	4	3	4	3	3	4	2	4	4
234	1	1	1	2	1	3	1	0	1	4	4	3	1	1	3	2	1	1	3	1	2	1	1	3	1
235	1	3	1	4	4	3	1	3	4	4	4	1	4	4	4	4	4	3	3	4	4	4	2	4	1
236	3	3	2	3	3	4	3	3	3	3	3	3	3	3	3	3	4	3	3	1	3	4	2	4	4
237	4	3	3	2	4	4	3	3	4	4	4	4	3	3	3	4	3	4	4	4	4	4	3	3	4
238	4	4	4	4	4	4	3	3	3	3	3	2	3	1	1	2	3	2	3	3	3	3	1	3	2
239	3	3	2	3	3	4	3	3	4	3	3	4	3	3	2	3	2	3	3	3	3	3	3	3	3
240	1	1	1	1	1	1	1	1	1	1	1	2	1	1	3	1	3	3	3	3	3	3	1	3	1
241	4	4	3	3	3	3	3	3	3	4	4	4	3	3	2	3	3	3	3	3	2	3	2	3	3
242	1	1	2	2	1	1	2	1	2	2	2	2	2	3	2	3	2	3	3	3	2	3	1	3	3
243	3	3	3	3	3	3	3	3	3	3	3	3	3	3	3	3	3	3	3	3	3	3	3	3	3
244	3	2	1	1	0	1	1	1	1	3	3	2	1	3	2	1	1	2	3	3	3	4	1	3	1
245	1	1	1	1	1	1	2	2	4	1	1	1	1	2	1	1	2	1	1	1	1	1	1	1	1
246	2	2	2	2	3	3	2	2	2	3	3	3	3	3	3	3	4	3	3	3	3	3	3	3	3
247	4	4	4	4	4	4	4	4	4	4	4	4	4	4	4	4	4	4	4	4	4	4	4	4	4
248	4	4	4	4	4	4	4	4	4	4	4	4	4	4	4	4	4	4	4	4	3	4	4	4	3
249	4	4	4	4	4	4	4	4	4	4	4	4	4	4	4	4	4	4	4	3	4	4	4	4	4
250	3	4	2	3	3	4	3	3	3	4	4	4	3	4	3	4	4	3	4	1	2	3	3	3	3
251	4	4	2	4	4	4	3	3	3	4	4	3	3	3	2	4	4	3	3	4	3	3	3	4	3
252	4	4	4	3	4	4	4	4	4	4	4	4	3	3	3	3	3	3	3	3	3	3	3	3	1
253	4	3	3	3	3	4	3	3	3	3	3	1	3	3	2	3	4	2	3	3	3	3	3	4	3
254	4	4	4	4	4	4	4	4	4	4	4	4	4	4	4	4	4	4	4	4	4	4	4	4	4
255	4	3	2	3	3	3	2	3	3	4	4	3	3	3	3	3	3	3	3	2	3	3	2	4	3
256	1	3	4	1	2	4	1	1	4	4	4	3	4	1	0	1	2	2	2	2	1	1	1	2	4
257	1	1	1	1	1	1	1	1	1	1	3	3	1	1	1	1	1	1	1	1	1	1	2	3	1
258	1	1	1	1	1	1	1	1	1	1	1	1	1	1	1	1	1	1	1	1	1	1	1	1	1
259	3	3	3	3	3	3	3	3	3	3	3	3	3	3	3	3	3	3	3	3	3	3	3	3	3
260	4	4	2	3	3	3	3	3	3	4	4	3	3	3	3	3	3	3	2	3	3	3	3	3	3
261	1	2	2	2	2	2	2	1	1	1	1	0	1	1	2	2	2	1	1	1	1	1	1	2	2
262	4	4	1	3	3	4	2	4	4	4	4	4	4	4	2	4	4	2	4	1	3	4	4	4	1
263	3	1	3	3	3	3	3	3	4	3	3	2	3	2	2	3	2	3	2	3	2	2	2	3	3
264	4	4	4	3	3	2	2	3	3	3	3	3	2	3	3	3	3	3	3	3	3	3	3	3	3
265	4	3	4	4	4	3	3	2	3	4	4	4	4	4	4	3	3	3	3	4	4	3	4	4	3
266	3	1	1	3	1	1	1	1	1	3	3	3	1	1	1	1	1	1	1	1	1	3	1	4	3
267	3	3	3	3	3	3	1	1	4	3	3	3	3	3	3	3	3	3	3	2	3	3	2	3	3
268	4	2	2	2	2	4	2	4	4	4	4	3	2	3	3	3	4	4	4	4	2	4	2	2	4
269	1	2	3	3	3	1	2	1	3	3	3	3	4	3	3	4	4	4	3	3	3	1	1	1	2
270	4	3	1	3	3	4	3	4	4	4	3	4	4	4	4	4	3	4	4	1	4	4	4	4	3
271	3	3	3	3	3	3	3	3	3	3	3	3	3	3	2	3	3	3	3	3	3	3	3	3	3
272	3	3	4	3	3	3	2	3	4	4	4	3	3	3	3	3	3	3	4	4	3	3	2	3	2
273	3	2	0	2	1	1	1	3	3	3	3	2	3	2	1	1	2	1	1	2	1	3	1	3	2
274	4	0	1	4	4	4	4	4	3	4	4	4	3	3	1	1	4	1	4	1	1	3	2	4	4
275	4	4	2	3	4	4	3	4	4	4	4	4	4	4	4	4	3	3	4	3	3	3	3	4	2
276	4	4	4	4	4	4	3	4	4	4	4	3	3	4	2	4	4	2	4	3	3	3	2	4	2
277	1	2	2	0	0	1	1	1	3	3	2	1	3	2	2	1	0	2	1	1	2	2	0	2	0
278	2	2	0	1	1	1	1	1	3	3	2	2	2	1	1	1	1	1	1	1	1	3	1	3	1
279	3	3	3	3	3	3	3	3	3	3	3	3	2	2	2	2	3	3	3	3	3	3	3	3	3
280	4	4	4	4	4	4	4	4	4	4	4	4	4	4	4	4	4	4	4	4	4	4	4	4	4
281	3	3	2	3	3	3	3	3	4	4	4	4	4	4	3	3	4	3	3	2	3	3	3	4	3
282	4	4	4	4	4	4	4	4	4	4	4	4	4	4	4	3	4	4	4	4	4	4	4	4	4
283	2	3	2	1	3	3	2	2	3	3	3	3	3	3	3	3	2	2	2	2	2	2	2	2	2
284	2	3	2	3	3	3	1	1	4	4	3	2	3	2	4	2	1	1	1	1	2	2	1	3	2
285	1	4	0	1	2	3	3	2	3	4	4	4	4	3	3	4	3	3	3	2	4	3	3	3	3
286	3	4	4	3	4	4	4	4	3	3	3	3	3	3	3	3	3	3	3	3	3	3	3	3	3
287	3	3	3	3	3	3	3	3	3	3	3	3	3	3	3	3	3	3	3	3	3	3	3	3	3
288	2	4	1	2	2	1	2	1	4	4	3	2	3	3	1	2	1	2	2	1	2	3	2	3	3
289	4	4	4	4	4	4	3	4	4	4	4	4	4	4	4	4	4	3	4	3	4	4	4	4	4
290	4	4	4	4	4	4	4	4	4	4	4	4	4	4	4	4	4	4	4	4	4	4	4	4	4
291	3	3	0	1	3	3	1	1	3	3	3	3	3	1	3	3	1	1	3	3	1	3	3	3	3
292	2	2	2	2	2	2	2	1	3	2	3	2	2	2	1	1	1	1	1	3	3	1	1	3	2
293	2	2	2	1	1	3	1	1	3	3	3	3	1	1	1	3	3	1	1	1	2	3	2	3	3
294	3	3	3	3	3	2	2	3	3	3	3	3	3	3	3	3	3	3	3	2	2	3	3	3	2
295	2	3	2	3	3	3	2	3	3	3	3	2	3	3	2	3	3	3	3	0	2	3	0	3	3
296	3	3	2	3	3	3	2	3	3	3	3	3	3	3	3	3	3	3	3	3	3	3	3	3	3
297	3	3	2	3	2	3	2	2	4	4	4	4	4	3	2	4	4	3	4	3	3	3	3	3	3
298	3	3	3	3	3	3	3	3	3	3	3	3	3	3	3	3	3	3	3	3	3	3	3	3	3
299	4	3	2	3	3	3	2	2	3	4	4	3	3	4	2	3	3	3	3	3	2	3	1	3	3
300	3	3	2	3	3	3	3	3	3	3	3	3	3	3	3	3	3	3	3	3	3	3	3	3	3
301	4	4	4	3	3	3	3	3	3	3	3	3	3	3	3	3	3	3	3	4	4	4	4	4	2
302	3	3	4	3	4	4	3	3	3	4	4	4	4	4	4	4	3	4	3	3	4	3	3	3	3
303	3	4	3	3	3	3	3	3	4	4	4	4	3	4	2	1	4	4	3	3	1	3	2	4	3
304	4	4	4	4	4	4	2	2	2	2	2	2	2	3	2	3	3	3	3	3	3	3	3	3	3
305	4	4	0	2	2	4	2	2	3	3	3	2	1	2	1	2	2	2	2	1	2	3	2	2	2
306	4	4	3	3	3	4	4	4	4	4	4	3	4	4	4	4	4	4	4	2	3	4	3	4	4
307	4	4	4	4	4	4	4	4	4	4	4	4	4	4	4	4	4	4	4	4	4	4	4	4	4
308	4	4	4	4	4	4	4	4	4	4	4	4	4	4	4	4	4	4	4	4	4	4	4	4	4
309	4	2	2	2	3	4	3	2	4	4	3	4	3	3	2	3	3	3	3	3	2	3	2	3	2
310	3	4	2	3	3	3	3	3	4	4	4	4	3	3	3	3	4	3	3	3	3	3	3	4	3
311	2	2	0	2	2	2	2	2	2	2	2	2	2	2	0	3	4	2	4	0	2	4	2	4	2
312	3	2	2	2	2	2	2	2	2	2	2	2	2	2	2	2	2	2	2	2	2	2	2	2	2
313	4	4	1	4	4	4	4	4	4	4	4	4	4	4	3	4	4	4	4	0	4	4	3	4	4
314	3	3	3	3	3	3	3	3	3	3	3	3	3	3	3	3	3	3	3	3	3	3	3	3	3
315	3	3	3	3	3	4	3	4	4	4	3	2	3	3	2	3	3	3	4	3	3	3	2	3	3
316	2	3	0	2	2	2	3	2	4	3	4	3	1	2	2	2	3	2	2	3	2	2	2	3	2
317	4	0	0	4	4	4	0	2	4	4	4	2	2	4	2	0	4	4	4	4	4	4	2	4	0
318	3	3	3	3	3	3	3	3	3	3	3	3	3	3	3	3	3	3	3	3	2	3	2	3	2
319	4	4	4	4	4	4	4	4	4	4	4	4	4	4	4	4	4	4	4	2	4	4	4	4	4
320	3	4	3	3	4	3	2	3	3	4	4	4	4	4	2	4	4	4	3	4	3	4	3	4	4
321	4	4	4	4	4	4	4	4	4	4	4	4	4	4	3	4	4	4	4	4	4	4	3	4	4
322	3	3	2	2	3	3	2	3	4	4	2	2	2	3	2	3	3	3	3	3	2	3	2	3	2
323	3	3	3	3	3	3	3	3	3	3	3	3	3	3	2	3	4	2	3	3	3	3	2	2	2
324	4	4	4	4	4	4	4	4	4	4	4	4	4	4	4	4	4	4	4	4	4	4	4	4	4
325	3	2	1	2	2	2	2	2	3	3	3	2	3	3	3	2	2	3	1	2	3	2	3	2	1
326	2	4	2	3	4	4	3	3	3	3	3	3	3	3	3	3	3	3	4	2	3	3	2	3	3
327	3	3	3	3	3	3	3	3	3	3	3	3	3	3	3	3	3	3	3	3	3	3	3	3	3
328	3	3	2	3	3	3	3	3	3	3	3	3	3	3	3	3	3	3	3	3	3	3	3	3	3
329	4	4	4	4	4	3	4	4	4	4	4	3	4	4	3	4	4	4	3	3	3	4	4	4	3
330	1	0	0	1	1	1	1	1	1	1	1	1	0	0	1	1	1	1	1	1	1	1	1	1	1
331	4	3	3	3	4	4	4	4	4	4	4	4	3	3	3	3	3	3	3	3	3	3	3	3	3
332	4	4	4	4	4	4	4	4	4	4	4	4	4	4	4	4	4	4	4	4	4	4	4	4	4
333	4	4	3	3	3	3	3	3	3	4	4	4	4	3	3	4	4	4	4	4	4	4	4	4	2
334	3	4	2	3	3	3	3	3	4	3	3	3	3	3	2	3	3	3	3	3	3	3	3	3	3
335	3	3	3	3	3	3	3	3	3	3	3	3	3	3	3	3	3	3	3	3	3	3	3	3	3
336	4	3	3	3	3	4	3	3	4	4	4	3	3	3	3	4	4	3	4	2	3	3	3	4	3
337	1	2	2	1	1	3	1	1	1	1	1	1	1	1	1	1	1	1	1	1	1	1	1	1	1
338	1	2	1	1	3	3	3	3	3	4	4	3	3	2	2	2	3	2	3	2	3	3	2	3	0
339	1	2	2	1	2	2	3	4	3	4	4	3	2	3	2	0	0	2	4	4	2	4	3	4	2
340	4	4	4	3	4	4	3	3	4	4	4	4	3	3	2	4	4	3	3	3	2	4	2	4	4
341	4	4	3	3	3	3	3	3	3	3	4	3	3	3	3	3	3	3	3	3	3	3	3	3	3
342	3	3	3	3	3	3	3	3	3	3	3	3	3	3	3	3	3	3	3	3	3	3	3	3	3
343	4	3	3	3	3	4	3	4	4	4	4	4	3	3	3	3	3	3	3	3	3	4	3	3	3
344	4	4	2	3	3	3	0	2	3	3	3	3	3	3	3	3	3	3	3	3	2	4	2	3	3
345	4	4	2	3	3	2	3	3	4	3	3	3	3	3	3	3	3	3	3	2	3	3	2	3	3
346	4	4	0	2	3	4	3	2	3	4	4	4	3	3	4	4	2	3	3	3	3	3	3	3	1
347	3	3	3	3	3	4	3	3	3	3	3	2	2	3	2	3	3	3	3	4	3	3	2	3	2
348	4	3	1	3	4	4	3	3	3	3	3	3	3	3	3	3	3	3	3	3	3	3	3	3	3
349	4	3	1	3	3	3	2	2	3	4	4	2	2	3	3	3	2	2	3	3	3	3	2	4	3
350	3	4	2	3	3	3	3	3	3	3	3	3	3	3	3	3	3	3	3	3	3	3	3	3	3
351	4	4	4	4	4	4	4	4	4	4	4	4	4	4	4	4	4	4	4	1	4	4	4	4	4
352	3	3	1	4	3	3	3	3	3	3	3	3	3	3	3	3	3	3	3	3	3	3	3	3	2
353	1	1	0	2	2	2	3	3	3	3	3	1	1	1	2	2	3	2	2	3	2	3	1	3	1
354	3	3	3	3	3	3	3	3	3	3	3	3	3	3	3	3	3	3	3	3	3	3	3	3	3
355	2	3	3	3	3	3	2	2	2	3	3	3	3	3	3	3	3	3	3	3	3	3	3	3	3
356	3	4	2	3	3	3	3	2	4	3	2	1	3	4	4	2	3	3	2	1	1	3	1	4	3
357	4	0	0	2	4	4	4	2	4	4	4	3	0	3	1	3	4	4	4	4	2	1	4	4	4
358	4	4	3	3	3	3	3	3	3	3	3	4	3	3	4	4	4	3	4	2	3	4	3	4	3
359	2	2	2	2	2	2	2	2	2	2	2	2	2	2	2	2	2	2	2	2	2	2	2	2	2
360	3	2	3	3	3	3	3	4	4	4	3	3	3	3	2	3	3	3	3	3	2	2	3	3	3
361	3	4	4	3	4	3	3	4	3	3	3	3	3	3	2	3	3	2	2	3	3	4	2	3	3
362	4	2	1	3	2	3	3	3	2	3	2	1	1	1	2	2	3	2	3	3	2	2	1	2	3
363	4	4	3	3	3	3	2	3	3	3	3	3	3	3	2	2	2	2	3	3	2	3	2	3	2
364	4	4	4	4	4	4	2	4	4	4	4	4	4	4	4	4	4	4	4	4	4	4	2	4	0
365	4	4	2	3	3	4	4	4	4	4	4	4	3	3	3	3	4	3	3	2	3	3	3	3	3
366	4	4	1	3	3	3	3	3	3	3	3	3	3	3	2	3	3	3	3	2	2	3	3	3	3
367	4	4	3	3	3	3	3	3	3	3	3	3	3	3	3	3	3	3	3	3	3	3	3	3	3
368	3	3	3	3	3	3	2	2	3	3	3	3	3	3	3	3	3	3	3	2	3	3	3	3	3
369	4	4	4	4	4	4	4	4	4	4	4	4	4	4	4	4	4	4	4	4	4	4	4	4	4
370	1	2	0	1	1	3	2	2	2	2	3	3	3	3	3	3	3	3	3	3	3	3	3	3	3
371	4	3	1	3	4	4	3	1	3	4	4	3	3	3	3	3	3	1	3	3	3	3	3	3	3
372	2	3	2	1	2	1	1	2	3	3	2	2	3	2	3	2	3	2	1	1	3	2	1	3	3
373	3	3	3	3	3	3	3	3	3	3	3	3	3	3	3	3	3	3	3	3	3	3	3	3	3
374	4	4	2	4	3	4	4	4	4	4	4	4	4	4	4	4	4	4	4	4	2	4	4	4	3
375	4	3	0	1	3	3	3	4	4	4	4	3	3	3	2	3	4	3	1	2	4	1	2	4	3
376	4	4	4	4	4	4	4	4	4	4	4	4	4	4	4	4	4	4	4	4	4	4	4	4	4
377	4	4	3	3	2	3	2	3	3	3	2	3	3	2	3	3	3	3	3	3	2	2	1	3	3
378	3	4	2	3	3	3	3	3	3	3	3	3	3	3	2	3	3	2	2	3	3	3	3	3	3
379	3	3	1	3	3	3	3	3	3	3	3	3	3	3	3	3	3	3	3	2	3	3	3	3	3
380	3	2	2	3	3	3	3	2	3	3	3	3	3	2	3	3	3	3	3	3	3	3	3	3	3
381	3	3	3	2	3	3	2	3	3	3	3	1	3	3	2	3	3	2	3	3	3	3	1	3	1
382	4	4	2	3	3	3	3	3	2	3	3	2	4	3	2	2	3	2	4	2	2	3	2	3	2
383	4	4	4	4	4	4	3	4	4	4	4	4	4	4	3	4	4	4	4	2	4	4	4	4	4
384	1	4	4	3	3	2	3	3	4	3	3	3	3	3	3	2	3	3	3	3	2	3	1	3	1
385	4	4	0	4	4	3	3	3	4	4	4	4	4	4	3	4	4	2	3	1	1	3	1	4	1
386	3	3	2	3	3	4	3	3	3	3	3	3	3	3	3	3	4	3	3	2	2	3	2	3	3
387	4	4	3	3	4	3	3	4	4	3	4	3	4	4	3	4	4	4	4	4	4	4	3	4	4
388	4	4	4	4	4	4	4	4	4	4	4	4	4	4	3	4	4	4	4	4	4	4	3	4	2
389	3	3	2	3	3	3	3	3	3	3	3	3	3	3	2	3	3	3	3	3	3	3	3	3	3
390	4	2	3	3	3	3	2	3	4	4	3	3	2	3	4	1	1	3	4	3	1	2	2	3	1
391	1	1	1	1	1	1	1	1	1	1	1	1	1	1	1	1	1	1	1	1	1	1	1	1	1
392	4	2	1	2	2	3	2	2	2	3	3	3	3	3	3	3	3	3	3	2	2	2	2	3	3
393	2	2	3	3	3	2	3	3	3	3	3	3	2	3	3	2	2	2	2	3	2	3	3	3	3
394	4	4	3	4	4	4	3	4	4	4	4	4	4	4	4	4	4	4	4	4	4	4	4	4	4
395	3	3	3	3	3	3	3	3	3	3	3	3	3	3	3	3	2	3	3	3	3	3	3	3	3
396	2	2	1	1	2	2	2	2	2	2	2	2	2	2	2	2	2	2	2	2	2	2	2	2	2
397	1	1	1	4	1	1	1	1	1	1	1	1	1	1	1	1	1	1	1	1	1	1	1	1	1
398	3	1	1	1	1	3	1	3	3	1	1	1	1	1	2	1	1	1	3	1	1	1	1	1	1
399	3	3	2	2	3	3	3	3	3	3	3	3	3	3	2	3	3	3	3	2	3	3	3	3	3
400	4	4	1	3	3	3	3	3	4	4	4	4	4	4	4	3	4	2	3	3	3	4	4	4	4
401	3	2	2	1	1	1	2	1	1	4	3	1	1	1	2	1	3	1	1	1	1	1	1	4	4
402	3	3	2	2	3	3	3	3	3	3	3	2	2	2	2	2	2	2	1	2	2	2	2	1	2
403	3	3	2	3	3	3	3	3	4	4	4	3	3	3	2	3	4	2	3	2	3	3	2	4	3
404	3	2	1	3	3	2	1	4	4	4	4	3	2	3	3	4	3	1	3	2	4	3	3	3	3
405	4	3	2	3	3	4	1	1	4	4	3	3	3	1	3	4	4	4	3	4	3	3	3	4	3
406	3	4	3	3	4	4	3	3	4	4	4	4	4	4	4	4	4	4	4	4	4	4	3	4	3
407	3	3	1	3	4	4	3	3	4	3	3	3	3	3	3	3	3	2	4	2	3	3	2	3	3
408	3	3	2	3	3	3	3	3	3	3	3	3	3	3	3	3	3	3	3	3	3	3	3	3	3
409	3	3	1	3	3	3	3	2	3	3	3	2	3	2	3	3	3	2	2	3	3	3	3	3	2
410	2	2	2	2	2	2	2	2	2	2	2	2	2	2	2	2	2	2	2	2	2	2	2	2	2
411	3	2	2	3	2	2	2	3	4	3	3	2	3	3	2	3	3	2	2	3	2	3	1	3	2
412	4	4	2	3	2	3	2	3	3	4	4	4	3	3	3	3	3	3	3	3	2	3	2	3	3
413	4	1	0	1	1	1	1	1	1	1	1	1	1	1	1	1	1	1	1	1	1	1	1	1	1
414	4	4	1	4	4	4	4	4	4	4	4	4	4	4	2	4	4	4	4	4	4	4	4	4	4
415	4	4	4	3	4	4	3	3	3	4	4	3	4	4	3	4	4	4	4	3	4	4	3	4	4
416	3	3	2	3	3	3	3	3	3	4	4	3	3	3	3	3	3	3	3	2	4	4	3	4	4
417	4	4	4	4	4	4	3	4	4	4	4	4	4	4	3	3	4	4	4	0	3	4	2	4	4
418	1	1	1	1	3	2	3	3	3	3	3	3	3	3	3	3	3	3	3	3	3	3	3	3	3
419	3	3	2	3	3	3	3	3	4	3	3	3	3	3	2	3	3	3	3	3	3	3	3	3	3
420	3	1	0	3	3	3	3	2	3	4	3	3	3	4	3	3	3	3	4	1	2	3	1	4	3
421	4	4	3	3	3	3	4	3	3	4	4	3	3	3	2	4	4	3	4	2	3	4	4	4	3
422	4	3	2	2	3	3	3	3	4	4	4	4	4	4	2	4	4	2	4	2	3	4	2	4	2
423	4	4	4	4	3	4	3	4	4	4	4	3	3	4	4	4	4	4	4	3	2	4	3	4	2
424	4	4	1	1	1	1	1	1	3	4	4	1	1	1	1	1	3	1	4	1	1	2	1	1	0
425	3	3	0	1	3	1	3	1	3	4	3	2	1	2	2	1	1	1	2	2	2	2	1	3	2
426	3	3	2	3	3	3	3	2	4	3	3	3	3	3	2	3	3	3	3	3	3	3	2	3	2
427	1	2	1	1	1	3	2	1	2	3	3	3	3	3	3	3	1	1	3	2	2	3	1	3	1
428	3	3	2	3	2	2	0	1	2	4	3	2	3	2	0	2	0	2	3	3	3	2	0	3	0
429	4	4	4	4	4	4	4	4	4	4	4	4	4	4	4	4	4	4	4	4	4	4	4	4	4
430	4	4	4	3	4	4	3	4	4	4	4	4	4	4	3	4	4	4	4	3	4	3	3	3	4
431	3	3	2	3	3	3	3	2	3	3	3	2	3	3	2	2	3	2	3	2	3	3	2	3	3
432	3	2	2	2	2	2	2	3	3	3	3	2	3	2	2	2	4	2	3	3	3	3	2	3	2
433	3	3	3	2	2	2	2	2	3	3	3	3	3	3	2	2	2	2	2	2	2	2	2	2	2
434	3	3	3	3	3	3	3	3	3	3	3	3	3	3	2	3	3	3	3	2	2	3	1	3	3
435	3	3	3	3	4	3	3	3	3	3	3	3	3	3	3	3	4	4	4	3	3	3	4	4	4
436	4	4	4	4	4	4	4	4	4	4	4	4	4	4	4	4	4	4	4	4	4	4	4	4	4
437	4	4	2	3	4	4	1	4	4	4	4	4	4	4	4	4	4	4	4	1	3	4	4	4	3
438	2	2	1	2	3	3	3	2	3	3	3	3	3	3	3	3	3	3	3	3	3	3	3	3	3
439	3	3	1	3	3	3	3	3	3	3	3	2	3	2	3	3	3	2	2	2	3	2	3	3	3
440	3	2	0	3	2	3	2	3	3	3	2	2	2	2	3	2	3	3	2	3	2	3	2	3	2
441	4	4	3	3	3	3	3	3	3	3	3	3	3	3	3	3	3	3	3	3	3	3	3	3	3
442	3	3	3	3	3	3	3	3	3	3	3	3	3	3	3	3	3	3	3	3	3	3	3	3	3
443	4	4	1	3	4	3	3	3	4	4	4	4	4	4	3	3	3	3	3	2	4	4	4	4	4
444	4	4	4	4	4	4	4	4	4	4	4	4	4	4	4	4	4	4	4	4	4	4	4	4	4
445	4	3	2	3	4	4	3	3	4	4	4	4	3	4	4	4	4	4	4	3	3	3	3	4	4
446	4	4	2	3	3	4	3	3	4	4	4	3	3	3	2	3	4	4	4	3	3	4	3	4	3
447	3	3	2	3	3	3	3	2	3	3	3	3	3	2	2	3	3	2	2	2	2	3	3	3	2
448	3	3	3	3	3	3	3	3	3	3	3	3	3	3	3	3	3	3	3	3	3	3	3	3	3
449	4	4	4	4	4	4	4	4	4	4	4	3	3	3	3	3	4	2	3	3	4	4	3	4	3
450	4	4	4	4	4	4	4	3	3	4	4	4	4	4	4	4	4	4	4	4	4	4	4	4	4
451	3	2	3	3	3	2	2	2	3	4	3	2	3	3	3	2	2	2	2	3	2	2	2	3	2
452	3	3	3	3	3	3	3	3	3	3	3	3	3	3	3	3	3	3	3	3	3	3	3	3	3
453	3	3	3	3	3	3	3	3	3	3	3	3	3	3	2	3	3	2	3	3	3	3	2	3	3
454	3	3	3	3	3	3	3	3	3	3	3	3	3	3	3	3	3	3	3	3	3	3	2	2	2
455	4	0	2	3	2	3	3	3	4	4	4	4	2	4	3	3	3	3	3	3	2	3	3	4	0
456	4	2	4	4	4	2	3	3	3	3	3	3	3	3	3	3	3	3	3	3	3	3	4	4	4
457	2	2	2	2	2	3	2	2	3	3	3	2	3	2	2	3	3	2	3	3	3	2	2	3	2
458	4	4	4	3	3	3	3	3	4	4	4	4	4	4	4	3	3	3	3	3	3	3	3	3	3
459	4	3	3	3	4	3	2	3	3	3	3	3	2	2	3	3	3	2	3	2	2	3	2	2	3
460	4	4	4	3	4	3	3	3	3	4	4	4	4	4	4	4	4	4	4	4	4	4	4	4	4
461	4	4	1	4	3	4	3	4	1	4	4	3	4	3	4	4	4	4	4	1	1	2	4	4	2
462	2	3	4	2	2	3	1	3	3	3	3	2	2	2	3	2	2	3	3	2	1	3	2	3	2
463	4	4	0	3	4	3	2	3	4	4	3	4	4	4	3	3	4	4	3	2	3	3	4	3	2
464	4	4	0	1	1	1	1	1	4	4	4	4	4	4	0	1	3	2	4	4	1	4	1	4	4
465	4	4	0	4	4	4	3	4	4	4	4	3	4	4	4	3	4	4	4	4	3	4	3	4	4
466	3	3	2	3	4	4	3	3	4	4	4	4	4	4	3	3	3	3	3	2	3	4	4	4	4
467	2	2	1	1	1	1	1	1	3	3	3	1	1	1	1	1	3	1	2	3	1	0	0	4	1
468	4	4	4	4	4	4	4	4	4	4	4	4	4	4	4	4	4	2	2	2	2	2	2	2	2
469	3	2	1	3	1	1	1	2	2	2	3	2	2	2	2	2	2	2	3	2	3	3	2	2	2
470	3	3	1	3	3	3	1	3	3	3	3	3	3	3	3	3	3	3	3	3	3	3	1	3	3
471	4	4	4	4	4	4	4	4	4	4	4	4	4	4	4	4	4	4	4	4	4	4	4	4	4
472	4	4	3	3	4	4	3	3	3	4	3	3	4	3	2	3	2	2	3	2	3	3	2	3	3
473	3	3	3	3	3	3	3	3	3	3	3	1	3	3	2	3	3	3	3	3	2	3	3	3	3
474	3	3	1	3	3	3	2	3	3	3	3	3	3	2	2	2	3	2	3	2	3	3	2	3	2
475	3	3	2	3	3	3	3	3	3	3	3	3	3	3	3	3	3	3	3	3	3	3	3	3	3
476	3	3	3	2	3	3	3	3	3	4	4	4	4	4	3	2	3	3	3	3	4	4	4	3	3
477	4	4	4	3	4	4	3	4	4	4	4	4	4	4	4	4	4	4	4	3	4	4	4	4	4
478	3	3	3	3	3	3	3	3	3	3	3	3	3	3	3	3	3	3	3	3	3	3	3	3	3
479	1	1	2	3	3	3	3	3	3	3	3	3	3	3	2	3	3	3	3	3	3	3	3	3	2
480	4	3	3	3	4	4	4	3	4	4	3	1	3	3	3	3	3	3	3	3	1	3	1	3	1
481	1	2	4	3	3	3	3	3	3	3	3	3	3	3	3	3	3	3	3	3	3	3	3	3	3
482	3	3	2	1	3	2	1	2	2	4	3	2	1	1	3	2	3	2	3	3	0	2	1	4	2
483	4	4	2	4	4	4	3	3	4	4	4	3	2	3	3	4	4	3	3	3	2	4	2	4	0
484	1	2	2	1	1	1	1	2	4	4	4	2	1	2	3	3	2	3	0	2	3	3	0	1	3
485	1	1	1	1	1	1	1	1	3	3	3	3	2	2	2	2	3	2	2	2	2	2	2	3	2
486	1	1	1	1	1	3	2	2	2	2	2	2	2	1	1	2	3	2	3	3	3	2	3	3	2
487	4	4	0	2	1	1	1	1	3	4	4	4	4	4	4	4	4	4	4	2	3	4	4	4	1
488	1	2	2	2	2	2	2	2	2	2	4	3	2	4	3	3	3	2	2	2	2	2	2	2	2
489	4	4	2	3	3	3	3	3	3	3	3	3	3	3	3	3	3	3	3	3	3	3	3	3	3
490	3	3	3	2	3	3	3	3	3	3	3	3	3	3	3	3	3	3	3	3	3	3	3	3	3
491	4	4	3	3	3	3	2	3	3	4	4	4	4	4	3	3	4	3	3	3	3	3	3	4	2
492	3	3	0	4	4	3	2	2	4	4	4	4	4	3	4	4	3	3	3	3	3	3	3	4	1
493	4	4	3	4	4	4	3	3	4	4	4	4	4	4	4	4	4	3	4	0	3	4	3	4	4
494	1	3	2	3	2	3	1	3	3	2	2	1	2	2	1	2	2	2	3	2	2	2	0	2	1
495	2	2	3	3	2	2	2	2	3	3	3	2	2	2	2	2	2	2	2	2	2	3	2	3	2
496	4	4	4	2	3	4	3	3	2	3	3	3	3	3	3	3	3	3	3	3	3	3	2	3	3
497	3	3	4	3	3	3	2	3	4	3	3	2	3	3	3	2	2	3	3	3	2	4	2	3	3
498	4	3	4	4	3	4	4	3	4	3	4	3	4	4	4	4	3	3	4	4	4	4	3	4	3
499	3	4	4	3	2	2	2	2	3	3	3	3	3	3	2	2	3	2	3	2	3	3	3	3	2
500	4	4	3	3	4	3	3	4	3	4	4	3	3	3	4	4	4	3	3	3	4	4	3	4	3
501	3	3	2	3	3	3	3	3	3	3	3	3	3	3	2	3	3	2	3	2	2	3	3	3	3
502	3	2	1	3	3	2	3	3	3	3	3	3	3	3	2	3	2	3	3	3	3	3	3	3	3
503	4	4	4	4	4	4	4	4	4	4	4	4	4	4	2	4	4	4	4	2	3	4	3	4	4
504	3	3	3	3	3	3	3	3	3	3	3	3	3	3	3	3	3	3	3	3	3	3	3	3	3
505	4	4	3	3	3	3	3	3	3	4	4	3	3	3	3	3	3	3	3	3	3	3	3	3	3
506	4	4	4	4	4	4	4	4	4	4	4	4	4	4	4	4	4	4	4	4	4	4	4	4	4
507	3	3	1	1	1	1	1	1	4	3	3	1	1	1	3	1	1	1	1	3	1	3	1	1	1
508	3	4	3	4	3	4	3	4	3	4	4	3	4	3	4	3	4	3	4	3	4	3	4	3	4
509	3	3	2	2	1	1	1	1	1	1	1	1	1	1	1	1	1	1	1	1	1	1	1	1	1
510	1	1	1	1	1	1	1	1	1	1	1	1	1	1	1	1	1	1	1	1	1	1	1	1	1
511	3	3	3	3	3	3	3	3	3	3	3	3	3	3	3	3	3	3	3	2	3	3	2	3	3
512	3	4	4	3	3	4	2	3	3	3	3	3	3	3	3	3	3	3	3	3	2	3	3	3	3
513	1	1	1	1	1	1	1	1	1	1	1	1	1	1	1	1	1	1	1	1	1	1	1	1	1
514	3	3	2	3	3	3	3	3	3	3	3	1	3	3	3	2	3	3	3	2	3	2	2	3	2
515	4	2	2	4	4	4	2	4	4	4	4	4	2	2	2	4	4	4	4	4	0	3	4	4	0
516	4	4	4	3	3	4	3	3	3	4	3	3	4	3	3	1	3	3	3	3	4	4	3	4	3
517	4	4	4	2	4	2	2	2	2	2	2	2	2	2	2	2	2	2	2	2	2	1	1	4	4
518	0	4	4	4	4	3	3	3	3	4	4	4	4	4	4	4	3	4	4	2	4	4	4	4	4
519	3	3	3	3	4	3	2	2	4	4	4	2	4	3	3	3	4	3	3	3	3	3	2	3	3
520	4	4	4	4	4	4	4	4	4	4	4	4	4	4	4	4	4	4	4	4	4	4	4	4	4
521	3	3	2	3	3	3	3	3	3	3	3	2	3	2	2	2	3	3	3	3	2	3	2	3	2
522	4	4	4	3	3	3	3	3	4	3	3	3	3	3	3	3	3	3	3	3	3	3	3	3	3
523	4	4	4	3	3	3	3	3	3	4	4	4	4	4	4	3	3	3	3	4	4	4	3	4	2
524	2	2	2	2	2	2	2	2	2	2	2	2	2	2	2	2	2	2	2	2	2	2	2	2	2
525	4	4	2	3	3	3	2	3	3	4	4	3	3	3	2	3	3	2	3	2	3	3	2	3	3
526	3	3	2	3	3	3	2	2	3	3	3	3	3	3	3	3	3	3	2	1	1	3	1	3	1
527	4	3	3	3	3	3	3	3	4	4	4	4	4	4	4	3	3	3	4	3	3	3	3	3	3
528	4	4	4	4	4	4	4	4	4	4	4	4	4	4	4	4	4	4	4	4	4	4	4	4	4
529	4	4	4	4	4	4	4	4	4	4	4	4	4	4	4	4	4	1	4	4	4	4	4	4	4
530	3	3	2	3	3	3	3	2	4	4	4	4	4	3	2	3	3	3	3	3	3	3	2	3	3
531	3	3	2	3	3	3	3	3	3	4	3	4	4	3	3	3	3	3	3	2	3	3	2	3	2
532	3	3	2	3	4	4	2	3	4	4	4	4	4	3	3	3	3	3	3	3	3	3	3	3	3
533	4	4	2	3	4	4	3	4	3	4	4	4	1	3	3	3	3	3	3	3	2	4	3	4	0
534	1	3	2	3	3	3	3	2	4	3	3	2	1	1	3	3	2	3	2	3	3	3	2	3	1
535	4	2	4	3	3	3	2	4	4	4	4	4	4	4	2	4	4	4	4	4	4	4	4	4	4
536	1	1	0	1	1	1	1	1	4	4	1	1	4	1	1	1	4	1	0	0	0	1	1	1	1
537	3	4	4	3	3	3	3	2	4	4	4	3	4	3	3	3	3	3	4	4	3	4	3	3	3
538	4	4	4	4	4	4	4	4	4	4	4	4	4	4	4	4	4	4	4	4	4	4	4	4	4
539	3	3	3	3	3	4	3	3	3	4	4	3	3	3	3	3	2	3	3	3	3	3	3	4	3
540	4	4	3	3	3	3	3	2	3	4	4	4	4	4	3	3	3	2	3	3	2	4	3	4	3
541	4	4	4	4	4	4	4	4	4	4	4	4	4	4	2	3	4	2	4	4	4	4	3	4	3
542	3	3	0	1	2	1	1	2	3	4	3	3	2	1	1	1	1	1	1	2	1	3	1	3	3
543	4	4	3	3	3	3	3	3	3	4	4	3	4	4	4	4	4	4	4	4	4	4	4	4	4
544	4	4	4	4	4	4	4	4	4	4	4	4	4	4	4	4	4	4	4	4	4	4	4	4	4
545	3	3	3	3	3	3	3	3	3	3	3	3	3	3	3	3	3	3	3	3	2	3	2	3	4
546	3	3	3	3	3	3	3	3	3	3	3	3	3	3	3	1	3	1	3	3	3	3	3	3	2
547	4	4	3	3	3	1	1	2	3	3	3	3	1	1	1	1	1	1	1	1	1	1	1	1	1
548	4	4	3	3	3	3	3	3	3	4	4	3	3	3	3	3	3	3	2	3	3	4	2	4	3
549	4	3	2	3	4	4	3	4	4	4	4	3	3	3	3	3	4	3	4	3	3	4	3	4	4
550	3	3	3	2	1	3	2	3	4	3	3	3	3	3	2	3	4	3	3	3	2	3	3	3	4
551	4	3	4	4	4	4	4	4	4	4	4	3	3	4	4	4	4	3	3	4	4	4	3	4	4
552	2	1	1	0	1	0	0	2	4	3	2	0	1	2	0	0	1	1	1	3	1	1	0	1	0
553	3	4	1	3	3	2	3	3	4	4	4	4	3	3	2	3	3	4	3	4	3	3	2	4	2
554	4	4	4	3	4	4	3	3	4	4	4	3	3	3	4	4	4	3	3	0	0	3	2	4	0
555	3	2	0	1	1	3	2	0	4	4	2	2	4	2	2	4	4	4	4	4	4	2	2	3	1
556	3	3	2	3	3	3	3	3	3	3	3	3	3	3	2	3	3	3	3	3	3	3	3	3	3
557	4	3	3	3	3	3	3	3	3	3	4	3	3	3	3	3	3	3	3	1	3	3	3	3	3
558	4	3	2	3	3	3	3	3	4	4	4	4	3	3	4	3	3	3	3	2	3	4	2	3	3
559	3	3	3	3	3	3	3	3	3	3	3	3	3	3	3	3	3	3	3	3	3	3	3	3	3
560	4	1	1	3	4	1	2	4	4	4	3	1	1	2	1	1	1	1	1	1	2	1	2	1	2
561	4	4	0	3	3	2	3	4	4	3	3	4	3	2	4	2	1	3	3	2	4	3	4	4	2
562	3	3	2	3	2	3	3	3	3	3	3	3	2	3	2	2	3	2	2	3	3	3	2	3	2
563	4	2	3	3	3	3	3	2	3	4	4	4	4	3	2	2	2	2	3	4	2	3	2	3	2
564	3	3	3	1	3	3	2	2	3	3	3	3	2	3	2	3	3	3	3	2	3	3	2	3	2
565	4	4	4	4	4	4	4	4	4	4	4	4	4	4	4	4	4	4	4	4	4	4	4	4	4
566	3	3	1	3	3	3	3	3	4	4	4	4	4	4	2	3	4	2	3	3	2	4	2	4	3
567	2	2	2	2	2	2	2	2	4	3	3	3	2	2	2	3	3	2	3	2	2	3	2	3	2
568	4	4	2	3	3	3	3	3	3	4	4	4	3	3	3	3	3	3	3	3	3	3	3	3	3
569	3	3	1	2	2	3	2	2	4	3	3	2	3	3	2	2	3	3	3	2	2	2	1	4	2
570	4	4	4	4	4	4	4	4	4	4	4	4	4	4	4	4	4	4	4	4	4	4	3	4	3
571	4	4	1	3	3	3	3	3	3	4	3	3	3	3	3	3	3	3	3	2	3	3	2	3	3
572	4	4	4	4	4	4	4	4	4	4	4	4	4	4	4	4	4	4	4	4	4	4	4	4	4
573	3	3	3	3	3	3	3	3	3	3	3	3	3	3	3	3	3	3	3	3	3	3	3	3	3
574	4	4	2	2	4	4	4	4	4	4	4	4	4	4	4	4	4	4	4	4	2	4	4	4	4
575	4	4	4	4	4	4	4	4	4	4	4	4	4	4	4	4	4	4	4	4	4	4	4	4	4
576	3	3	2	3	3	3	3	3	3	3	3	3	3	3	2	3	3	3	3	2	3	3	3	3	3
577	4	4	4	4	4	4	4	4	4	4	4	4	4	4	4	4	4	4	4	4	4	4	4	4	4
578	3	3	3	2	3	2	2	2	3	3	3	3	2	3	2	3	2	2	2	2	3	2	2	3	3
579	4	4	4	4	4	4	4	4	4	4	4	4	4	4	4	4	4	4	4	4	4	4	4	4	4
580	3	1	2	3	3	2	2	2	3	3	3	3	2	2	3	3	2	3	3	3	4	3	3	3	2
581	4	4	4	3	3	4	3	3	3	4	4	4	4	4	4	4	4	3	4	3	3	3	3	3	3
582	1	1	1	1	1	1	2	2	2	2	2	2	2	2	2	2	1	1	1	1	1	2	2	1	1
583	1	1	1	2	1	1	1	1	3	4	3	1	1	1	1	1	1	1	1	1	1	1	1	1	1
584	4	3	3	3	3	3	3	3	3	3	3	3	3	3	3	3	3	3	3	3	3	3	3	3	3
585	3	4	3	3	2	2	3	2	3	3	3	3	2	2	2	3	3	3	3	2	2	3	2	3	3
586	4	4	4	4	4	4	3	3	4	4	4	4	4	4	4	4	4	4	4	4	4	4	4	4	4
587	1	1	1	1	1	1	1	1	1	3	3	3	1	1	1	1	1	1	1	1	1	1	1	1	3
588	3	3	1	3	3	3	3	3	3	3	3	3	3	3	2	2	3	3	3	1	3	3	3	3	2
589	1	0	0	0	1	1	0	0	3	1	2	2	0	0	1	2	1	1	0	0	0	0	2	1	0
590	3	3	3	4	4	4	3	3	3	4	4	4	3	4	3	4	3	4	4	2	3	4	3	4	2
591	4	3	2	3	4	4	3	3	4	4	3	4	3	4	3	4	4	3	3	3	3	3	3	3	0
592	3	3	3	3	3	3	3	3	4	4	4	4	4	4	3	3	4	4	3	3	3	3	3	3	4
593	4	2	0	1	2	1	1	1	3	3	3	3	3	3	1	3	3	3	3	2	3	3	3	3	1
594	4	4	3	3	3	3	3	3	4	4	4	4	3	3	2	3	2	2	3	3	3	3	2	3	2
595	3	3	2	1	3	3	1	1	3	3	1	1	2	1	2	3	3	3	1	3	1	3	2	3	3
596	4	1	2	3	3	4	3	4	3	4	3	4	3	4	3	4	3	3	4	2	4	4	3	4	2
597	3	3	3	3	3	3	3	3	3	3	3	3	3	3	3	3	3	3	3	3	3	3	3	3	3
598	3	3	3	3	3	3	3	3	3	3	3	3	3	3	3	3	3	3	3	3	3	3	3	3	3
599	4	3	3	3	3	3	3	3	3	3	4	3	3	3	3	3	3	3	3	2	3	3	3	4	3
600	1	1	2	1	3	3	3	3	3	3	3	3	3	3	3	3	3	3	3	2	3	3	2	3	2
601	4	4	2	2	4	3	4	4	3	4	3	4	3	3	4	4	4	4	4	4	4	4	4	4	4
602	3	4	3	3	3	4	3	3	4	3	3	3	4	3	2	3	3	3	3	3	3	3	3	3	3
603	4	2	2	3	2	3	2	2	4	4	3	3	1	1	2	3	4	3	3	4	2	3	3	4	0
604	3	1	1	1	3	2	1	2	3	3	3	3	2	1	2	1	1	1	1	2	2	3	1	3	3
605	4	2	2	3	4	3	2	3	3	4	4	3	2	2	2	3	4	3	3	2	2	2	2	3	2
606	4	4	4	4	4	4	4	4	4	4	4	4	4	4	4	4	4	4	4	4	4	4	4	4	4
607	2	2	2	0	2	1	1	1	3	4	4	2	3	2	0	2	1	2	3	3	2	2	0	3	2
608	1	2	1	1	2	4	2	3	2	3	3	3	2	3	3	3	4	2	4	2	2	3	1	3	2
609	3	3	3	2	4	4	2	3	4	4	3	3	3	3	2	4	3	3	3	3	3	3	4	4	4
610	2	2	2	2	2	2	2	2	2	2	2	2	2	2	3	3	3	3	3	3	3	3	3	3	3
611	3	3	2	2	3	3	2	2	3	3	3	3	3	3	2	3	3	3	3	3	3	3	2	3	3
612	2	3	1	2	2	3	1	1	3	3	3	2	3	1	1	1	3	1	3	1	2	3	3	4	1
613	4	4	4	4	4	4	4	4	4	4	4	3	4	4	4	3	3	4	2	3	3	3	3	3	3
614	4	4	4	3	4	3	1	3	4	4	4	3	3	4	2	4	4	3	4	4	4	4	3	4	4
615	4	3	3	3	3	3	3	3	3	3	3	3	3	3	3	3	3	3	3	3	2	2	3	3	3
616	2	2	2	2	2	2	2	2	3	3	3	3	3	2	2	2	2	2	2	2	2	2	2	3	2
617	4	1	1	1	1	3	3	3	3	3	3	3	3	3	1	3	3	3	3	3	1	3	3	3	1
618	3	3	3	3	3	3	3	3	3	3	3	3	3	3	3	3	3	3	3	3	3	3	3	3	3
619	4	3	1	3	3	4	3	3	4	4	4	4	4	4	3	4	4	4	3	2	3	3	3	3	3
620	3	3	3	3	3	2	1	2	3	3	4	2	2	2	3	3	2	3	2	1	3	3	2	3	2
621	4	4	4	4	4	4	4	4	4	4	4	4	4	4	4	4	4	4	4	4	4	4	4	4	4
622	3	3	3	3	4	4	4	3	4	4	4	4	4	3	3	4	4	3	3	0	0	3	3	4	4
623	3	4	2	3	3	3	3	3	3	3	3	3	3	3	3	3	3	3	3	3	4	3	3	3	3
624	4	4	4	4	4	4	4	4	4	4	4	4	4	4	4	4	4	4	4	4	4	4	4	4	4
625	4	4	0	4	4	3	3	3	3	3	3	3	3	3	3	3	3	3	3	1	3	3	3	3	3
626	4	4	4	4	4	4	4	4	4	4	4	4	4	4	4	4	4	4	4	4	4	4	4	4	4
627	4	4	4	4	4	4	4	4	4	4	4	4	4	4	4	4	4	4	4	4	4	4	4	4	4
628	3	4	2	2	2	4	2	3	3	3	3	2	2	2	3	2	2	2	3	2	3	3	2	3	2
629	3	2	2	2	2	3	3	3	3	3	3	3	2	1	1	1	1	1	1	1	1	1	1	1	1
630	4	4	3	3	4	4	3	3	4	4	4	4	4	4	3	3	3	3	4	4	3	3	3	4	3
631	2	2	1	3	3	3	2	2	3	3	3	2	2	2	2	2	2	2	2	2	3	3	2	4	2
632	4	2	2	3	2	3	3	3	2	3	3	3	2	0	0	2	2	2	4	0	0	2	2	2	2
633	3	2	1	0	1	3	3	1	1	3	3	3	2	3	2	3	2	2	3	2	3	3	3	3	3
634	2	3	3	3	3	3	2	3	3	3	4	3	3	2	2	3	3	2	3	0	3	3	3	3	2
635	4	4	4	4	4	3	4	4	4	4	4	4	3	4	3	4	4	3	3	2	3	3	3	3	3
636	3	3	3	2	3	3	3	3	3	4	3	3	3	3	4	3	3	3	3	2	3	3	3	4	3
637	3	2	2	3	3	3	3	2	3	3	3	3	3	3	3	3	3	3	3	3	3	3	3	3	3
638	3	3	1	3	3	3	1	1	3	2	3	1	1	1	1	1	3	1	1	2	1	3	1	3	3
639	3	3	4	3	4	4	3	2	4	4	4	3	3	3	3	3	4	4	3	4	4	4	3	3	3
640	4	4	2	2	3	3	2	2	3	2	3	2	2	3	1	3	3	2	2	2	3	3	2	2	2
641	4	4	4	4	4	4	4	4	4	4	4	4	4	4	4	4	4	4	4	4	4	4	4	4	4
642	4	1	0	1	1	1	1	1	1	4	4	4	1	1	3	3	3	3	1	1	1	1	1	1	1
643	4	3	3	4	4	4	4	4	4	4	4	4	4	4	4	4	4	4	4	4	4	4	4	4	4
644	4	3	1	1	3	3	1	3	3	4	4	4	4	3	3	3	3	3	4	2	3	4	2	4	4
645	4	4	1	3	3	3	2	3	4	4	3	3	3	3	2	4	4	4	3	1	3	3	3	3	2
646	3	3	3	2	2	4	2	3	4	3	3	2	3	3	2	3	2	3	3	3	3	3	2	3	2
647	3	3	1	3	3	3	2	3	4	4	4	4	3	3	1	2	2	2	3	1	3	3	2	3	3
648	3	3	2	3	3	3	3	3	3	3	3	3	3	3	3	3	3	3	3	3	2	3	2	3	3
649	4	4	2	3	4	4	4	4	4	4	4	4	4	4	4	4	4	4	4	2	2	4	4	4	4
650	4	4	4	3	3	3	2	3	4	3	3	2	3	3	3	3	3	3	3	3	3	3	2	3	3
651	4	4	4	4	4	4	4	4	4	4	4	4	4	4	4	4	4	4	4	4	4	4	4	4	4
652	4	4	1	3	3	3	3	3	3	3	3	3	3	3	3	3	3	3	3	3	3	3	3	3	3
653	4	4	4	4	4	4	4	4	4	4	4	4	4	4	4	4	4	4	4	4	3	3	3	4	4
654	1	2	0	0	2	2	0	2	1	3	3	2	2	0	0	0	2	1	2	1	1	1	0	3	2
655	3	3	2	3	3	3	2	2	4	3	3	2	2	3	2	2	2	3	3	3	3	3	2	3	3
656	3	3	2	2	2	3	2	3	3	3	3	2	3	3	3	3	3	2	3	3	2	2	1	3	2
657	3	1	1	1	1	1	2	2	3	1	1	1	1	1	2	1	1	1	1	1	2	1	1	1	1
658	1	1	1	1	2	1	2	1	2	1	1	1	2	1	1	1	1	1	1	1	1	1	1	1	1
659	4	3	3	3	3	3	3	3	4	4	4	4	4	4	2	4	4	2	4	3	3	4	2	4	2
660	4	3	3	4	3	4	3	3	4	4	4	4	3	3	3	4	3	3	3	3	3	3	3	4	3
661	4	3	2	3	3	3	3	3	2	3	3	3	2	2	2	3	3	3	3	3	3	3	2	3	3
662	2	3	2	1	3	3	1	2	2	3	3	2	2	3	3	3	3	3	3	3	2	2	2	3	1
663	4	4	4	3	4	3	1	1	1	3	3	1	3	1	1	1	1	1	1	1	1	1	1	1	1
664	2	2	2	2	2	2	2	2	2	2	2	2	2	2	2	2	2	2	2	2	2	2	2	2	2
665	2	3	3	3	3	3	3	3	4	4	4	4	4	3	3	3	2	3	3	3	4	3	2	4	3
666	1	1	2	1	1	1	1	2	4	4	4	1	4	4	1	1	1	1	4	1	1	1	1	4	1
667	4	4	4	4	4	4	4	4	4	4	4	4	4	4	4	4	4	4	4	4	4	4	4	4	4
668	4	4	2	3	4	4	2	2	4	4	4	4	4	4	4	4	4	3	3	3	2	4	4	4	4
669	4	1	3	4	4	4	4	4	4	4	4	4	4	4	4	4	4	4	4	4	4	4	4	4	4
670	4	4	4	4	4	4	4	4	1	4	4	4	4	4	4	4	4	2	4	3	4	4	4	4	4
671	4	4	0	2	2	3	3	3	3	4	3	3	3	3	3	3	3	3	3	3	2	2	1	3	2
672	3	3	3	3	3	3	3	3	3	3	3	0	1	3	2	3	3	3	3	1	1	3	1	3	1
673	2	3	1	1	3	2	3	1	3	3	4	3	3	3	2	3	2	3	2	2	2	3	2	4	3
674	4	4	0	4	2	4	3	3	3	3	3	3	3	3	3	1	4	3	3	3	2	3	3	3	2
675	3	3	3	3	3	3	3	3	3	3	3	3	3	3	3	3	3	3	3	3	3	3	3	3	3
676	3	3	3	3	3	3	4	3	3	4	4	3	3	3	3	3	3	3	3	3	3	3	3	3	3
677	3	3	0	3	3	3	3	3	3	3	3	2	3	2	2	2	2	3	3	1	3	3	3	4	4
678	4	4	3	3	3	4	3	3	4	4	3	3	3	3	3	3	3	3	3	2	3	3	3	3	3
679	4	3	3	3	3	3	3	3	3	3	3	3	3	3	3	3	3	3	3	2	3	3	3	3	3
680	3	4	2	3	4	4	3	4	4	4	4	4	4	4	3	4	4	3	4	3	3	2	2	3	3
681	3	4	3	3	3	3	3	3	3	4	3	3	2	3	2	3	3	3	2	2	3	3	3	4	3
682	4	4	4	3	4	4	3	4	4	4	4	4	4	4	4	4	3	4	3	3	4	4	2	4	2
683	4	3	4	2	3	2	2	2	4	4	4	4	4	4	2	4	4	4	3	4	2	4	2	4	4
684	4	4	1	4	4	4	4	4	4	4	4	4	4	4	4	4	4	4	4	4	4	4	4	4	4
685	4	4	2	4	1	4	4	4	4	4	4	4	4	4	1	4	4	1	4	4	4	4	1	4	1
686	3	3	3	1	3	3	3	1	3	3	3	3	3	3	2	1	1	1	2	1	2	3	2	3	3
687	3	3	2	2	3	2	1	2	3	2	3	2	1	3	2	2	2	2	2	1	2	2	2	3	2
688	3	4	2	2	3	3	3	3	3	3	3	3	3	3	2	2	3	2	3	3	2	3	2	3	1
689	4	4	2	3	4	4	4	4	3	3	3	3	2	3	3	4	4	4	4	4	4	4	4	4	4
690	3	3	3	3	4	3	3	4	4	4	4	2	3	3	2	4	4	3	4	2	3	4	3	4	4
691	3	2	2	3	3	3	3	3	3	3	3	3	3	3	3	3	3	3	3	1	1	3	2	3	2
692	4	4	2	3	3	4	3	4	4	4	3	3	4	4	4	3	3	3	4	2	2	4	3	3	3
693	4	4	4	4	4	4	4	4	4	4	4	4	4	4	4	4	4	4	4	4	4	4	4	4	4
694	4	4	0	3	4	3	3	3	4	4	4	3	4	4	3	3	4	3	4	1	3	4	3	4	1
695	3	3	2	3	3	3	2	2	3	3	3	2	3	2	3	2	2	2	3	2	3	3	2	2	2
696	4	4	3	3	4	4	3	3	3	4	4	3	3	3	3	3	3	3	3	1	1	1	2	4	3
697	3	3	3	3	3	3	3	2	3	3	3	3	3	3	2	3	3	3	2	3	3	3	3	3	3
698	4	4	0	4	2	3	3	4	3	4	4	4	4	3	4	3	4	4	3	2	4	4	3	4	4
699	2	2	0	2	2	3	0	0	4	2	2	2	2	2	4	3	3	2	1	1	1	2	2	1	1
700	3	2	2	2	2	2	2	2	3	3	3	2	2	2	2	2	3	2	2	3	3	3	2	3	2
701	4	4	0	4	1	4	4	4	4	4	4	4	4	4	4	4	4	4	3	3	3	4	2	4	3
702	2	2	2	1	1	2	1	2	4	4	2	2	2	1	1	2	2	1	1	1	1	1	0	4	2
703	3	3	2	3	3	4	4	3	3	4	4	4	3	4	3	4	4	3	3	2	2	3	3	3	3
704	3	3	3	3	3	3	3	3	3	3	3	3	3	3	3	3	3	2	3	3	3	3	3	3	3
705	1	1	1	3	3	3	3	3	4	4	4	4	4	4	4	4	4	4	4	4	4	4	3	3	3
706	4	3	3	3	3	3	2	2	3	4	3	3	4	2	3	3	4	2	3	3	3	4	3	3	3
707	1	1	1	1	1	1	1	1	1	1	3	3	3	3	3	3	3	3	3	1	3	3	3	3	3
708	3	3	2	3	3	3	3	3	4	4	3	3	3	3	3	3	4	3	3	3	3	3	3	3	3
709	1	1	1	1	1	1	1	1	1	1	1	1	1	1	1	1	1	1	1	1	1	1	1	1	1
710	4	3	0	3	2	3	2	3	3	3	3	3	1	1	1	3	3	1	1	2	3	3	1	3	2
711	3	3	3	3	3	3	3	3	3	3	3	3	3	3	2	3	4	3	3	0	3	2	2	3	2
712	4	4	4	3	3	3	3	3	3	4	3	4	3	3	3	4	4	4	4	2	3	4	4	4	3
713	1	1	1	3	1	3	1	3	3	1	1	1	1	1	1	1	1	1	3	3	1	1	1	1	1
714	4	4	0	4	4	4	3	4	4	4	4	4	4	4	4	4	4	4	4	4	4	4	4	4	4
715	3	3	2	3	3	3	3	3	3	4	4	3	3	3	3	3	3	3	3	3	3	3	3	3	3
716	4	2	2	2	1	2	2	0	4	4	4	2	2	4	1	2	0	1	2	2	1	1	2	2	2
717	2	2	2	2	2	2	2	2	2	2	2	2	2	2	2	2	2	2	2	2	2	2	2	2	2
718	3	3	3	3	4	4	3	3	3	3	3	3	3	3	3	3	3	3	3	3	3	3	3	3	3
719	3	3	2	2	3	3	2	2	4	4	3	3	3	3	3	3	3	3	2	1	3	3	2	3	3
720	4	4	4	4	4	4	4	4	4	4	4	4	4	4	4	4	4	4	4	4	4	4	4	4	4
721	4	4	1	4	3	4	1	4	1	4	4	4	2	4	3	3	4	2	4	2	4	4	4	4	3
722	2	2	1	1	1	2	1	2	3	3	2	2	2	1	1	2	2	1	2	1	1	2	0	2	1
723	4	4	4	3	3	4	3	4	4	4	4	4	4	4	4	4	4	4	4	4	4	4	4	4	4
724	3	3	2	3	3	3	3	3	3	3	3	2	2	3	3	3	3	2	3	3	3	2	3	3	2
725	3	3	3	3	3	3	3	3	3	3	3	3	3	3	3	3	3	3	3	3	3	3	3	3	3
726	4	4	3	4	4	4	3	4	2	4	4	4	4	4	3	4	4	4	4	3	4	4	4	4	4
727	4	4	4	4	3	3	3	3	3	3	3	3	3	3	3	4	4	4	4	2	3	3	3	4	4
728	4	4	0	3	2	4	3	3	4	4	4	4	4	4	3	4	4	1	4	0	3	4	1	3	0
729	3	3	2	3	4	4	4	3	3	4	4	1	3	3	3	3	3	3	3	3	3	3	2	3	3
730	3	3	3	3	3	3	3	3	3	3	3	3	3	3	3	3	3	3	3	3	3	3	3	3	3
731	3	3	2	3	3	3	3	3	3	3	3	4	4	4	4	4	4	4	4	4	4	4	4	4	4
732	3	3	2	3	3	3	3	3	3	4	4	4	4	4	2	4	4	2	3	1	2	3	3	4	4
733	4	4	1	3	4	4	4	4	4	4	4	4	3	4	4	1	3	4	4	3	4	4	4	4	3
734	3	3	3	3	3	3	3	2	3	4	4	2	2	2	2	1	3	3	3	2	2	2	1	3	3
735	4	4	4	4	4	4	4	4	4	4	4	4	4	3	4	4	4	4	4	4	3	4	4	4	4
736	4	3	3	3	3	3	3	3	3	4	4	4	4	4	3	3	3	3	3	1	3	3	3	3	3
737	1	2	2	3	3	3	2	1	3	3	3	3	1	3	2	2	3	2	2	3	3	3	3	3	3
738	4	4	0	3	3	4	3	3	4	4	4	4	3	3	2	2	4	2	4	0	3	4	2	4	4
739	3	3	2	3	3	3	3	3	3	3	3	4	3	3	3	3	3	3	3	3	3	3	3	3	3
740	4	4	3	3	3	3	1	1	1	4	3	3	3	3	3	3	3	1	4	1	4	4	4	4	0
741	4	3	3	3	3	4	3	3	4	4	3	3	3	3	2	3	4	3	3	3	3	3	3	3	3
742	3	3	3	3	3	3	3	3	3	3	3	3	3	3	3	3	3	3	3	3	3	3	3	3	3
743	4	3	2	3	3	4	3	3	3	3	3	3	3	3	3	3	3	3	3	2	3	3	3	3	3
744	3	3	3	3	3	3	3	3	3	3	3	3	3	3	3	3	3	3	3	2	3	3	3	3	3
745	3	3	3	3	3	3	4	3	3	3	3	3	3	4	2	3	3	3	3	3	3	3	3	3	3
746	4	3	2	2	2	3	2	3	3	3	3	3	3	2	3	2	3	3	3	2	2	3	2	3	3
747	4	4	2	3	2	3	3	3	4	3	3	3	3	3	3	3	3	3	3	4	4	4	4	4	4
748	3	3	2	3	2	2	1	1	1	1	2	2	2	2	2	2	2	2	2	2	2	2	2	2	2
749	3	3	2	3	2	3	3	2	3	3	3	3	3	3	3	3	3	3	3	3	3	3	3	3	3
750	3	3	2	3	3	3	3	3	3	3	3	3	3	3	3	3	4	2	3	2	3	3	3	3	3
751	3	3	3	3	3	3	3	3	3	3	3	3	3	3	3	3	3	3	3	3	3	3	3	3	3
752	4	4	1	3	3	4	1	3	3	4	4	3	3	3	1	4	4	3	4	3	3	4	2	4	2
753	2	2	0	0	0	2	4	0	1	2	1	1	2	1	1	2	1	1	2	1	2	1	1	1	2
754	4	4	2	4	4	4	3	4	3	4	4	3	3	4	4	4	4	4	4	4	4	4	3	3	3
755	1	1	1	1	1	1	1	1	1	1	1	1	1	1	1	1	1	1	1	1	1	1	1	1	1
756	4	4	4	4	4	4	4	4	4	4	4	4	4	4	4	4	4	4	4	4	4	4	4	4	4
757	3	4	3	3	4	4	3	3	4	4	4	3	4	4	4	3	3	3	4	2	2	3	3	3	3
758	4	4	2	3	3	3	3	3	3	3	3	3	3	3	3	3	3	3	3	3	3	3	3	3	3
759	4	4	4	4	4	4	0	4	4	4	4	4	4	4	4	4	4	4	4	4	4	4	4	4	4
760	2	1	1	1	1	1	1	1	1	1	1	1	1	1	1	1	1	1	1	1	1	1	1	1	1
761	3	3	2	3	3	3	2	2	3	3	3	2	3	2	2	3	4	3	3	2	2	2	1	4	3
762	4	4	4	4	4	4	4	4	4	4	4	4	4	4	4	4	4	4	4	4	4	4	4	4	4
763	4	4	4	3	3	3	3	3	3	3	3	3	3	3	4	3	3	3	3	3	3	3	2	3	4
764	3	3	2	3	3	3	2	2	4	4	4	3	3	3	3	3	3	3	3	2	3	3	2	2	2
765	3	3	2	2	3	3	3	2	3	3	3	3	3	3	2	3	3	3	3	2	3	1	2	3	3
766	3	3	3	1	3	3	3	1	4	3	3	3	3	3	1	1	1	1	1	1	1	3	1	1	2
767	2	3	3	3	3	3	2	2	2	3	4	3	3	3	3	3	3	3	3	3	3	3	2	3	3
768	1	1	1	1	1	1	2	1	4	3	3	3	3	3	4	1	2	1	3	1	0	3	1	2	2
769	4	4	4	3	3	3	3	3	3	3	3	3	3	3	3	3	3	4	4	4	4	4	4	4	4
770	1	1	1	1	1	1	1	1	1	1	1	1	1	1	1	1	1	1	1	1	1	1	1	1	1
771	4	4	4	4	4	4	4	4	4	4	4	4	4	4	4	4	4	4	3	4	4	4	3	4	4
772	4	4	3	3	3	3	3	3	3	3	3	3	3	3	2	3	3	3	3	3	3	3	2	3	3
773	4	4	4	4	4	4	4	4	4	4	4	4	4	4	4	4	4	4	4	4	4	4	4	4	4
774	3	4	3	3	3	3	3	3	4	4	3	4	4	4	2	3	4	3	3	3	3	4	3	4	4
775	2	3	3	3	3	3	3	2	3	3	3	3	3	3	3	3	3	3	3	3	3	3	3	3	3
776	3	3	3	3	3	3	3	3	3	3	3	3	3	3	3	3	3	3	3	3	3	3	3	3	3
777	4	4	4	4	4	4	4	4	4	4	4	4	4	4	4	4	4	4	4	4	2	4	4	4	4
778	0	0	2	1	0	1	1	1	4	1	3	3	3	3	3	3	3	3	1	0	2	1	3	4	4
779	3	4	2	3	4	4	3	4	4	4	4	3	3	3	3	3	3	4	3	2	1	3	2	4	3
780	3	3	2	3	3	3	3	3	3	3	3	3	3	3	2	2	3	2	3	2	3	3	2	3	3
781	2	2	1	1	2	1	1	1	3	3	3	2	2	2	2	1	1	1	1	1	3	3	2	3	1
782	4	4	4	4	4	4	4	4	4	4	4	4	4	4	4	4	4	4	4	4	4	4	4	4	4
783	4	3	4	4	4	4	4	4	4	4	4	4	4	4	4	4	4	4	4	4	3	3	3	3	3
784	3	3	1	1	1	1	1	1	1	3	3	1	1	1	1	1	1	1	1	1	1	1	1	3	1
785	3	3	3	3	3	3	3	3	3	3	3	2	3	3	2	3	3	3	3	3	3	3	2	3	3
786	4	4	4	4	4	4	4	4	4	4	4	4	4	4	4	4	4	4	4	4	4	4	4	4	4
787	1	1	1	1	1	1	1	1	1	1	1	1	1	1	1	1	1	1	1	1	1	1	1	3	1
788	4	4	4	4	4	4	4	4	4	4	4	4	4	4	4	4	4	4	4	4	4	4	4	4	4
789	3	3	2	3	3	2	2	3	3	3	3	3	3	3	3	3	3	3	3	3	2	3	2	3	3
790	3	3	3	3	3	3	3	3	3	3	3	3	3	3	3	3	3	3	3	3	3	3	3	3	3
791	4	4	4	4	4	4	4	4	4	4	4	4	4	4	4	4	4	4	4	4	4	4	4	4	4
792	4	4	3	3	4	4	3	4	4	4	4	4	4	3	4	3	3	4	3	3	2	3	3	4	3
793	3	4	4	3	4	4	2	2	3	4	4	4	4	3	2	3	4	3	3	3	3	3	3	3	3
794	4	4	4	4	4	4	4	4	4	4	4	4	4	4	4	4	4	4	4	4	4	4	4	4	4
795	3	3	3	3	3	3	3	3	3	3	3	2	3	3	2	3	3	3	3	3	3	3	2	3	3
796	4	3	2	3	3	3	2	2	4	4	3	2	3	2	2	3	1	2	2	2	3	3	2	2	1
797	4	4	3	4	4	4	3	3	4	4	4	4	4	4	3	4	4	4	4	4	0	4	3	4	4
798	4	4	2	4	4	4	4	4	4	4	4	4	4	4	3	4	4	3	3	2	4	4	4	4	3
799	3	3	3	3	3	3	3	3	3	3	3	3	3	3	3	3	3	3	3	2	3	3	3	3	3
800	3	3	3	3	3	3	3	3	3	3	3	3	3	3	3	3	3	3	3	3	3	3	2	3	3
801	4	3	2	3	3	3	3	3	3	3	3	3	3	3	3	3	3	3	3	3	3	3	2	3	3
802	1	1	2	2	2	2	1	2	2	1	1	1	2	1	2	1	1	1	1	2	2	2	2	1	1
803	4	4	1	3	4	3	1	3	4	4	4	4	4	3	2	4	3	2	4	0	4	4	2	4	3
804	3	3	3	3	1	3	3	3	3	3	3	3	3	3	3	3	3	3	3	3	3	3	3	3	3
805	1	1	1	2	2	3	3	3	3	3	3	3	3	3	2	3	3	3	3	3	3	3	3	3	3
806	4	3	1	3	3	2	2	3	4	3	3	3	3	3	2	3	3	3	3	2	3	3	2	3	2
807	4	1	0	4	0	3	2	0	4	3	3	3	3	3	4	3	4	4	0	1	3	0	2	2	0
808	1	1	1	3	3	3	3	2	2	4	4	4	4	4	3	3	3	2	2	3	2	2	3	3	4
809	4	1	0	3	3	3	2	4	3	4	4	1	1	3	1	3	1	3	3	3	1	3	1	3	3
810	1	1	1	1	1	1	1	1	1	1	1	1	1	1	1	1	1	1	1	1	1	1	1	1	1
811	3	2	2	4	1	3	2	3	3	3	3	3	3	3	3	3	3	3	3	2	2	3	3	3	3
812	4	4	1	3	4	4	4	4	4	4	3	4	3	3	4	4	4	4	3	4	2	2	3	4	3
813	2	2	3	2	3	1	2	2	2	2	2	2	2	2	2	2	2	2	2	1	3	3	2	3	2
814	3	3	3	1	3	4	3	3	3	4	3	3	3	3	3	4	4	1	4	1	1	4	1	3	3
815	3	3	3	3	3	3	3	3	3	3	3	3	3	3	3	3	3	3	3	3	3	3	4	3	3
816	4	4	4	3	4	4	0	3	4	4	4	4	4	4	4	4	4	3	4	4	2	4	4	4	3
817	4	3	2	3	3	3	2	2	3	3	3	3	3	2	3	2	2	2	2	2	3	2	3	3	3
818	1	2	2	2	2	2	2	2	3	3	2	2	2	2	2	2	2	2	3	2	2	2	0	3	2
819	4	4	3	3	3	3	3	3	3	3	3	3	3	3	3	3	3	3	3	3	3	3	3	3	3
820	2	1	1	2	1	1	2	2	2	1	2	2	3	1	1	1	1	2	2	2	2	2	2	2	1
821	2	1	1	1	2	2	3	2	2	2	2	2	2	2	2	2	2	2	2	2	1	1	2	2	2
822	4	3	2	3	4	4	4	4	3	4	4	3	3	3	3	3	3	3	3	3	2	3	3	3	3
823	4	4	4	4	4	4	4	4	4	4	3	3	3	3	3	3	3	3	3	3	3	3	2	3	3
824	4	4	4	3	3	3	3	3	3	3	3	3	3	3	2	2	3	3	3	3	3	3	3	3	3
825	4	4	2	3	3	3	3	3	3	3	3	3	3	3	3	3	3	3	3	3	3	3	2	4	3
826	3	2	0	3	3	3	2	3	3	4	3	2	2	3	3	2	2	2	2	3	3	3	3	3	1
827	3	4	3	0	2	4	2	2	4	2	4	4	3	3	2	3	2	2	2	2	2	3	2	4	2
828	3	4	4	2	3	2	2	2	2	2	2	2	3	2	2	4	3	2	2	4	2	2	3	3	2
829	4	4	4	4	1	1	1	1	1	1	1	1	1	1	1	1	1	1	1	1	1	1	1	1	1
830	4	4	3	3	3	4	3	3	3	3	3	4	4	3	4	4	4	4	4	4	4	4	4	4	4
831	3	2	2	3	3	2	2	2	3	3	2	2	3	2	1	1	3	2	2	3	2	3	1	3	2
832	3	1	1	2	2	1	1	1	1	3	3	1	2	2	2	2	1	1	1	1	1	1	1	3	2
833	3	4	1	3	3	1	2	3	3	3	3	2	3	3	1	2	3	3	3	3	3	2	3	2	3
834	4	2	2	3	2	2	2	2	3	3	3	3	2	2	2	3	3	2	3	2	2	3	2	3	2
835	3	3	3	3	3	3	3	3	3	3	3	3	3	3	3	3	3	3	3	3	3	3	3	3	3
836	3	3	3	3	3	4	4	4	4	4	4	4	4	4	3	4	4	4	4	4	4	4	3	3	3
837	4	4	0	4	4	4	4	4	4	4	4	4	4	4	4	4	4	4	4	4	4	4	4	4	4
838	3	3	3	3	3	3	3	3	3	3	3	3	3	3	3	3	3	3	3	3	3	3	3	3	3
839	4	4	4	4	4	4	4	4	4	4	4	4	4	4	4	4	4	4	4	4	4	4	2	4	4
840	4	4	4	4	4	4	4	4	4	4	4	4	4	4	4	4	4	4	4	4	4	4	4	4	4
841	3	3	1	3	3	3	2	3	3	3	3	3	3	3	3	3	3	3	3	3	3	3	3	3	3
842	4	4	3	3	3	3	3	3	3	3	3	3	3	3	3	3	3	3	3	3	3	3	3	3	3
843	3	3	3	2	3	3	1	1	2	2	2	2	2	2	2	2	2	1	2	2	2	1	0	2	2
844	2	2	1	2	2	2	0	1	3	2	1	0	2	1	0	1	2	1	2	0	2	3	0	2	1
845	3	3	3	3	3	3	3	3	3	3	3	3	3	3	3	3	3	3	3	3	3	3	3	3	3
846	4	4	4	4	4	4	4	4	4	4	4	4	4	4	4	4	4	4	4	4	4	4	4	4	4
847	4	4	4	3	3	4	3	3	4	4	4	2	4	3	2	2	2	3	4	4	4	4	3	3	2
848	1	1	1	1	1	1	1	1	1	1	1	1	1	1	1	1	1	1	1	1	1	1	1	1	1
849	3	2	1	1	2	3	2	2	3	3	3	3	2	2	2	3	3	2	3	1	1	3	2	3	3
850	3	3	3	3	3	3	3	3	3	3	3	3	3	3	3	3	3	3	3	3	3	3	3	3	3
851	4	4	4	4	4	4	4	4	4	4	4	4	4	4	4	4	4	4	4	4	4	4	4	4	4
852	2	3	3	3	3	3	3	3	4	4	3	3	3	3	2	3	3	2	3	3	3	3	2	4	3
853	4	4	4	3	4	4	4	4	4	4	4	4	4	4	4	4	3	4	4	4	3	4	3	4	3
854	4	4	4	4	4	4	4	4	4	4	4	4	4	4	4	4	4	4	4	4	4	4	4	4	4
855	2	2	2	2	2	2	2	2	2	2	2	2	2	2	2	2	2	2	2	3	2	2	2	2	2
856	2	2	2	2	2	2	2	2	2	2	2	2	2	2	2	2	2	2	2	2	2	2	2	2	2
857	4	4	0	3	3	4	3	4	4	4	4	3	3	3	3	4	4	3	4	4	2	3	2	3	2
858	4	3	3	4	4	4	3	3	4	4	3	2	2	3	3	4	2	1	2	0	4	3	1	3	2
859	3	1	1	1	1	0	1	0	3	1	2	1	2	2	2	1	3	2	1	0	2	2	1	2	2
860	4	4	0	4	4	4	4	4	4	4	4	4	4	4	4	4	4	4	4	0	4	4	4	4	4
861	2	2	2	3	3	3	2	3	3	3	3	3	3	3	3	3	3	3	3	2	3	3	3	3	3
862	4	4	0	2	4	3	2	1	4	4	4	4	1	3	3	3	1	3	1	2	3	1	1	1	2
863	3	4	0	3	3	4	3	1	3	4	4	4	3	3	3	2	3	2	4	3	3	3	2	4	3
864	3	3	3	3	3	3	2	3	3	4	4	3	3	3	3	4	3	3	3	3	4	3	3	4	4
865	3	3	1	3	3	3	3	3	3	3	3	3	3	3	3	3	3	3	3	3	3	3	2	3	3
866	4	4	4	3	3	3	3	3	3	3	3	3	3	3	3	3	3	3	3	2	3	3	3	3	2
867	3	3	3	3	3	3	3	3	3	3	3	3	3	3	3	3	3	3	3	3	3	3	3	3	3
868	4	3	4	3	4	4	3	3	3	3	4	4	3	3	3	3	4	3	3	3	4	3	3	4	4
869	1	1	1	1	1	1	1	1	1	1	1	1	1	1	1	1	1	1	3	1	1	1	2	1	2
870	4	4	2	3	4	4	4	4	4	4	4	4	4	4	4	4	4	4	4	0	4	4	4	4	4
871	4	4	4	4	4	4	4	4	4	4	4	4	4	4	4	4	4	4	4	4	4	4	4	4	4
872	4	3	2	3	4	3	4	4	4	4	4	3	4	4	3	4	4	4	4	4	4	4	4	4	4
873	4	4	4	3	3	4	3	3	4	4	4	4	4	4	4	4	4	4	4	4	4	4	3	4	3
874	3	3	3	3	3	3	3	3	3	3	3	3	3	3	3	3	3	3	3	3	3	3	3	3	3
875	4	4	4	4	4	4	4	4	4	4	4	4	4	4	4	4	4	4	4	4	4	4	4	4	4
876	4	4	2	3	3	3	3	3	3	3	3	3	3	3	3	3	3	3	3	3	3	3	3	3	3
877	2	2	2	2	2	3	2	2	3	3	2	3	2	3	2	3	1	2	3	3	3	2	2	1	2
878	4	4	2	3	3	3	3	4	4	4	4	4	4	4	4	4	4	4	4	0	2	4	3	4	4
879	4	4	4	3	4	4	3	3	4	4	3	3	3	3	3	3	3	3	3	3	3	3	3	3	3
880	4	4	0	4	4	4	0	0	1	4	4	4	4	4	4	4	3	3	4	1	0	4	4	4	4
881	4	4	0	4	4	4	3	4	4	4	4	4	4	4	4	4	4	4	4	2	4	2	4	4	4
882	4	4	3	3	3	3	2	3	4	4	3	2	2	3	2	3	3	2	3	3	3	4	3	3	3
883	2	4	3	1	1	3	2	3	4	4	3	2	3	2	3	3	3	3	3	3	3	3	2	4	3
884	4	4	2	3	4	4	3	2	4	4	4	3	3	3	3	3	3	2	3	3	2	3	2	3	4
885	4	4	3	3	4	3	3	4	4	4	4	4	4	4	3	4	4	3	3	0	4	3	3	4	4
886	3	3	3	3	3	2	2	2	4	3	3	2	4	3	2	2	2	2	2	2	2	2	2	3	2
887	4	4	4	4	4	4	4	4	4	4	4	4	4	4	4	4	4	4	4	4	4	4	4	4	4
888	3	4	0	4	4	4	4	4	4	4	4	4	4	2	4	4	4	4	4	3	4	4	4	4	3
889	1	2	1	1	1	1	1	2	1	3	3	1	1	2	2	1	2	1	3	2	2	3	1	3	2
890	3	3	3	2	2	3	2	2	3	4	3	2	3	3	2	2	3	2	2	3	3	3	2	2	2
891	3	3	3	3	4	4	4	3	3	3	4	4	4	4	4	4	4	4	4	4	4	4	4	4	4
892	3	3	3	2	3	3	3	3	3	3	3	3	3	3	3	3	3	3	3	3	3	3	3	3	3
893	3	3	1	3	3	3	2	3	3	3	3	3	3	3	2	3	2	2	3	3	3	4	2	3	3
894	4	4	1	3	4	4	3	2	4	4	4	4	4	2	2	4	4	3	4	3	4	2	3	4	4
895	4	4	2	3	4	3	3	3	4	4	4	3	4	3	3	3	3	3	3	3	4	4	3	4	4
896	4	4	0	4	4	4	4	3	4	4	4	4	4	4	3	4	4	4	4	4	3	4	3	4	3
897	2	3	2	0	1	3	3	3	4	3	4	3	3	1	2	4	4	4	1	1	2	1	1	3	1
898	2	3	2	3	3	3	3	3	4	4	4	4	3	2	2	3	4	4	4	2	2	2	2	3	1
899	4	4	4	4	4	4	4	4	4	4	4	4	4	4	4	4	4	4	4	4	4	4	4	4	4
900	4	4	4	4	4	4	4	4	4	4	4	4	4	4	4	4	4	4	4	4	4	4	4	4	4
901	1	0	1	1	1	1	1	1	1	1	1	1	1	1	1	1	1	1	1	1	1	1	2	1	1
902	3	2	2	3	1	2	2	3	4	3	3	1	0	1	0	1	3	2	2	1	1	3	1	3	3
903	4	4	4	4	4	4	4	3	3	3	4	4	4	4	3	4	3	4	4	2	1	3	2	3	1
904	3	2	4	2	2	3	2	3	4	4	4	4	3	3	3	3	3	3	3	3	3	3	2	4	3
905	4	3	1	3	3	3	2	3	4	4	4	2	3	3	3	3	4	3	4	3	2	4	1	4	2
906	3	3	3	3	3	3	3	3	3	3	3	3	3	3	3	3	3	3	3	3	3	3	3	3	3
907	4	4	0	3	4	4	4	4	4	4	4	4	4	4	4	4	4	4	4	4	4	4	4	4	4
908	4	4	4	4	4	3	2	2	2	3	2	3	2	3	2	3	2	3	3	3	3	2	2	2	3
909	4	4	3	3	3	3	3	3	3	3	3	3	4	3	3	3	3	3	3	3	3	3	3	3	3
910	3	3	1	3	2	2	2	2	3	3	2	2	2	2	3	2	3	3	2	2	0	2	1	3	2
911	4	4	4	4	4	4	4	4	4	4	4	4	4	4	4	4	4	4	4	4	4	4	4	4	4
912	4	4	3	3	3	3	3	3	3	3	3	3	3	3	3	3	4	3	3	3	2	2	2	3	3
913	4	4	2	4	4	4	3	3	3	4	4	3	4	4	4	4	4	3	3	2	2	4	2	3	3
914	4	4	4	4	4	4	4	4	4	4	4	4	4	4	4	4	4	4	4	4	4	4	4	4	4
915	3	3	2	3	3	3	3	3	3	4	3	3	3	3	3	3	3	3	3	3	3	3	3	3	3
916	4	4	2	3	3	3	3	3	3	3	4	2	3	3	2	3	3	2	3	2	3	3	3	3	3
917	1	2	2	1	2	2	2	2	2	2	2	3	3	2	2	2	2	2	2	2	2	2	2	2	2
918	3	3	2	3	3	3	2	3	4	4	4	2	3	3	4	3	3	3	3	3	3	3	2	4	3
919	3	2	2	3	3	4	3	3	4	4	4	4	3	3	2	4	4	3	3	4	4	3	4	4	2
920	4	4	4	4	4	4	4	4	4	4	4	4	4	4	4	4	4	4	4	4	4	4	4	4	4
921	3	4	2	4	3	4	4	4	4	4	4	4	3	3	3	4	4	4	3	2	3	4	4	4	4
922	4	4	3	2	3	3	2	3	3	4	4	3	3	3	2	2	4	3	2	2	3	3	1	4	2
923	2	4	3	3	3	4	3	2	3	3	3	3	3	2	3	3	3	3	4	3	2	3	2	4	4
924	3	3	3	3	3	3	3	3	3	3	3	3	2	3	0	1	0	2	3	3	3	3	1	4	2
925	4	4	3	3	4	4	3	3	3	4	4	4	3	3	3	3	3	3	3	3	3	3	3	3	3
926	3	1	3	1	2	1	0	0	2	3	2	2	1	0	1	1	1	1	1	1	2	1	1	2	2
927	4	4	2	1	3	4	3	3	3	4	4	3	3	4	4	4	4	4	3	1	3	4	3	3	3
928	3	4	3	3	3	3	3	3	3	3	4	4	3	4	3	3	3	3	3	3	3	3	3	3	3
929	3	3	3	3	3	2	2	3	4	4	4	3	3	3	1	1	3	1	3	2	3	3	2	4	3
930	4	4	4	4	4	4	4	4	4	4	4	4	4	4	4	4	3	3	3	3	3	4	3	4	4
931	2	2	2	2	2	2	2	2	2	3	3	3	3	3	2	3	3	3	3	3	3	3	2	3	3
932	2	3	1	1	2	3	3	3	4	4	4	3	4	2	2	3	2	3	3	1	3	4	2	4	0
933	4	4	1	4	4	4	1	4	4	4	4	4	4	4	3	4	3	3	3	3	3	4	3	3	3
934	1	1	1	1	1	1	1	1	1	1	1	1	1	1	1	1	1	1	1	1	1	1	1	1	1
935	2	2	3	3	2	3	2	2	3	4	4	3	3	3	2	4	3	3	3	3	3	3	3	3	3
936	3	3	2	2	3	4	3	2	4	3	3	2	3	4	2	3	4	4	3	2	3	2	1	3	2
937	2	2	3	3	3	3	3	3	3	3	3	3	3	3	1	3	3	3	3	3	3	3	4	3	3
938	4	4	4	4	4	4	4	4	4	4	4	4	4	4	4	4	4	4	4	4	4	4	4	4	4
939	3	3	2	3	3	3	2	3	3	3	3	3	2	3	3	3	3	2	3	3	3	3	3	3	3
940	2	2	0	2	1	1	0	1	2	3	3	3	2	2	2	2	2	2	2	3	3	4	4	4	4
941	3	3	1	4	3	3	3	3	3	3	3	3	3	3	3	3	3	3	3	3	3	3	3	3	3
942	1	1	1	1	1	1	1	1	1	1	1	1	1	1	1	1	1	1	1	1	1	1	1	1	1
943	3	4	4	3	4	4	3	3	4	4	4	4	3	3	2	3	3	3	3	2	3	3	3	3	2
944	3	3	2	3	4	3	3	2	3	3	3	3	3	3	3	3	2	3	3	3	3	3	3	3	3
945	3	3	3	2	4	4	3	2	3	3	3	3	3	3	3	3	4	2	3	2	2	3	2	4	3
946	3	3	3	3	3	3	3	3	3	3	3	3	3	3	3	3	3	3	3	3	3	3	3	3	3
947	4	4	0	3	3	4	4	3	3	3	3	1	1	1	0	1	2	3	3	1	3	1	3	3	0
948	4	4	2	3	3	3	3	3	3	3	3	3	3	3	3	3	3	3	3	2	3	3	2	3	3
949	4	3	4	3	4	4	3	3	4	4	3	3	4	3	1	3	4	4	4	4	3	4	3	4	3
950	1	0	2	2	2	2	2	2	3	2	2	2	2	2	3	2	3	2	1	2	2	2	2	2	2
951	1	1	1	1	1	1	1	1	1	1	1	1	1	1	1	1	1	1	1	1	1	1	1	1	1
952	3	3	3	3	3	4	3	3	3	4	4	4	3	3	4	4	3	3	4	3	3	4	4	4	4
953	3	3	2	3	3	3	2	3	3	3	3	3	2	3	3	3	3	2	2	2	1	3	2	3	3
954	4	4	0	4	4	4	1	2	3	3	4	4	3	4	3	4	4	4	4	0	2	4	3	4	4
955	4	4	4	4	4	4	4	4	4	4	4	4	4	4	4	4	4	3	4	3	4	4	4	4	4
956	1	1	2	3	3	2	1	2	3	2	1	1	1	1	1	1	1	1	1	1	1	2	1	2	2
957	1	1	2	3	3	4	3	3	3	4	4	4	3	3	3	3	1	3	3	2	3	3	3	3	3
958	4	4	4	4	4	4	4	4	4	4	4	4	4	4	4	4	4	4	4	4	4	4	4	4	4
959	4	4	4	3	3	4	3	4	4	4	4	3	3	3	3	4	4	4	4	4	4	4	4	4	4
960	4	4	4	4	4	4	4	4	4	4	4	4	4	4	4	4	4	4	4	4	4	4	4	4	4
961	4	4	3	3	3	4	3	3	4	4	4	4	4	4	4	4	4	4	4	4	4	4	4	4	4
962	3	3	3	3	3	3	2	3	3	3	3	2	2	3	2	2	2	2	2	1	2	3	2	3	2
963	3	3	3	3	3	3	3	3	3	4	4	4	3	3	3	4	4	3	3	3	3	3	3	3	3
964	3	3	3	2	3	4	2	3	3	4	4	3	2	2	2	2	3	3	2	2	0	3	2	4	2
965	4	4	4	4	4	4	4	4	4	4	4	4	4	4	4	4	4	4	4	4	4	4	4	4	4
966	4	4	4	4	4	4	4	4	4	4	4	4	4	4	4	4	4	4	4	4	4	4	4	4	4
967	4	4	1	3	3	3	3	3	3	3	3	3	3	3	1	3	3	3	3	3	3	3	3	3	3
968	4	4	2	4	4	4	4	4	4	4	4	4	4	4	3	4	4	3	4	0	4	4	3	4	4
969	4	4	3	3	3	3	3	3	3	3	3	3	3	3	3	3	3	3	3	3	3	3	3	3	3
970	1	1	1	1	1	4	1	2	1	4	4	1	1	1	0	1	4	1	1	2	1	1	2	1	2
971	4	4	4	4	4	4	4	4	4	4	4	4	4	4	4	4	4	4	4	4	4	4	4	4	4
972	4	3	2	3	3	3	3	3	3	3	3	3	4	3	2	4	3	3	3	2	4	4	0	4	4
973	3	3	3	3	3	3	3	3	3	3	3	3	3	3	3	3	3	3	3	3	3	3	3	3	3
974	3	3	2	1	2	2	1	1	1	4	4	4	2	3	3	2	4	2	2	2	2	2	4	4	4
975	3	2	2	2	2	2	1	2	2	2	2	2	2	2	2	2	2	2	2	2	2	2	2	2	2
976	3	3	1	3	3	3	3	3	3	3	3	3	3	3	3	3	3	2	3	2	3	3	3	3	3
977	0	4	0	0	0	4	1	1	1	1	4	2	2	1	2	1	0	2	4	2	2	1	2	2	2
978	3	1	2	1	3	3	2	3	3	3	3	1	3	3	2	1	3	1	3	1	2	4	2	3	2
979	2	2	2	2	2	2	2	2	2	2	2	2	2	2	2	2	2	2	2	2	2	2	2	2	2
980	3	3	3	3	3	3	3	3	3	3	3	3	3	3	2	3	3	3	3	3	3	3	2	3	3
981	4	4	0	4	4	4	4	4	4	4	4	4	4	4	4	4	4	4	4	4	4	4	4	4	4
982	2	2	2	2	2	2	2	2	2	2	2	2	2	2	2	2	2	2	2	2	2	2	2	2	2
983	3	3	3	3	3	3	3	3	3	3	3	2	3	3	3	3	3	3	3	3	3	3	1	3	3
984	2	1	1	3	2	3	2	2	2	2	2	2	2	2	2	2	2	2	1	1	1	1	1	1	1
985	3	3	3	3	3	3	2	3	3	3	3	3	3	3	2	1	1	1	1	2	1	1	3	4	4
986	4	4	2	4	4	4	4	4	4	4	4	4	4	4	4	4	4	4	4	2	3	4	4	4	4
987	3	3	3	3	3	4	3	3	4	4	3	4	3	3	2	3	3	3	3	2	3	3	3	4	4
988	3	3	1	2	3	3	2	2	3	3	3	3	3	3	3	3	3	3	3	1	3	3	3	3	3
989	1	2	2	1	1	3	3	3	4	4	4	1	3	2	3	4	3	2	4	3	4	4	2	3	3
990	2	1	2	1	2	2	1	1	1	1	1	1	1	1	1	2	2	2	1	1	2	2	2	2	2
991	3	3	1	1	1	3	3	1	3	3	3	4	4	4	4	4	4	2	3	4	3	3	2	3	3
992	3	3	3	3	3	3	3	3	4	3	3	3	3	3	3	3	3	3	3	3	3	3	3	3	3
993	3	2	3	4	4	4	3	3	4	4	3	3	1	3	2	4	3	1	3	1	1	3	2	4	0
994	3	3	2	3	2	2	3	3	4	4	3	3	3	3	4	2	3	3	3	3	3	3	3	4	2
995	3	4	1	3	3	2	1	2	3	3	4	3	3	3	2	2	3	3	3	2	3	3	3	4	4
996	4	4	4	2	4	4	4	4	4	4	4	4	4	4	4	2	4	4	3	3	4	4	4	1	2
997	3	3	3	3	2	2	2	2	3	3	2	2	2	2	2	3	3	3	3	3	3	2	2	3	2
998	3	3	3	3	3	2	2	2	4	3	4	3	3	3	2	2	2	2	2	2	2	2	2	3	2
999	4	4	3	3	4	3	3	3	3	3	3	3	3	3	3	3	3	2	3	3	3	3	3	3	3
1000	3	2	2	2	2	4	4	3	3	3	4	4	2	3	3	3	3	3	3	3	3	3	3	3	3
1001	3	2	2	2	3	3	2	3	3	3	3	3	2	2	2	3	3	3	3	3	3	3	2	4	3
1002	1	3	2	2	2	3	3	3	3	3	3	3	3	3	3	3	3	3	3	3	3	3	3	3	3
1003	4	1	3	4	4	4	3	3	4	4	4	4	4	4	4	4	4	4	2	3	3	3	2	4	4
1004	2	0	2	3	1	2	1	2	4	3	3	2	2	2	3	2	2	2	3	2	2	2	2	2	2
1005	2	2	2	2	2	2	2	2	2	2	2	2	2	2	2	2	2	2	2	2	2	2	2	2	2
1006	4	4	4	4	4	4	4	4	4	4	4	4	4	4	4	4	4	4	4	4	4	4	4	4	4
1007	3	2	2	3	3	3	3	3	3	3	3	3	3	3	3	3	3	3	3	3	3	3	2	3	3
1008	4	4	2	3	3	3	3	3	3	3	3	3	3	3	3	3	3	3	3	3	3	3	3	3	3
1009	4	4	4	4	4	4	4	4	4	4	4	4	4	4	4	4	4	4	4	4	4	4	4	4	4
1010	4	4	3	3	3	3	3	3	3	3	3	3	3	3	3	3	3	3	3	3	3	3	3	3	3
1011	4	4	4	3	4	3	3	3	3	3	3	3	3	3	3	4	4	3	3	4	4	4	3	4	4
1012	3	3	3	3	3	2	2	3	3	3	3	2	2	2	2	2	3	2	2	3	3	3	3	3	3
1013	4	4	4	4	4	4	4	4	4	4	4	4	4	4	4	4	4	4	4	4	4	4	4	4	4
1014	4	4	4	4	4	4	4	4	4	4	4	4	4	4	4	4	4	4	4	4	4	4	4	4	4
1015	3	3	1	3	3	3	2	2	3	3	3	2	3	3	3	3	2	3	3	3	3	3	2	3	3
1016	4	3	1	4	4	4	2	1	3	4	4	4	4	3	3	2	3	3	1	1	3	2	3	4	4
1017	4	4	4	4	4	4	4	4	4	4	4	4	4	4	4	4	4	4	4	4	4	4	4	4	4
1018	4	4	3	3	3	4	4	3	3	4	4	4	4	4	4	4	4	4	4	4	4	4	4	4	4
1019	3	2	2	3	3	3	2	2	3	3	3	3	2	3	2	2	1	1	1	1	1	3	1	4	1
1020	4	4	4	4	4	4	4	4	4	4	4	4	4	4	3	4	4	4	4	4	4	4	2	4	4
1021	3	3	2	3	3	3	2	3	3	3	3	3	3	3	3	3	3	3	3	3	3	3	3	3	3
1022	3	3	3	3	3	3	3	3	3	3	3	3	3	3	3	3	3	3	3	3	3	3	3	3	3
1023	4	2	0	3	1	1	1	4	4	3	3	2	2	1	1	2	3	3	2	4	2	3	1	4	3
1024	3	3	2	3	3	3	2	2	3	3	3	3	3	3	2	3	3	3	3	2	3	3	2	3	3
1025	3	3	3	3	3	3	2	3	4	4	3	3	3	3	3	2	3	3	3	3	1	4	1	3	3
1026	1	1	1	1	1	1	1	1	1	1	1	1	1	1	1	1	3	3	3	3	3	3	1	3	2
1027	4	4	2	3	4	4	4	3	4	4	4	3	3	4	3	4	4	4	4	3	4	3	3	3	3
1028	3	3	3	3	3	3	3	3	3	3	3	3	3	3	3	3	3	3	3	3	3	3	3	3	3
1029	3	3	3	3	3	3	3	3	3	3	3	3	3	3	3	3	3	3	3	2	3	3	2	3	3
1030	4	2	3	3	3	3	2	3	4	4	4	4	4	3	4	3	3	3	3	3	3	3	3	4	4
1031	3	3	3	3	3	3	3	3	3	3	3	3	3	3	3	3	3	3	3	3	3	3	3	3	2
1032	3	3	3	3	3	3	3	1	1	3	3	1	3	1	1	1	2	3	3	1	2	3	3	3	3
1033	4	3	2	3	3	3	3	3	3	3	3	3	3	3	2	3	3	3	3	2	2	2	2	3	3
1034	3	2	2	2	3	3	2	2	3	4	4	4	2	2	3	3	4	2	3	0	3	3	3	4	2
1035	4	4	4	4	4	4	4	4	4	4	4	4	4	4	4	4	4	4	4	4	4	4	4	4	4
1036	3	3	3	2	2	2	2	2	3	3	3	3	1	1	1	1	0	1	1	1	1	1	1	1	1
1037	1	3	3	3	4	4	4	4	4	4	4	4	4	4	3	4	4	4	4	4	4	4	4	4	4
1038	3	3	2	2	3	2	1	2	3	3	2	2	3	2	2	2	2	2	1	2	1	1	1	3	1
1039	3	1	1	3	3	3	2	3	3	3	3	3	3	3	2	3	3	2	3	2	2	3	1	3	2
1040	2	1	1	2	1	2	1	1	1	3	1	1	1	2	0	1	1	2	0	2	2	2	0	4	0
1041	3	3	2	3	3	3	3	3	3	3	3	3	3	3	3	3	2	3	3	3	3	3	3	3	3
1042	3	3	1	1	3	3	1	1	3	3	3	3	1	1	1	3	3	3	3	1	1	3	1	3	1
1043	4	4	3	3	3	3	3	3	3	4	4	3	3	3	3	3	3	3	3	2	3	3	3	3	3
1044	4	4	0	1	1	1	1	1	1	1	1	1	1	1	0	2	1	1	1	1	3	3	0	3	3
1045	2	3	1	2	2	0	1	1	2	2	2	2	2	2	2	2	2	2	2	2	2	2	2	2	2
1046	3	3	3	3	3	3	3	3	3	3	3	3	3	3	3	3	3	3	3	3	3	3	3	3	3
1047	4	3	0	2	2	0	1	0	4	4	4	3	1	2	0	2	4	2	3	1	0	3	0	4	4
1048	3	3	3	3	3	3	3	3	3	3	3	3	3	3	3	3	3	3	3	3	3	3	3	3	3
1049	2	0	3	3	3	3	0	1	4	4	4	3	1	2	3	4	0	3	1	1	2	3	2	3	0
1050	3	3	2	3	3	3	2	3	3	3	3	4	4	4	4	4	4	4	4	4	4	4	4	4	4
1051	3	3	2	3	3	3	3	3	4	4	4	4	3	3	3	3	3	3	3	2	3	3	3	3	3
1052	3	3	3	3	3	3	3	3	3	3	3	3	3	3	3	3	3	3	3	3	3	3	3	3	3
1053	1	1	1	1	1	2	3	1	3	3	3	3	3	3	3	3	3	3	3	3	3	3	3	3	3
1054	3	2	2	3	2	3	2	2	3	3	2	3	3	3	2	3	3	2	3	2	3	3	2	3	3
1055	1	2	3	4	1	2	2	0	0	4	2	2	4	3	2	2	2	2	2	2	2	2	2	2	2
1056	3	3	3	4	3	3	3	3	3	3	3	3	3	3	3	3	4	3	3	3	3	3	3	3	3
1057	3	3	3	3	3	3	3	3	3	3	3	3	3	3	3	3	3	3	3	3	3	3	3	3	3
1058	2	1	1	1	2	1	1	3	3	3	3	2	3	3	0	3	2	1	2	1	1	3	2	3	2
1059	4	4	4	4	4	4	4	4	4	4	4	4	4	4	2	4	4	4	4	4	4	4	4	4	4
1060	4	4	4	3	3	2	2	3	4	4	4	4	4	4	4	4	4	4	3	3	3	3	3	3	3
1061	3	1	1	3	3	3	1	3	3	3	3	3	3	3	3	3	3	2	3	3	3	3	3	3	2
1062	3	3	3	3	3	3	3	3	3	3	3	3	3	3	3	3	3	3	3	3	3	3	3	3	3
1063	1	2	2	1	2	1	3	1	3	3	1	4	1	1	2	3	2	1	1	2	1	1	2	3	1
1064	2	2	2	3	3	3	3	3	4	3	3	3	3	3	3	3	3	3	3	3	3	3	2	3	3
1065	4	4	4	3	3	2	3	3	3	4	4	4	4	4	2	4	4	4	3	3	2	2	4	4	2
1066	3	3	2	3	4	3	3	3	4	4	4	4	3	3	3	4	3	3	4	3	3	3	3	3	3
1067	3	4	4	3	4	3	3	3	4	4	4	3	3	3	3	3	3	3	3	3	3	3	2	4	4
1068	2	2	3	2	3	3	3	3	3	3	3	3	3	2	3	3	3	3	2	3	3	3	3	3	2
1069	3	3	2	3	3	3	3	2	3	3	3	2	3	3	2	2	2	2	3	3	2	3	2	3	2
1070	3	3	3	2	3	3	2	3	3	3	3	3	3	3	3	3	3	3	3	3	3	3	3	3	2
1071	4	4	4	4	4	4	4	4	4	4	4	4	4	4	4	4	4	4	4	4	4	4	3	4	4
1072	3	3	1	1	3	3	1	1	3	1	3	3	3	1	1	1	1	1	1	1	1	3	1	3	2
1073	4	3	2	2	3	3	2	3	3	3	3	3	3	3	2	3	3	3	4	3	2	3	2	3	3
1074	3	4	2	3	3	3	3	3	4	4	4	3	3	3	3	3	3	3	3	3	3	3	4	3	3
1075	3	3	3	3	3	3	3	3	3	3	3	3	3	3	3	3	3	3	3	3	3	3	2	3	3
1076	4	3	3	3	3	3	3	3	3	3	3	3	3	3	3	3	3	3	3	2	2	3	3	3	3
1077	4	2	2	3	4	3	4	4	3	4	4	4	3	3	3	4	3	3	3	2	1	3	3	4	2
1078	4	4	3	3	3	3	3	2	3	3	3	3	3	2	4	3	4	4	4	2	1	4	4	4	4
1079	4	4	4	4	4	4	3	4	4	4	4	3	4	4	3	4	4	4	4	1	4	4	4	4	4
1080	2	3	1	3	3	1	2	1	3	2	3	2	1	3	3	2	3	3	2	3	3	3	2	3	3
1081	3	3	3	3	3	3	2	3	3	3	3	2	3	3	3	3	3	3	3	3	3	3	3	3	3
1082	3	3	3	3	3	3	3	3	3	3	3	3	3	3	3	3	3	3	3	3	3	3	3	3	3
1083	3	2	3	3	2	3	3	3	3	3	3	2	2	2	2	2	3	3	2	2	3	3	3	2	3
1084	2	4	3	1	1	1	0	1	4	2	2	2	2	1	0	1	1	1	1	1	1	1	0	1	0
1085	4	0	3	2	4	4	3	3	3	4	4	3	1	3	2	3	3	3	3	3	3	3	3	3	3
1086	4	4	0	3	3	4	3	3	3	4	4	4	4	4	3	3	3	3	3	0	3	3	3	4	3
1087	0	0	3	3	3	3	3	3	3	3	3	3	3	3	3	3	3	3	3	3	3	3	3	3	3
1088	3	1	0	3	3	3	1	3	4	3	3	2	1	1	2	1	2	1	3	0	1	2	3	4	1
1089	4	4	4	3	3	3	3	3	3	3	3	3	3	3	3	3	3	3	3	3	3	3	3	3	3
1090	4	4	4	4	4	4	4	4	4	4	4	4	4	4	4	4	4	4	4	4	4	4	4	4	4
1091	4	4	2	3	4	4	4	4	4	4	4	4	4	4	3	4	4	4	3	2	2	4	3	4	3
1092	4	3	3	3	3	3	3	3	3	3	4	3	3	3	3	3	3	2	3	2	3	3	3	3	2
1093	3	3	2	3	4	4	3	3	4	4	4	4	3	3	2	4	4	3	3	2	3	3	3	4	4
1094	2	1	0	3	1	2	1	1	1	3	3	3	1	3	2	1	1	3	1	0	1	1	2	4	0
1095	4	4	4	4	4	4	4	4	4	4	4	4	4	4	4	4	4	4	4	4	4	4	4	4	4
1096	4	4	0	4	4	3	3	3	3	3	3	3	3	3	3	3	3	3	3	1	3	3	3	3	3
1097	4	4	4	4	4	4	4	4	4	4	4	4	4	4	4	4	4	4	4	4	4	4	4	4	4
1098	4	4	4	4	4	4	4	4	4	4	4	4	4	4	4	4	4	4	4	4	4	4	4	4	4
1099	3	4	2	2	2	4	2	3	3	3	3	2	2	2	3	2	2	2	3	2	3	3	2	3	2
1100	3	2	2	2	2	3	3	3	3	3	3	3	2	1	1	1	1	1	1	1	1	1	1	1	1
1101	4	4	3	3	4	4	3	3	4	4	4	4	4	4	3	3	3	3	4	4	3	3	3	4	3
1102	2	2	1	3	3	3	2	2	3	3	3	2	2	2	2	2	2	2	2	2	3	3	2	4	2
1103	4	2	2	3	2	3	3	3	2	3	3	3	2	0	0	2	2	2	4	0	0	2	2	2	2
1104	3	2	1	0	1	3	3	1	1	3	3	3	2	3	2	3	2	2	3	2	3	3	3	3	3
1105	2	3	3	3	3	3	2	3	3	3	4	3	3	2	2	3	3	2	3	0	3	3	3	3	2
1106	4	4	4	4	4	3	4	4	4	4	4	4	3	4	3	4	4	3	3	2	3	3	3	3	3
1107	3	3	3	2	3	3	3	3	3	4	3	3	3	3	4	3	3	3	3	2	3	3	3	4	3
1108	3	2	2	3	3	3	3	2	3	3	3	3	3	3	3	3	3	3	3	3	3	3	3	3	3
1109	1	2	1	2	2	2	2	2	2	2	2	2	2	2	2	2	2	2	2	2	2	2	2	2	2
1110	1	1	2	1	1	1	1	1	1	1	1	1	1	1	1	1	1	1	1	2	2	2	2	1	1
1111	4	4	0	3	2	3	3	3	3	4	4	4	3	3	3	3	4	4	3	2	2	3	3	3	2
1112	4	3	4	3	4	4	2	4	4	4	3	4	4	3	3	3	4	4	3	3	2	3	2	3	3
1113	3	3	3	3	3	3	2	2	3	3	3	3	3	3	3	3	3	3	3	3	3	3	3	3	3
1114	4	4	4	4	4	4	4	4	4	4	4	4	4	4	4	4	4	4	4	4	4	4	4	4	4
1115	3	3	2	3	3	3	3	3	3	3	3	4	3	3	3	3	3	3	3	3	3	3	3	3	3
1116	4	4	4	4	3	3	3	3	3	3	3	3	3	3	3	4	4	4	4	2	3	3	3	4	4
1117	4	4	0	3	2	4	3	3	4	4	4	4	4	4	3	4	4	1	4	0	3	4	1	3	0
1118	3	3	2	3	4	4	4	3	3	4	4	1	3	3	3	3	3	3	3	3	3	3	2	3	3
1119	3	3	3	3	3	3	3	3	3	3	3	3	3	3	3	3	3	3	3	3	3	3	3	3	3
1120	3	3	2	3	3	3	3	3	3	3	3	4	4	4	4	4	4	4	4	4	4	4	4	4	4
1121	3	3	2	3	3	3	3	3	3	4	4	4	4	4	2	4	4	2	3	1	2	3	3	4	4
1122	4	4	1	3	4	4	4	4	4	4	4	4	3	4	4	1	3	4	4	3	4	4	4	4	3
1123	3	3	3	3	3	3	3	2	3	4	4	2	2	2	2	1	3	3	3	2	2	2	1	3	3
1124	4	4	4	4	4	4	4	4	4	4	4	4	4	3	4	4	4	4	4	4	3	4	4	4	4
1125	4	3	3	3	3	3	3	3	3	4	4	4	4	4	3	3	3	3	3	1	3	3	3	3	3
1126	1	2	2	3	3	3	2	1	3	3	3	3	1	3	2	2	3	2	2	3	3	3	3	3	3
1127	4	4	0	3	3	4	3	3	4	4	4	4	3	3	2	2	4	2	4	0	3	4	2	4	4
1128	4	3	0	3	3	2	2	3	3	3	3	3	2	3	2	1	3	3	2	3	3	3	2	3	3
1129	4	4	2	3	3	3	3	3	3	3	3	3	3	3	3	3	3	3	3	1	3	3	3	3	3
1130	4	4	2	3	4	4	4	4	4	4	4	4	3	4	3	4	4	4	4	2	4	4	3	4	4
1131	4	4	4	4	4	4	4	4	4	4	4	4	4	4	2	3	4	2	4	4	4	4	3	4	3
1132	3	3	0	1	2	1	1	2	3	4	3	3	2	1	1	1	1	1	1	2	1	3	1	3	3
1133	3	3	3	1	2	2	2	2	4	4	4	3	2	3	2	3	3	3	2	2	4	3	2	3	2
1134	3	3	3	3	3	3	3	3	3	3	3	3	3	3	3	3	3	3	3	3	2	3	3	3	3
1135	2	3	3	2	2	2	2	2	3	3	3	3	2	2	3	3	3	3	3	3	2	3	3	3	3
1136	1	2	0	1	1	1	1	1	1	1	1	1	1	1	1	1	1	1	1	2	2	2	2	1	2
1137	3	3	3	3	3	3	3	3	3	3	3	3	3	3	3	3	3	3	3	3	3	3	3	3	3
1138	3	3	3	3	3	3	2	3	4	4	3	2	3	3	3	2	3	3	3	3	3	3	2	2	3
1139	4	4	2	3	3	4	3	3	3	3	3	4	4	3	4	3	3	3	3	3	2	4	4	4	4
1140	2	2	2	1	1	2	2	3	3	3	3	3	3	3	3	3	3	3	2	2	3	3	2	3	4
1141	3	3	3	3	3	3	3	3	3	4	3	4	4	3	3	3	4	4	4	3	2	3	3	3	3
1142	3	3	3	2	2	3	3	3	3	3	3	3	3	3	3	3	3	3	3	3	3	3	3	3	3
1143	2	2	2	2	2	3	2	2	3	3	3	3	3	3	3	3	3	3	3	3	3	3	3	3	3
1144	2	1	3	2	2	2	2	2	2	2	2	2	2	2	2	2	2	2	2	2	2	2	2	2	2
1145	3	4	3	3	3	3	3	3	3	3	3	3	3	3	2	3	3	3	3	3	3	3	3	3	3
1146	4	3	2	3	3	3	3	3	3	3	3	3	3	3	3	3	3	3	3	3	3	3	3	3	3
1147	4	3	3	3	3	3	3	3	3	3	3	3	3	3	3	1	4	4	4	4	3	3	3	3	3
1148	3	2	3	3	3	3	3	3	3	4	3	3	3	3	3	4	4	3	3	2	3	3	3	3	3
1149	3	4	3	3	3	3	3	3	3	3	3	3	3	3	3	3	3	3	3	3	3	3	3	3	3
1150	4	4	4	4	4	4	4	4	4	4	4	4	4	4	4	4	4	4	4	4	4	4	4	4	4
1151	4	3	3	4	4	3	3	3	4	4	4	3	3	3	3	3	3	3	3	3	3	4	3	3	3
1152	4	4	4	4	3	4	3	3	3	4	4	3	3	3	3	3	4	3	3	4	3	3	2	3	2
1153	4	4	4	2	4	3	3	3	3	3	4	4	4	4	4	4	4	4	3	4	4	4	3	4	4
1154	3	3	3	3	3	3	3	3	3	3	3	3	3	3	3	3	3	3	3	3	3	3	3	3	3
1155	3	2	3	2	2	2	2	3	3	4	3	3	2	2	2	2	3	3	3	3	3	3	2	3	4
1156	2	3	2	2	2	3	2	2	3	3	3	3	2	2	2	2	2	2	2	2	2	2	2	3	3
1157	2	2	1	2	3	2	2	2	4	4	4	3	3	3	2	2	2	2	2	2	2	2	2	2	2
1158	4	4	1	3	4	4	4	3	1	4	4	4	4	4	4	4	4	4	4	4	4	4	4	4	4
1159	4	4	2	4	4	4	4	4	4	4	4	4	4	4	4	4	4	4	4	4	4	4	4	4	4
1160	2	4	2	3	2	4	3	2	3	3	3	2	2	2	1	1	1	1	2	3	3	3	2	3	1
1161	4	1	2	1	1	2	1	1	4	4	3	1	2	2	0	1	2	1	3	1	2	4	1	3	1
1162	3	3	3	3	3	3	3	3	4	4	4	4	3	3	3	3	3	3	3	3	3	3	3	3	3
1163	1	2	1	1	1	1	1	1	1	1	1	1	1	1	1	1	1	1	1	1	1	1	1	1	1
1164	4	4	4	4	4	4	4	4	4	4	4	4	4	4	4	4	4	4	4	4	4	4	4	4	4
1165	3	3	2	1	1	1	1	1	4	4	4	4	3	2	3	3	2	2	2	2	3	3	2	2	2
1166	1	3	1	1	2	3	1	1	4	1	1	1	1	2	1	1	2	2	3	1	3	3	1	3	3
1167	4	4	4	3	3	3	3	3	3	3	3	3	3	3	3	4	3	3	3	3	3	3	3	3	3
1168	4	4	2	3	3	3	3	3	4	4	4	4	3	3	3	4	4	4	3	1	3	3	1	3	3
1169	2	1	1	1	1	1	1	1	1	1	1	1	1	1	1	1	1	1	1	1	1	1	1	1	1
1170	3	3	1	1	3	0	1	3	4	4	3	1	3	2	3	1	0	1	1	0	1	2	1	3	1
1171	3	3	1	2	2	3	3	2	4	4	4	4	4	3	2	3	3	3	3	3	3	3	3	3	3
1172	3	1	3	3	3	3	2	3	4	3	3	3	3	3	3	2	4	3	3	3	2	3	2	3	4
1173	3	3	3	3	4	2	2	2	4	4	4	3	3	3	2	4	3	2	2	2	3	4	3	4	4
1174	3	3	3	3	4	3	3	3	3	3	3	3	3	3	3	3	4	3	4	4	3	3	3	3	3
1175	4	4	1	3	4	4	4	4	4	4	4	4	4	4	3	4	4	4	4	4	4	4	4	4	4
1176	3	3	3	3	3	3	3	3	3	3	3	3	3	3	3	3	3	3	3	3	3	3	3	3	3
1177	4	2	2	3	3	2	2	3	3	4	3	3	3	3	2	2	2	3	2	2	2	3	2	3	3
1178	4	4	4	4	4	4	4	4	4	4	4	4	4	4	4	4	3	3	3	2	3	4	3	4	3
1179	4	4	4	3	3	3	3	3	4	3	3	3	3	3	3	3	3	3	3	3	3	3	3	4	4
1180	4	4	2	3	2	3	4	4	4	4	4	4	4	4	3	3	3	4	4	4	4	4	3	4	2
1181	4	4	4	4	4	4	4	4	4	4	4	4	4	4	4	4	4	4	4	4	4	4	4	4	4
1182	3	2	3	3	3	3	3	3	3	3	3	3	3	3	3	3	3	3	3	3	3	3	3	3	3
1183	4	2	0	3	2	3	2	2	3	3	3	3	3	3	2	3	2	2	3	2	2	2	2	3	2
1184	4	4	2	2	4	4	4	3	3	4	4	2	2	3	2	2	2	2	4	2	2	3	2	3	2
1185	2	1	3	2	2	3	1	1	2	3	3	1	2	1	1	2	3	1	2	1	2	3	1	2	2
1186	3	3	3	2	3	3	2	3	3	3	3	3	3	3	3	3	3	3	3	2	3	3	3	3	2
1187	4	4	2	3	3	3	3	3	4	4	4	4	4	4	4	4	4	4	4	4	3	4	3	4	3
1188	3	3	3	3	3	3	3	3	3	3	3	3	3	3	3	3	3	3	3	3	3	3	3	3	3
1189	3	3	1	3	3	3	2	3	3	3	3	3	3	3	3	3	3	3	3	3	3	3	3	3	3
1190	4	4	2	3	4	3	3	3	4	4	4	4	4	4	4	4	4	3	4	3	4	3	3	4	4
1191	4	2	2	2	3	3	2	2	3	3	3	2	2	2	2	2	2	2	2	2	3	3	2	3	3
1192	4	3	2	1	2	4	1	1	4	4	4	2	1	1	4	1	1	1	1	1	0	4	1	4	4
1193	2	2	2	2	2	2	2	2	2	2	2	2	2	2	2	2	2	2	2	2	2	2	2	2	2
1194	3	3	3	3	3	3	3	3	3	3	3	3	3	4	3	4	4	4	4	4	4	4	4	4	4
1195	4	4	2	3	3	3	3	3	3	3	3	3	3	3	3	3	3	3	3	3	3	3	3	3	3
1196	4	4	4	3	4	4	3	4	4	4	4	4	4	4	3	4	4	4	4	4	4	4	4	4	4
1197	2	2	2	2	2	2	2	2	2	2	2	2	2	2	2	2	2	2	2	2	2	2	2	2	2
1198	3	4	3	2	3	3	2	3	3	3	3	2	3	3	2	3	3	2	3	3	2	3	2	3	3
1199	4	4	3	3	3	3	3	3	3	4	4	3	3	3	3	3	4	3	3	3	3	3	3	4	3
1200	1	1	1	1	1	2	1	3	3	3	3	2	3	3	2	2	2	2	3	3	3	3	2	3	2
1201	4	4	4	4	4	4	4	4	4	4	4	4	3	3	4	4	4	4	3	3	4	4	4	4	4
1202	4	3	2	3	3	4	4	4	4	4	4	4	4	4	4	4	4	3	3	3	3	3	3	4	4
1203	4	4	4	4	4	4	4	4	4	4	4	4	4	4	4	4	4	4	4	4	4	4	4	4	4
1204	3	3	3	3	2	3	2	4	4	3	3	3	3	1	2	3	4	3	1	1	2	2	2	3	2
1205	1	1	1	2	1	2	2	2	4	3	2	2	2	1	1	3	3	3	2	2	3	3	3	3	3
1206	3	3	3	2	3	2	3	3	3	3	3	3	3	3	2	3	3	3	3	3	3	3	3	3	3
1207	4	3	4	3	3	3	3	2	2	3	4	3	3	3	3	3	3	3	2	3	3	3	2	2	3
1208	2	4	2	3	3	4	2	3	4	4	4	4	4	3	2	3	2	2	4	3	3	3	2	3	3
1209	4	4	4	4	4	4	4	4	4	4	4	2	4	4	4	4	3	4	4	2	2	4	2	4	3
1210	4	4	1	3	4	4	4	4	4	4	4	4	4	4	2	4	4	3	4	4	4	4	4	4	4
1211	4	4	4	4	4	4	4	4	4	4	4	4	4	4	4	4	4	4	4	4	4	4	4	4	4
1212	3	3	2	3	3	3	3	3	3	3	3	3	3	3	3	3	3	3	3	3	2	3	3	3	3
1213	4	4	0	3	3	4	3	4	2	4	4	4	4	4	4	4	3	4	4	4	4	3	4	4	3
1214	3	3	2	3	3	2	2	3	3	3	3	3	3	3	3	3	3	3	3	3	3	3	2	3	3
1215	4	2	3	3	3	3	3	4	3	4	4	4	3	3	4	4	4	3	4	3	3	3	3	4	3
1216	3	3	3	3	3	3	3	3	3	3	3	3	3	3	3	3	3	3	3	3	3	3	3	3	3
1217	4	4	4	4	4	4	4	4	4	4	4	4	4	4	4	4	4	4	4	4	4	4	4	4	4
1218	3	3	2	3	3	3	3	3	3	3	3	3	3	3	3	3	3	3	3	3	3	3	3	3	3
1219	4	3	1	4	4	4	4	3	3	4	4	4	4	4	4	4	4	4	4	4	4	4	4	4	4
1220	3	3	3	3	3	2	3	2	4	3	3	3	3	3	3	3	3	3	2	0	3	3	3	3	3
1221	1	1	2	2	3	2	2	3	4	3	3	3	3	2	1	1	2	1	1	1	1	1	0	3	2
1222	3	3	3	3	4	4	3	3	3	3	3	2	3	3	3	3	2	2	2	2	3	2	2	2	3
1223	4	4	0	2	2	2	3	2	2	4	4	4	4	3	3	2	3	2	2	3	2	2	2	2	2
1224	4	0	1	4	0	3	2	4	4	4	4	4	2	3	3	1	4	4	4	4	2	4	2	4	2
1225	2	2	3	2	2	3	2	2	3	3	2	2	2	3	2	2	3	2	3	3	2	3	2	3	3
1226	2	2	2	2	2	2	2	2	2	2	2	2	2	2	2	2	2	2	2	2	2	2	2	2	2
1227	2	2	2	3	2	3	1	2	4	2	2	2	2	2	2	2	2	2	1	2	2	2	2	2	2
1228	3	3	3	3	3	3	3	3	3	3	3	3	3	3	3	3	3	3	3	3	3	3	3	3	3
1229	3	3	2	3	2	3	2	3	3	3	3	2	3	3	3	3	3	3	3	3	3	3	2	3	2
1230	3	3	3	3	3	3	3	3	3	3	3	3	3	3	3	3	3	3	3	3	3	3	3	3	3
1231	1	1	1	2	1	1	2	1	4	4	4	2	4	3	3	3	2	3	2	3	3	4	2	3	2
1232	1	1	4	1	1	2	1	1	1	1	1	2	3	1	1	1	1	1	1	1	1	1	0	1	2
1233	3	3	2	2	2	2	3	3	3	3	3	3	3	3	3	3	3	3	3	3	3	3	3	3	3
1234	4	4	4	2	2	2	3	3	3	3	3	3	3	3	2	3	3	2	3	3	3	3	3	4	2
1235	3	3	3	3	3	3	3	3	3	3	3	3	3	3	3	3	3	3	3	3	3	3	3	3	3
1236	3	3	4	3	3	4	1	1	1	3	3	3	3	3	3	3	3	3	2	2	2	3	2	3	3
1237	3	3	3	3	3	4	3	3	3	4	4	4	4	3	4	4	4	4	4	4	4	4	4	4	4
1238	3	3	3	3	3	3	3	3	3	3	3	3	3	3	3	3	3	3	3	3	3	3	3	3	3
1239	3	2	1	4	3	3	1	3	3	4	3	2	3	3	1	3	2	3	3	2	1	2	2	3	1
1240	4	3	1	3	4	4	4	4	4	4	4	4	3	3	2	3	3	3	3	3	3	3	3	3	3
1241	1	3	0	1	1	1	0	1	1	3	2	1	1	1	1	1	0	1	1	1	1	1	1	3	1
1242	3	3	3	3	4	3	2	4	3	3	3	3	3	3	3	3	3	3	3	3	3	3	3	3	3
1243	4	4	2	1	4	4	4	4	4	4	4	4	4	4	4	4	4	4	4	4	1	4	4	4	4
1244	3	3	3	3	3	3	3	3	3	3	3	3	3	3	3	3	3	3	3	3	3	3	3	3	1
1245	4	3	3	3	4	3	4	4	4	4	4	4	4	3	3	4	4	3	4	3	3	4	3	4	3
1246	4	4	2	4	3	3	3	3	4	4	4	4	4	4	3	4	3	3	3	2	3	4	3	4	3
1247	3	3	2	3	3	3	3	3	3	3	3	3	3	3	3	3	3	3	3	3	3	3	3	3	3
1248	4	3	3	3	3	3	2	2	2	4	4	4	4	4	4	4	4	4	4	4	4	4	4	4	3
1249	4	3	3	3	4	4	3	4	4	4	4	4	3	4	2	4	3	3	3	0	0	2	2	4	3
1250	3	3	2	3	4	3	3	3	3	3	3	3	3	3	3	3	3	3	3	3	3	4	3	3	3
1251	4	4	4	4	4	4	4	4	3	4	4	4	4	4	4	4	4	4	4	4	4	4	4	4	4
1252	4	3	3	3	3	3	3	3	3	3	3	3	3	3	3	3	3	3	3	3	3	3	3	3	3
1253	3	3	2	3	3	3	2	2	3	3	3	3	3	3	2	2	2	2	1	1	1	1	2	1	1
1254	2	3	0	3	2	4	4	3	4	4	4	4	2	3	2	2	4	4	4	4	4	4	2	3	3
1255	3	3	1	1	1	3	1	3	3	3	3	3	3	3	1	3	3	1	3	1	1	3	1	3	1
1256	3	3	1	1	1	1	0	1	3	1	1	1	1	1	0	1	1	2	2	2	2	2	2	4	1
1257	4	3	3	3	3	3	3	3	4	4	4	4	3	3	3	2	3	3	3	3	3	3	3	4	4
1258	4	4	2	4	2	3	2	3	4	4	4	4	4	3	2	3	4	4	4	4	2	4	4	4	3
1259	2	3	2	3	1	2	2	2	3	3	3	2	3	3	2	3	3	3	3	3	3	3	2	3	3
1260	3	3	0	2	2	2	2	4	3	4	4	4	3	3	2	2	2	2	4	2	3	2	2	4	3
1261	4	4	4	3	3	3	3	3	4	4	4	3	4	4	4	3	4	3	3	3	3	3	3	3	3
1262	3	3	3	3	3	3	3	3	4	4	4	3	3	3	3	3	4	3	3	3	3	3	3	3	3
1263	4	4	4	3	3	3	3	3	3	4	4	4	4	4	4	4	3	3	3	0	2	3	2	3	0
1264	4	3	3	4	4	4	4	4	4	4	4	4	4	4	2	4	4	4	3	3	4	4	3	4	4
1265	4	4	2	3	3	3	3	4	4	4	4	4	2	2	3	3	4	4	4	2	2	3	3	4	3
1266	4	4	4	4	4	4	3	3	3	3	3	3	2	3	3	3	3	3	3	2	3	3	3	3	3
1267	4	4	2	3	4	3	3	3	4	3	4	3	3	4	3	3	3	3	2	2	3	4	2	3	2
1268	4	4	4	4	4	4	3	3	3	3	3	3	3	3	3	3	3	3	3	3	3	3	3	3	3
1269	3	3	2	3	3	3	3	3	3	3	3	3	3	3	3	3	3	3	3	3	3	3	3	3	3
1270	3	3	0	2	2	3	2	3	3	3	3	2	0	2	2	3	3	2	3	4	3	1	2	4	2
1271	4	3	3	4	4	4	2	3	2	3	3	2	1	3	3	4	3	1	4	0	4	4	1	4	3
1272	3	1	2	3	2	3	3	3	4	3	3	2	2	3	2	2	3	3	3	3	3	3	2	3	2
1273	4	4	3	3	3	3	3	3	3	3	3	3	3	3	3	3	3	3	3	2	2	3	3	3	3
1274	2	2	3	2	2	2	2	2	2	3	3	3	2	3	2	2	2	2	2	3	2	2	2	3	2
1275	3	3	3	3	3	4	2	2	3	1	3	2	3	1	1	1	3	2	2	2	2	2	2	3	2
1276	4	3	2	3	3	4	3	4	3	4	3	3	3	3	2	3	4	3	4	3	3	4	4	4	3
1277	4	4	4	4	4	4	4	4	4	4	4	4	4	4	4	4	4	4	4	4	0	4	4	4	4
1278	3	0	2	1	1	4	1	3	2	4	4	4	4	3	2	4	4	2	3	2	4	4	3	4	3
1279	4	4	2	4	4	4	4	3	4	4	4	4	4	4	3	4	4	4	4	2	3	4	2	4	2
1280	3	3	2	3	3	3	2	3	3	3	3	3	3	3	3	3	2	3	2	2	3	3	3	4	1
1281	3	3	3	3	3	3	3	3	3	3	3	3	3	3	1	3	3	3	3	3	3	3	3	3	3
1282	1	2	3	2	2	2	3	2	3	3	3	2	1	1	1	1	1	2	1	2	1	1	1	1	1
1283	4	4	3	3	4	4	4	4	4	4	4	4	4	4	4	4	4	0	4	0	2	4	3	4	0
1284	4	3	1	3	3	4	3	4	4	4	4	3	3	4	3	3	4	3	4	2	2	3	2	3	2
1285	3	3	3	3	3	3	3	3	3	3	3	3	3	3	3	3	3	3	3	3	3	3	3	3	3
1286	4	4	4	4	4	4	2	4	4	2	4	4	4	2	3	4	4	4	3	4	4	4	4	4	4
1287	3	3	1	3	2	3	1	2	3	3	3	3	3	2	3	2	3	3	2	1	2	3	1	3	2
1288	1	1	1	1	1	1	1	1	1	1	1	1	1	1	1	1	1	3	1	1	1	1	1	1	1
1289	2	2	2	2	3	4	3	1	4	3	3	3	3	2	2	3	3	3	3	3	3	3	3	3	3
1290	3	3	2	2	3	3	3	3	3	3	3	3	3	3	1	2	3	2	3	2	2	3	2	3	2
1291	1	1	1	1	1	1	2	1	1	1	1	1	1	1	1	1	1	1	1	1	1	1	1	1	1
1292	3	3	3	3	3	3	3	2	3	3	2	3	2	3	3	3	3	3	3	3	3	3	3	3	3
1293	3	4	3	3	3	4	3	3	4	4	4	4	4	4	3	3	4	4	3	3	3	4	3	4	4
1294	1	1	1	3	1	3	3	3	4	4	3	3	3	1	1	3	3	1	1	1	1	1	1	3	1
1295	2	4	0	2	2	3	2	4	3	4	3	2	1	1	4	3	4	3	2	1	3	3	1	4	4
1296	3	3	2	3	3	3	3	3	3	3	3	3	3	3	2	3	3	3	3	2	3	3	4	4	2
1297	3	3	3	3	3	3	3	3	3	3	3	3	3	3	3	3	3	3	3	3	3	3	3	3	3
1298	3	3	2	3	2	3	2	3	3	3	3	3	2	3	2	2	3	3	2	3	3	3	2	3	3
1299	3	4	2	2	3	3	2	3	4	3	3	3	3	3	2	3	3	2	2	2	3	3	3	3	3
1300	2	3	2	1	2	2	2	2	2	2	2	2	2	2	2	2	2	2	2	2	2	2	2	2	2
1301	3	3	3	3	3	3	3	3	3	3	3	3	3	3	3	3	3	3	3	3	3	3	2	3	3
1302	4	4	3	3	4	4	3	4	4	4	3	3	4	4	2	3	4	4	3	3	3	4	3	3	3
1303	3	1	1	3	3	3	3	3	3	3	3	3	3	3	3	3	3	3	3	3	3	3	3	3	1
1304	3	2	2	1	3	3	1	2	3	4	4	3	3	3	4	4	3	3	3	4	3	3	2	3	2
1305	4	4	4	4	4	4	4	3	4	4	4	4	3	4	4	4	4	4	4	4	4	4	4	4	4
1306	2	2	2	3	3	3	3	3	3	3	3	3	3	3	3	3	3	4	3	3	3	3	3	3	3
1307	4	3	3	2	3	3	3	3	3	3	3	3	3	3	2	2	3	3	3	2	3	3	3	3	3
1308	3	2	3	2	3	2	2	3	4	3	3	2	2	2	3	2	1	2	1	3	3	3	2	3	2
1309	4	4	2	4	4	4	4	4	4	4	4	4	4	4	3	4	3	3	3	2	1	4	3	4	4
1310	4	4	4	4	4	4	4	4	4	4	4	4	4	4	4	4	4	4	4	4	4	4	4	4	4
1311	4	1	1	3	4	4	4	4	4	4	4	4	4	4	4	3	4	4	4	4	4	4	4	4	4
1312	4	3	4	3	3	3	4	2	3	4	4	3	3	3	3	3	3	2	3	3	4	4	2	3	3
1313	4	4	3	3	3	2	1	1	4	4	3	1	2	2	1	0	3	0	1	0	3	3	0	3	2
1314	4	4	0	4	4	4	4	4	4	4	4	4	4	4	4	4	4	4	4	4	4	4	0	4	4
1315	4	2	2	3	4	3	4	3	3	4	4	4	4	4	3	4	4	3	2	3	3	4	4	4	4
1316	3	3	3	3	3	3	3	3	3	3	3	3	3	3	3	3	3	3	3	3	3	3	3	3	3
1317	4	4	4	4	4	4	4	4	4	4	4	4	4	4	4	4	4	4	4	4	4	4	4	4	4
1318	4	4	4	4	4	4	4	4	4	4	4	4	4	3	3	3	4	4	4	3	3	4	3	4	3
1319	4	4	3	3	3	3	3	2	3	3	4	2	3	3	2	2	3	2	3	3	2	3	2	4	2
1320	4	2	4	1	3	1	1	1	4	4	4	3	3	3	1	1	1	1	3	1	4	4	1	3	1
1321	3	3	2	3	3	2	3	3	3	3	3	3	3	3	3	3	3	3	3	3	2	3	3	3	3
1322	4	4	1	4	4	4	4	4	4	4	4	4	4	4	4	4	4	4	4	4	4	4	4	4	4
1323	2	3	3	1	3	3	2	3	4	4	4	3	3	2	3	2	3	3	3	4	2	2	3	4	3
1324	3	3	3	3	3	3	3	3	3	3	3	3	3	3	3	3	2	3	3	2	3	3	3	3	3
1325	1	3	3	3	3	3	2	3	3	3	3	3	3	3	2	3	3	3	3	3	3	3	3	3	3
1326	3	2	1	1	1	3	1	2	4	4	4	3	4	2	2	2	3	1	4	3	4	4	4	4	4
1327	1	1	1	1	1	3	1	1	3	1	3	1	1	1	2	1	3	1	1	1	1	3	2	1	1
1328	3	3	2	3	2	2	2	2	3	3	3	2	3	2	2	2	3	3	2	3	2	3	2	2	2
1329	4	4	2	3	3	2	2	2	4	3	3	3	3	3	2	2	3	2	3	2	3	3	2	3	3
1330	4	4	4	4	4	4	4	2	4	4	4	4	4	4	4	4	4	4	4	4	4	4	3	4	4
1331	4	4	4	4	4	4	4	4	4	4	4	4	4	4	4	4	4	4	4	4	4	4	4	4	4
1332	1	1	1	1	1	1	1	1	1	1	1	1	1	1	1	1	1	1	1	1	1	1	1	1	1
1333	1	3	1	1	1	3	1	1	3	4	4	1	4	1	1	3	1	3	1	3	3	3	1	3	3
1334	3	3	1	3	2	3	2	2	4	4	4	3	3	3	3	3	3	3	3	3	3	3	3	4	3
1335	4	4	0	4	4	4	4	4	4	4	4	4	4	4	4	4	4	4	4	4	4	4	4	4	4
1336	4	4	3	3	3	4	4	4	4	4	4	4	4	3	4	3	3	3	4	3	4	4	4	4	4
1337	2	3	2	2	2	2	2	2	3	3	3	3	3	3	3	2	2	3	2	3	2	2	3	4	3
1338	3	3	3	3	3	3	3	3	4	4	4	3	3	3	3	3	3	3	3	3	3	3	3	3	3
1339	3	3	1	3	3	3	2	3	3	3	3	2	3	2	2	2	3	2	3	3	3	3	3	3	2
1340	4	4	3	3	4	3	3	3	4	4	4	4	4	3	3	3	3	3	3	4	3	4	2	4	4
1341	3	3	3	3	3	3	3	3	3	3	3	3	3	3	3	3	3	3	3	3	3	3	3	3	3
1342	3	0	1	2	3	3	3	1	4	4	3	3	4	4	2	4	4	4	4	4	4	4	2	4	3
1343	4	2	3	4	4	4	3	4	4	4	4	4	3	4	3	3	4	4	4	3	3	4	4	4	4
1344	4	3	3	2	1	1	2	1	1	3	3	1	3	2	1	2	3	1	2	3	2	3	2	2	3
1345	3	3	3	2	3	3	1	2	3	3	3	2	3	2	2	3	3	2	3	3	3	3	2	3	3
1346	4	4	4	3	4	3	3	3	3	4	4	4	4	4	4	4	4	3	4	3	4	4	4	4	4
1347	1	4	1	3	4	3	3	3	4	4	4	4	4	4	2	3	4	4	3	3	3	3	3	4	3
1348	4	3	2	4	2	2	3	2	4	4	4	4	4	4	4	4	4	3	3	3	3	3	4	4	4
1349	4	4	1	3	3	4	4	4	4	4	4	4	4	4	4	4	4	4	4	4	4	4	4	4	2
1350	2	1	2	1	2	2	1	1	1	2	3	1	1	1	1	1	1	1	1	1	1	4	4	4	3
1351	3	4	4	4	4	4	4	4	4	4	4	4	4	4	4	4	4	4	4	4	4	4	4	4	4
1352	2	2	2	2	3	3	3	3	3	3	3	2	3	3	2	2	3	3	3	3	3	2	3	3	3
1353	4	4	3	3	4	4	3	3	3	4	4	3	4	4	4	3	4	4	4	4	2	4	3	4	2
1354	3	3	2	3	3	4	3	3	4	4	4	4	3	4	3	4	4	4	4	4	4	4	3	4	4
1355	4	4	4	3	4	4	4	1	3	4	4	1	3	3	2	3	3	3	3	1	4	2	2	4	3
1356	4	4	4	4	4	4	0	2	3	4	4	4	4	4	3	3	4	4	4	4	4	4	4	4	4
1357	3	3	0	2	1	2	2	2	3	3	3	2	2	2	2	2	3	2	3	2	2	2	2	2	3
1358	4	4	0	4	4	4	4	4	4	4	4	4	4	4	4	4	4	4	4	0	4	4	4	4	4
1359	2	2	2	2	2	2	2	2	2	2	2	2	2	2	2	2	2	2	2	2	2	2	2	2	2
1360	3	3	3	3	3	3	3	3	3	3	3	3	3	3	3	3	3	3	3	3	3	3	3	3	3
1361	2	2	2	2	2	2	2	2	2	2	2	2	2	2	2	2	2	2	2	2	2	2	2	2	2
1362	1	1	1	1	1	1	1	2	3	3	3	2	3	3	3	3	3	3	3	3	3	3	3	3	3
1363	3	3	3	3	3	3	3	3	3	3	3	3	3	3	3	3	3	3	3	3	3	3	3	3	3
1364	3	3	3	3	3	3	3	3	3	3	3	3	3	3	1	1	1	1	3	3	2	3	2	3	1
1365	3	1	2	3	3	3	2	1	1	3	3	2	2	3	3	3	3	3	3	2	3	3	2	2	2
1366	3	3	3	2	3	4	2	3	3	3	3	3	3	3	2	4	4	3	4	3	3	4	2	4	4
1367	1	1	1	2	1	3	1	0	1	4	4	3	1	1	3	2	1	1	3	1	2	1	1	3	1
1368	1	3	1	4	4	3	1	3	4	4	4	1	4	4	4	4	4	3	3	4	4	4	2	4	1
1369	3	3	2	3	3	4	3	3	3	3	3	3	3	3	3	3	4	3	3	1	3	4	2	4	4
1370	4	3	3	2	4	4	3	3	4	4	4	4	3	3	3	4	3	4	4	4	4	4	3	3	4
1371	4	4	4	4	4	4	3	3	3	3	3	2	3	1	1	2	3	2	3	3	3	3	1	3	2
1372	3	3	2	3	3	4	3	3	4	3	3	4	3	3	2	3	2	3	3	3	3	3	3	3	3
1373	1	1	1	1	1	1	1	1	1	1	1	2	1	1	3	1	3	3	3	3	3	3	1	3	1
1374	4	4	3	3	3	3	3	3	3	4	4	4	3	3	2	3	3	3	3	3	2	3	2	3	3
1375	1	1	2	2	1	1	2	1	2	2	2	2	2	3	2	3	2	3	3	3	2	3	1	3	3
1376	3	3	3	3	3	3	3	3	3	3	3	3	3	3	3	3	3	3	3	3	3	3	3	3	3
1377	3	2	1	1	0	1	1	1	1	3	3	2	1	3	2	1	1	2	3	3	3	4	1	3	1
1378	1	1	1	1	1	1	2	2	4	1	1	1	1	2	1	1	2	1	1	1	1	1	1	1	1
1379	2	2	2	2	3	3	2	2	2	3	3	3	3	3	3	3	4	3	3	3	3	3	3	3	3
1380	4	4	4	4	4	4	4	4	4	4	4	4	4	4	4	4	4	4	4	4	4	4	4	4	4
1381	4	4	4	4	4	4	4	4	4	4	4	4	4	4	4	4	4	4	4	4	3	4	4	4	3
1382	4	4	4	4	4	4	4	4	4	4	4	4	4	4	4	4	4	4	4	3	4	4	4	4	4
1383	3	4	2	3	3	4	3	3	3	4	4	4	3	4	3	4	4	3	4	1	2	3	3	3	3
1384	4	4	2	4	4	4	3	3	3	4	4	3	3	3	2	4	4	3	3	4	3	3	3	4	3
1385	4	4	4	3	4	4	4	4	4	4	4	4	3	3	3	3	3	3	3	3	3	3	3	3	1
1386	4	3	3	3	3	4	3	3	3	3	3	1	3	3	2	3	4	2	3	3	3	3	3	4	3
1387	4	4	4	4	4	4	4	4	4	4	4	4	4	4	4	4	4	4	4	4	4	4	4	4	4
1388	4	3	2	3	3	3	2	3	3	4	4	3	3	3	3	3	3	3	3	2	3	3	2	4	3
1389	1	3	4	1	2	4	1	1	4	4	4	3	4	1	0	1	2	2	2	2	1	1	1	2	4
1390	1	1	1	1	1	1	1	1	1	1	3	3	1	1	1	1	1	1	1	1	1	1	2	3	1
1391	1	1	1	1	1	1	1	1	1	1	1	1	1	1	1	1	1	1	1	1	1	1	1	1	1
1392	3	3	3	3	3	3	3	3	3	3	3	3	3	3	3	3	3	3	3	3	3	3	3	3	3
1393	4	4	2	3	3	3	3	3	3	4	4	3	3	3	3	3	3	3	2	3	3	3	3	3	3
1394	1	2	2	2	2	2	2	1	1	1	1	0	1	1	2	2	2	1	1	1	1	1	1	2	2
1395	4	4	1	3	3	4	2	4	4	4	4	4	4	4	2	4	4	2	4	1	3	4	4	4	1
1396	3	1	3	3	3	3	3	3	4	3	3	2	3	2	2	3	2	3	2	3	2	2	2	3	3
1397	4	4	4	3	3	2	2	3	3	3	3	3	2	3	3	3	3	3	3	3	3	3	3	3	3
1398	4	3	4	4	4	3	3	2	3	4	4	4	4	4	4	3	3	3	3	4	4	3	4	4	3
1399	3	1	1	3	1	1	1	1	1	3	3	3	1	1	1	1	1	1	1	1	1	3	1	4	3
1400	3	3	3	3	3	3	1	1	4	3	3	3	3	3	3	3	3	3	3	2	3	3	2	3	3
1401	4	2	2	2	2	4	2	4	4	4	4	3	2	3	3	3	4	4	4	4	2	4	2	2	4
1402	1	2	3	3	3	1	2	1	3	3	3	3	4	3	3	4	4	4	3	3	3	1	1	1	2
1403	4	3	1	3	3	4	3	4	4	4	3	4	4	4	4	4	3	4	4	1	4	4	4	4	3
1404	3	3	3	3	3	3	3	3	3	3	3	3	3	3	2	3	3	3	3	3	3	3	3	3	3
1405	3	3	4	3	3	3	2	3	4	4	4	3	3	3	3	3	3	3	4	4	3	3	2	3	2
1406	3	2	0	2	1	1	1	3	3	3	3	2	3	2	1	1	2	1	1	2	1	3	1	3	2
1407	4	0	1	4	4	4	4	4	3	4	4	4	3	3	1	1	4	1	4	1	1	3	2	4	4
1408	4	4	2	3	4	4	3	4	4	4	4	4	4	4	4	4	3	3	4	3	3	3	3	4	2
1409	4	4	4	4	4	4	3	4	4	4	4	3	3	4	2	4	4	2	4	3	3	3	2	4	2
1410	1	2	2	0	0	1	1	1	3	3	2	1	3	2	2	1	0	2	1	1	2	2	0	2	0
1411	2	2	0	1	1	1	1	1	3	3	2	2	2	1	1	1	1	1	1	1	1	3	1	3	1
1412	3	3	3	3	3	3	3	3	3	3	3	3	2	2	2	2	3	3	3	3	3	3	3	3	3
1413	4	4	4	4	4	4	4	4	4	4	4	4	4	4	4	4	4	4	4	4	4	4	4	4	4
1414	3	3	2	3	3	3	3	3	4	4	4	4	4	4	3	3	4	3	3	2	3	3	3	4	3
1415	4	4	4	4	4	4	4	4	4	4	4	4	4	4	4	3	4	4	4	4	4	4	4	4	4
1416	2	3	2	1	3	3	2	2	3	3	3	3	3	3	3	3	2	2	2	2	2	2	2	2	2
1417	2	3	2	3	3	3	1	1	4	4	3	2	3	2	4	2	1	1	1	1	2	2	1	3	2
1418	1	4	0	1	2	3	3	2	3	4	4	4	4	3	3	4	3	3	3	2	4	3	3	3	3
1419	3	4	4	3	4	4	4	4	3	3	3	3	3	3	3	3	3	3	3	3	3	3	3	3	3
1420
1421
1422
1423
1424
1425
1426
1427
1428
1429
1430
1431
1432
1433
1434	3	3	3	3	3	3	3	3	3	3	3	3	3	3	3	3	3	3	3	3	2	3	3	3	3
1435	2	3	3	2	2	2	2	2	3	3	3	3	2	2	3	3	3	3	3	3	2	3	3	3	3
1436	3	4	3	3	3	3	3	3	4	4	4	4	3	4	2	1	4	4	3	3	1	3	2	4	3
1437	4	4	4	4	4	4	2	2	2	2	2	2	2	3	2	3	3	3	3	3	3	3	3	3	3
1438	4	4	0	2	2	4	2	2	3	3	3	2	1	2	1	2	2	2	2	1	2	3	2	2	2
1439	4	4	3	3	3	4	4	4	4	4	4	3	4	4	4	4	4	4	4	2	3	4	3	4	4
1440	4	4	4	4	4	4	4	4	4	4	4	4	4	4	4	4	4	4	4	4	4	4	4	4	4
1441	4	4	4	4	4	4	4	4	4	4	4	4	4	4	4	4	4	4	4	4	4	4	4	4	4
1442	4	2	2	2	3	4	3	2	4	4	3	4	3	3	2	3	3	3	3	3	2	3	2	3	2
1443	3	4	2	3	3	3	3	3	4	4	4	4	3	3	3	3	4	3	3	3	3	3	3	4	3
1444	2	2	0	2	2	2	2	2	2	2	2	2	2	2	0	3	4	2	4	0	2	4	2	4	2
1445	3	2	2	2	2	2	2	2	2	2	2	2	2	2	2	2	2	2	2	2	2	2	2	2	2
1446	4	4	1	4	4	4	4	4	4	4	4	4	4	4	3	4	4	4	4	0	4	4	3	4	4
1447	3	3	3	3	3	3	3	3	3	3	3	3	3	3	3	3	3	3	3	3	3	3	3	3	3
1448	3	3	3	3	3	4	3	4	4	4	3	2	3	3	2	3	3	3	4	3	3	3	2	3	3
1449	2	3	0	2	2	2	3	2	4	3	4	3	1	2	2	2	3	2	2	3	2	2	2	3	2
1450	4	0	0	4	4	4	0	2	4	4	4	2	2	4	2	0	4	4	4	4	4	4	2	4	0
1451	3	3	3	3	3	3	3	3	3	3	3	3	3	3	3	3	3	3	3	3	2	3	2	3	2
1452	4	4	4	4	4	4	4	4	4	4	4	4	4	4	4	4	4	4	4	2	4	4	4	4	4
1453	3	4	3	3	4	3	2	3	3	4	4	4	4	4	2	4	4	4	3	4	3	4	3	4	4
1454	4	4	4	4	4	4	4	4	4	4	4	4	4	4	3	4	4	4	4	4	4	4	3	4	4
1455	3	3	2	2	3	3	2	3	4	4	2	2	2	3	2	3	3	3	3	3	2	3	2	3	2
1456	3	3	3	3	3	3	3	3	3	3	3	3	3	3	2	3	4	2	3	3	3	3	2	2	2
1457	4	4	4	4	4	4	4	4	4	4	4	4	4	4	4	4	4	4	4	4	4	4	4	4	4
1458	3	2	1	2	2	2	2	2	3	3	3	2	3	3	3	2	2	3	1	2	3	2	3	2	1
1459	2	4	2	3	4	4	3	3	3	3	3	3	3	3	3	3	3	3	4	2	3	3	2	3	3
1460	3	3	3	3	3	3	3	3	3	3	3	3	3	3	3	3	3	3	3	3	3	3	3	3	3
1461	3	3	2	3	3	3	3	3	3	3	3	3	3	3	3	3	3	3	3	3	3	3	3	3	3
1462	4	4	4	4	4	3	4	4	4	4	4	3	4	4	3	4	4	4	3	3	3	4	4	4	3
1463	1	0	0	1	1	1	1	1	1	1	1	1	0	0	1	1	1	1	1	1	1	1	1	1	1
1464	4	3	3	3	4	4	4	4	4	4	4	4	3	3	3	3	3	3	3	3	3	3	3	3	3
1465	4	4	4	4	4	4	4	4	4	4	4	4	4	4	4	4	4	4	4	4	4	4	4	4	4
1466	4	4	3	3	3	3	3	3	3	4	4	4	4	3	3	4	4	4	4	4	4	4	4	4	2
1467	3	4	2	3	3	3	3	3	4	3	3	3	3	3	2	3	3	3	3	3	3	3	3	3	3
1468	3	3	3	3	3	3	3	3	3	3	3	3	3	3	3	3	3	3	3	3	3	3	3	3	3
1469	4	3	3	3	3	4	3	3	4	4	4	3	3	3	3	4	4	3	4	2	3	3	3	4	3
1470	1	2	2	1	1	3	1	1	1	1	1	1	1	1	1	1	1	1	1	1	1	1	1	1	1
1471	1	2	1	1	3	3	3	3	3	4	4	3	3	2	2	2	3	2	3	2	3	3	2	3	0
1472	1	2	2	1	2	2	3	4	3	4	4	3	2	3	2	0	0	2	4	4	2	4	3	4	2
1473	4	4	4	3	4	4	3	3	4	4	4	4	3	3	2	4	4	3	3	3	2	4	2	4	4
1474	4	4	3	3	3	3	3	3	3	3	4	3	3	3	3	3	3	3	3	3	3	3	3	3	3
1475	3	3	3	3	3	3	3	3	3	3	3	3	3	3	3	3	3	3	3	3	3	3	3	3	3
1476	4	3	3	3	3	4	3	4	4	4	4	4	3	3	3	3	3	3	3	3	3	4	3	3	3
1477	4	4	2	3	3	3	0	2	3	3	3	3	3	3	3	3	3	3	3	3	2	4	2	3	3
1478	4	4	2	3	3	2	3	3	4	3	3	3	3	3	3	3	3	3	3	2	3	3	2	3	3
1479	4	4	0	2	3	4	3	2	3	4	4	4	3	3	4	4	2	3	3	3	3	3	3	3	1
1480	3	3	3	3	3	4	3	3	3	3	3	2	2	3	2	3	3	3	3	4	3	3	2	3	2
1481	4	3	1	3	4	4	3	3	3	3	3	3	3	3	3	3	3	3	3	3	3	3	3	3	3
1482	4	3	1	3	3	3	2	2	3	4	4	2	2	3	3	3	2	2	3	3	3	3	2	4	3
1483	3	4	2	3	3	3	3	3	3	3	3	3	3	3	3	3	3	3	3	3	3	3	3	3	3
1484	4	4	4	4	4	4	4	4	4	4	4	4	4	4	4	4	4	4	4	1	4	4	4	4	4
1485	3	3	1	4	3	3	3	3	3	3	3	3	3	3	3	3	3	3	3	3	3	3	3	3	2
1486	1	1	0	2	2	2	3	3	3	3	3	1	1	1	2	2	3	2	2	3	2	3	1	3	1
1487	3	3	3	3	3	3	3	3	3	3	3	3	3	3	3	3	3	3	3	3	3	3	3	3	3
1488	2	3	3	3	3	3	2	2	2	3	3	3	3	3	3	3	3	3	3	3	3	3	3	3	3
1489	3	4	2	3	3	3	3	2	4	3	2	1	3	4	4	2	3	3	2	1	1	3	1	4	3
1490	4	0	0	2	4	4	4	2	4	4	4	3	0	3	1	3	4	4	4	4	2	1	4	4	4
1491	4	4	3	3	3	3	3	3	3	3	3	4	3	3	4	4	4	3	4	2	3	4	3	4	3
1492	2	2	2	2	2	2	2	2	2	2	2	2	2	2	2	2	2	2	2	2	2	2	2	2	2
1493	3	2	3	3	3	3	3	4	4	4	3	3	3	3	2	3	3	3	3	3	2	2	3	3	3
1494	3	4	4	3	4	3	3	4	3	3	3	3	3	3	2	3	3	2	2	3	3	4	2	3	3
1495	4	2	1	3	2	3	3	3	2	3	2	1	1	1	2	2	3	2	3	3	2	2	1	2	3
1496	4	4	3	3	3	3	2	3	3	3	3	3	3	3	2	2	2	2	3	3	2	3	2	3	2
1497	4	4	4	4	4	4	2	4	4	4	4	4	4	4	4	4	4	4	4	4	4	4	2	4	0
1498	4	4	2	3	3	4	4	4	4	4	4	4	3	3	3	3	4	3	3	2	3	3	3	3	3
1499	4	4	1	3	3	3	3	3	3	3	3	3	3	3	2	3	3	3	3	2	2	3	3	3	3
1500	4	4	3	3	3	3	3	3	3	3	3	3	3	3	3	3	3	3	3	3	3	3	3	3	3
1501	3	3	3	3	3	3	2	2	3	3	3	3	3	3	3	3	3	3	3	2	3	3	3	3	3
1502	4	4	4	4	4	4	4	4	4	4	4	4	4	4	4	4	4	4	4	4	4	4	4	4	4
1503	1	2	0	1	1	3	2	2	2	2	3	3	3	3	3	3	3	3	3	3	3	3	3	3	3
1504	4	3	1	3	4	4	3	1	3	4	4	3	3	3	3	3	3	1	3	3	3	3	3	3	3
1505	2	3	2	1	2	1	1	2	3	3	2	2	3	2	3	2	3	2	1	1	3	2	1	3	3
1506	3	3	3	3	3	3	3	3	3	3	3	3	3	3	3	3	3	3	3	3	3	3	3	3	3
1507	4	4	2	4	3	4	4	4	4	4	4	4	4	4	4	4	4	4	4	4	2	4	4	4	3
1508	4	3	0	1	3	3	3	4	4	4	4	3	3	3	2	3	4	3	1	2	4	1	2	4	3
1509	4	4	4	4	4	4	4	4	4	4	4	4	4	4	4	4	4	4	4	4	4	4	4	4	4
1510	4	4	3	3	2	3	2	3	3	3	2	3	3	2	3	3	3	3	3	3	2	2	1	3	3
1511	3	4	2	3	3	3	3	3	3	3	3	3	3	3	2	3	3	2	2	3	3	3	3	3	3
1512	3	3	1	3	3	3	3	3	3	3	3	3	3	3	3	3	3	3	3	2	3	3	3	3	3
1513	3	2	2	3	3	3	3	2	3	3	3	3	3	2	3	3	3	3	3	3	3	3	3	3	3
1514	3	3	3	2	3	3	2	3	3	3	3	1	3	3	2	3	3	2	3	3	3	3	1	3	1
1515	4	4	2	3	3	3	3	3	2	3	3	2	4	3	2	2	3	2	4	2	2	3	2	3	2
1516	4	4	4	4	4	4	3	4	4	4	4	4	4	4	3	4	4	4	4	2	4	4	4	4	4
1517	1	4	4	3	3	2	3	3	4	3	3	3	3	3	3	2	3	3	3	3	2	3	1	3	1
1518	4	4	0	4	4	3	3	3	4	4	4	4	4	4	3	4	4	2	3	1	1	3	1	4	1
1519	3	3	2	3	3	4	3	3	3	3	3	3	3	3	3	3	4	3	3	2	2	3	2	3	3
1520	4	4	3	3	4	3	3	4	4	3	4	3	4	4	3	4	4	4	4	4	4	4	3	4	4
1521	4	4	4	4	4	4	4	4	4	4	4	4	4	4	3	4	4	4	4	4	4	4	3	4	2
1522	3	3	2	3	3	3	3	3	3	3	3	3	3	3	2	3	3	3	3	3	3	3	3	3	3
1523	4	2	3	3	3	3	2	3	4	4	3	3	2	3	4	1	1	3	4	3	1	2	2	3	1
1524	1	1	1	1	1	1	1	1	1	1	1	1	1	1	1	1	1	1	1	1	1	1	1	1	1
1525	4	2	1	2	2	3	2	2	2	3	3	3	3	3	3	3	3	3	3	2	2	2	2	3	3
1526	2	2	3	3	3	2	3	3	3	3	3	3	2	3	3	2	2	2	2	3	2	3	3	3	3
1527	4	4	3	4	4	4	3	4	4	4	4	4	4	4	4	4	4	4	4	4	4	4	4	4	4
1528	3	3	3	3	3	3	3	3	3	3	3	3	3	3	3	3	2	3	3	3	3	3	3	3	3
1529	2	2	1	1	2	2	2	2	2	2	2	2	2	2	2	2	2	2	2	2	2	2	2	2	2
1530	1	1	1	4	1	1	1	1	1	1	1	1	1	1	1	1	1	1	1	1	1	1	1	1	1
1531	3	1	1	1	1	3	1	3	3	1	1	1	1	1	2	1	1	1	3	1	1	1	1	1	1
1532	3	3	2	2	3	3	3	3	3	3	3	3	3	3	2	3	3	3	3	2	3	3	3	3	3
1533	4	4	1	3	3	3	3	3	4	4	4	4	4	4	4	3	4	2	3	3	3	4	4	4	4
1534	3	2	2	1	1	1	2	1	1	4	3	1	1	1	2	1	3	1	1	1	1	1	1	4	4
1535	3	3	2	2	3	3	3	3	3	3	3	2	2	2	2	2	2	2	1	2	2	2	2	1	2
1536	3	3	2	3	3	3	3	3	4	4	4	3	3	3	2	3	4	2	3	2	3	3	2	4	3
1537	3	2	1	3	3	2	1	4	4	4	4	3	2	3	3	4	3	1	3	2	4	3	3	3	3
1538	4	3	2	3	3	4	1	1	4	4	3	3	3	1	3	4	4	4	3	4	3	3	3	4	3
1539	3	4	3	3	4	4	3	3	4	4	4	4	4	4	4	4	4	4	4	4	4	4	3	4	3
1540	3	3	1	3	4	4	3	3	4	3	3	3	3	3	3	3	3	2	4	2	3	3	2	3	3
1541	3	3	2	3	3	3	3	3	3	3	3	3	3	3	3	3	3	3	3	3	3	3	3	3	3
1542	3	3	1	3	3	3	3	2	3	3	3	2	3	2	3	3	3	2	2	3	3	3	3	3	2
1543	2	2	2	2	2	2	2	2	2	2	2	2	2	2	2	2	2	2	2	2	2	2	2	2	2
1544	3	2	2	3	2	2	2	3	4	3	3	2	3	3	2	3	3	2	2	3	2	3	1	3	2
1545	4	4	2	3	2	3	2	3	3	4	4	4	3	3	3	3	3	3	3	3	2	3	2	3	3
1546	4	1	0	1	1	1	1	1	1	1	1	1	1	1	1	1	1	1	1	1	1	1	1	1	1
1547	4	4	1	4	4	4	4	4	4	4	4	4	4	4	2	4	4	4	4	4	4	4	4	4	4
1548	4	4	4	3	4	4	3	3	3	4	4	3	4	4	3	4	4	4	4	3	4	4	3	4	4
1549	3	3	2	3	3	3	3	3	3	4	4	3	3	3	3	3	3	3	3	2	4	4	3	4	4
1550	4	4	4	4	4	4	3	4	4	4	4	4	4	4	3	3	4	4	4	0	3	4	2	4	4
1551	1	1	1	1	3	2	3	3	3	3	3	3	3	3	3	3	3	3	3	3	3	3	3	3	3
1552	3	3	2	3	3	3	3	3	4	3	3	3	3	3	2	3	3	3	3	3	3	3	3	3	3
1553	3	1	0	3	3	3	3	2	3	4	3	3	3	4	3	3	3	3	4	1	2	3	1	4	3
1554	4	4	3	3	3	3	4	3	3	4	4	3	3	3	2	4	4	3	4	2	3	4	4	4	3
1555	4	3	2	2	3	3	3	3	4	4	4	4	4	4	2	4	4	2	4	2	3	4	2	4	2
1556	4	4	4	4	3	4	3	4	4	4	4	3	3	4	4	4	4	4	4	3	2	4	3	4	2
1557	4	4	1	1	1	1	1	1	3	4	4	1	1	1	1	1	3	1	4	1	1	2	1	1	0
1558	3	3	0	1	3	1	3	1	3	4	3	2	1	2	2	1	1	1	2	2	2	2	1	3	2
1559	3	3	2	3	3	3	3	2	4	3	3	3	3	3	2	3	3	3	3	3	3	3	2	3	2
1560	1	2	1	1	1	3	2	1	2	3	3	3	3	3	3	3	1	1	3	2	2	3	1	3	1
1561	3	3	2	3	2	2	0	1	2	4	3	2	3	2	0	2	0	2	3	3	3	2	0	3	0
1562	4	4	4	4	4	4	4	4	4	4	4	4	4	4	4	4	4	4	4	4	4	4	4	4	4
1563	4	4	4	3	4	4	3	4	4	4	4	4	4	4	3	4	4	4	4	3	4	3	3	3	4
1564	3	3	2	3	3	3	3	2	3	3	3	2	3	3	2	2	3	2	3	2	3	3	2	3	3
1565	3	2	2	2	2	2	2	3	3	3	3	2	3	2	2	2	4	2	3	3	3	3	2	3	2
1566	3	3	3	2	2	2	2	2	3	3	3	3	3	3	2	2	2	2	2	2	2	2	2	2	2
1567	3	3	3	3	3	3	3	3	3	3	3	3	3	3	2	3	3	3	3	2	2	3	1	3	3
1568	3	3	3	3	4	3	3	3	3	3	3	3	3	3	3	3	4	4	4	3	3	3	4	4	4
1569	4	4	4	4	4	4	4	4	4	4	4	4	4	4	4	4	4	4	4	4	4	4	4	4	4
1570	4	4	2	3	4	4	1	4	4	4	4	4	4	4	4	4	4	4	4	1	3	4	4	4	3
1571	2	2	1	2	3	3	3	2	3	3	3	3	3	3	3	3	3	3	3	3	3	3	3	3	3
1572	3	3	1	3	3	3	3	3	3	3	3	2	3	2	3	3	3	2	2	2	3	2	3	3	3
1573	3	2	0	3	2	3	2	3	3	3	2	2	2	2	3	2	3	3	2	3	2	3	2	3	2
1574	4	4	3	3	3	3	3	3	3	3	3	3	3	3	3	3	3	3	3	3	3	3	3	3	3
1575	3	3	3	3	3	3	3	3	3	3	3	3	3	3	3	3	3	3	3	3	3	3	3	3	3
1576	4	4	1	3	4	3	3	3	4	4	4	4	4	4	3	3	3	3	3	2	4	4	4	4	4
1577	4	4	4	4	4	4	4	4	4	4	4	4	4	4	4	4	4	4	4	4	4	4	4	4	4
1578	4	3	2	3	4	4	3	3	4	4	4	4	3	4	4	4	4	4	4	3	3	3	3	4	4
1579	4	4	2	3	3	4	3	3	4	4	4	3	3	3	2	3	4	4	4	3	3	4	3	4	3
1580	3	3	2	3	3	3	3	2	3	3	3	3	3	2	2	3	3	2	2	2	2	3	3	3	2
1581	3	3	3	3	3	3	3	3	3	3	3	3	3	3	3	3	3	3	3	3	3	3	3	3	3
1582	4	4	4	4	4	4	4	4	4	4	4	3	3	3	3	3	4	2	3	3	4	4	3	4	3
1583	4	4	4	4	4	4	4	3	3	4	4	4	4	4	4	4	4	4	4	4	4	4	4	4	4
1584	3	2	3	3	3	2	2	2	3	4	3	2	3	3	3	2	2	2	2	3	2	2	2	3	2
1585	3	3	3	3	3	3	3	3	3	3	3	3	3	3	3	3	3	3	3	3	3	3	3	3	3
1586	3	3	3	3	3	3	3	3	3	3	3	3	3	3	2	3	3	2	3	3	3	3	2	3	3
1587	3	3	3	3	3	3	3	3	3	3	3	3	3	3	3	3	3	3	3	3	3	3	2	2	2
1588	4	0	2	3	2	3	3	3	4	4	4	4	2	4	3	3	3	3	3	3	2	3	3	4	0
1589	4	2	4	4	4	2	3	3	3	3	3	3	3	3	3	3	3	3	3	3	3	3	4	4	4
1590	2	2	2	2	2	3	2	2	3	3	3	2	3	2	2	3	3	2	3	3	3	2	2	3	2
1591	4	4	4	3	3	3	3	3	4	4	4	4	4	4	4	3	3	3	3	3	3	3	3	3	3
1592	4	3	3	3	4	3	2	3	3	3	3	3	2	2	3	3	3	2	3	2	2	3	2	2	3
1593	4	4	4	3	4	3	3	3	3	4	4	4	4	4	4	4	4	4	4	4	4	4	4	4	4
1594	4	4	1	4	3	4	3	4	1	4	4	3	4	3	4	4	4	4	4	1	1	2	4	4	2
1595	2	3	4	2	2	3	1	3	3	3	3	2	2	2	3	2	2	3	3	2	1	3	2	3	2
1596	4	4	0	3	4	3	2	3	4	4	3	4	4	4	3	3	4	4	3	2	3	3	4	3	2
1597	4	4	0	1	1	1	1	1	4	4	4	4	4	4	0	1	3	2	4	4	1	4	1	4	4
1598	4	4	0	4	4	4	3	4	4	4	4	3	4	4	4	3	4	4	4	4	3	4	3	4	4
1599	3	3	2	3	4	4	3	3	4	4	4	4	4	4	3	3	3	3	3	2	3	4	4	4	4
1600	2	2	1	1	1	1	1	1	3	3	3	1	1	1	1	1	3	1	2	3	1	0	0	4	1
1601	4	4	4	4	4	4	4	4	4	4	4	4	4	4	4	4	4	2	2	2	2	2	2	2	2
1602	3	2	1	3	1	1	1	2	2	2	3	2	2	2	2	2	2	2	3	2	3	3	2	2	2
1603	3	3	1	3	3	3	1	3	3	3	3	3	3	3	3	3	3	3	3	3	3	3	1	3	3
1604	4	4	4	4	4	4	4	4	4	4	4	4	4	4	4	4	4	4	4	4	4	4	4	4	4
1605	4	4	3	3	4	4	3	3	3	4	3	3	4	3	2	3	2	2	3	2	3	3	2	3	3
1606	3	3	3	3	3	3	3	3	3	3	3	1	3	3	2	3	3	3	3	3	2	3	3	3	3
1607	3	3	1	3	3	3	2	3	3	3	3	3	3	2	2	2	3	2	3	2	3	3	2	3	2
1608	3	3	2	3	3	3	3	3	3	3	3	3	3	3	3	3	3	3	3	3	3	3	3	3	3
1609	3	3	3	2	3	3	3	3	3	4	4	4	4	4	3	2	3	3	3	3	4	4	4	3	3
1610	4	4	4	3	4	4	3	4	4	4	4	4	4	4	4	4	4	4	4	3	4	4	4	4	4
1611	3	3	3	3	3	3	3	3	3	3	3	3	3	3	3	3	3	3	3	3	3	3	3	3	3
1612	1	1	2	3	3	3	3	3	3	3	3	3	3	3	2	3	3	3	3	3	3	3	3	3	2
1613	4	3	3	3	4	4	4	3	4	4	3	1	3	3	3	3	3	3	3	3	1	3	1	3	1
1614	1	2	4	3	3	3	3	3	3	3	3	3	3	3	3	3	3	3	3	3	3	3	3	3	3
1615	3	3	2	1	3	2	1	2	2	4	3	2	1	1	3	2	3	2	3	3	0	2	1	4	2
1616	4	4	2	4	4	4	3	3	4	4	4	3	2	3	3	4	4	3	3	3	2	4	2	4	0
1617	1	2	2	1	1	1	1	2	4	4	4	2	1	2	3	3	2	3	0	2	3	3	0	1	3
1618	1	1	1	1	1	1	1	1	3	3	3	3	2	2	2	2	3	2	2	2	2	2	2	3	2
1619	1	1	1	1	1	3	2	2	2	2	2	2	2	1	1	2	3	2	3	3	3	2	3	3	2
1620	4	4	0	2	1	1	1	1	3	4	4	4	4	4	4	4	4	4	4	2	3	4	4	4	1
1621	1	2	2	2	2	2	2	2	2	2	4	3	2	4	3	3	3	2	2	2	2	2	2	2	2
1622	4	4	2	3	3	3	3	3	3	3	3	3	3	3	3	3	3	3	3	3	3	3	3	3	3
1623	3	3	3	2	3	3	3	3	3	3	3	3	3	3	3	3	3	3	3	3	3	3	3	3	3
1624	4	4	3	3	3	3	2	3	3	4	4	4	4	4	3	3	4	3	3	3	3	3	3	4	2
1625	3	3	0	4	4	3	2	2	4	4	4	4	4	3	4	4	3	3	3	3	3	3	3	4	1
1626	4	4	3	4	4	4	3	3	4	4	4	4	4	4	4	4	4	3	4	0	3	4	3	4	4
1627	1	3	2	3	2	3	1	3	3	2	2	1	2	2	1	2	2	2	3	2	2	2	0	2	1
1628	2	2	3	3	2	2	2	2	3	3	3	2	2	2	2	2	2	2	2	2	2	3	2	3	2
1629	4	4	4	2	3	4	3	3	2	3	3	3	3	3	3	3	3	3	3	3	3	3	2	3	3
1630	3	3	4	3	3	3	2	3	4	3	3	2	3	3	3	2	2	3	3	3	2	4	2	3	3
1631	4	3	4	4	3	4	4	3	4	3	4	3	4	4	4	4	3	3	4	4	4	4	3	4	3
1632	3	4	4	3	2	2	2	2	3	3	3	3	3	3	2	2	3	2	3	2	3	3	3	3	2
1633	4	4	3	3	4	3	3	4	3	4	4	3	3	3	4	4	4	3	3	3	4	4	3	4	3
1634	3	3	2	3	3	3	3	3	3	3	3	3	3	3	2	3	3	2	3	2	2	3	3	3	3
1635	3	2	1	3	3	2	3	3	3	3	3	3	3	3	2	3	2	3	3	3	3	3	3	3	3
1636	4	4	4	4	4	4	4	4	4	4	4	4	4	4	2	4	4	4	4	2	3	4	3	4	4
1637	3	3	3	3	3	3	3	3	3	3	3	3	3	3	3	3	3	3	3	3	3	3	3	3	3
1638	4	4	3	3	3	3	3	3	3	4	4	3	3	3	3	3	3	3	3	3	3	3	3	3	3
1639	4	4	4	4	4	4	4	4	4	4	4	4	4	4	4	4	4	4	4	4	4	4	4	4	4
1640	3	3	1	1	1	1	1	1	4	3	3	1	1	1	3	1	1	1	1	3	1	3	1	1	1
1641	3	4	3	4	3	4	3	4	3	4	4	3	4	3	4	3	4	3	4	3	4	3	4	3	4
1642	3	3	2	2	1	1	1	1	1	1	1	1	1	1	1	1	1	1	1	1	1	1	1	1	1
1643	1	1	1	1	1	1	1	1	1	1	1	1	1	1	1	1	1	1	1	1	1	1	1	1	1
1644	3	3	3	3	3	3	3	3	3	3	3	3	3	3	3	3	3	3	3	2	3	3	2	3	3
1645	3	4	4	3	3	4	2	3	3	3	3	3	3	3	3	3	3	3	3	3	2	3	3	3	3
1646	1	1	1	1	1	1	1	1	1	1	1	1	1	1	1	1	1	1	1	1	1	1	1	1	1
1647	3	3	2	3	3	3	3	3	3	3	3	1	3	3	3	2	3	3	3	2	3	2	2	3	2
1648	4	2	2	4	4	4	2	4	4	4	4	4	2	2	2	4	4	4	4	4	0	3	4	4	0
1649	4	4	4	3	3	4	3	3	3	4	3	3	4	3	3	1	3	3	3	3	4	4	3	4	3
1650	4	4	4	2	4	2	2	2	2	2	2	2	2	2	2	2	2	2	2	2	2	1	1	4	4
1651	0	4	4	4	4	3	3	3	3	4	4	4	4	4	4	4	3	4	4	2	4	4	4	4	4
1652	3	3	3	3	4	3	2	2	4	4	4	2	4	3	3	3	4	3	3	3	3	3	2	3	3
1653	4	4	4	4	4	4	4	4	4	4	4	4	4	4	4	4	4	4	4	4	4	4	4	4	4
1654	3	3	2	3	3	3	3	3	3	3	3	2	3	2	2	2	3	3	3	3	2	3	2	3	2
1655	4	4	4	3	3	3	3	3	4	3	3	3	3	3	3	3	3	3	3	3	3	3	3	3	3
1656	4	4	4	3	3	3	3	3	3	4	4	4	4	4	4	3	3	3	3	4	4	4	3	4	2
1657	2	2	2	2	2	2	2	2	2	2	2	2	2	2	2	2	2	2	2	2	2	2	2	2	2
1658	4	4	2	3	3	3	2	3	3	4	4	3	3	3	2	3	3	2	3	2	3	3	2	3	3
1659	3	3	2	3	3	3	2	2	3	3	3	3	3	3	3	3	3	3	2	1	1	3	1	3	1
1660	4	3	3	3	3	3	3	3	4	4	4	4	4	4	4	3	3	3	4	3	3	3	3	3	3
1661	4	4	4	4	4	4	4	4	4	4	4	4	4	4	4	4	4	4	4	4	4	4	4	4	4
1662	4	4	4	4	4	4	4	4	4	4	4	4	4	4	4	4	4	1	4	4	4	4	4	4	4
1663	3	3	2	3	3	3	3	2	4	4	4	4	4	3	2	3	3	3	3	3	3	3	2	3	3
1664	3	3	2	3	3	3	3	3	3	4	3	4	4	3	3	3	3	3	3	2	3	3	2	3	2
1665	3	3	2	3	4	4	2	3	4	4	4	4	4	3	3	3	3	3	3	3	3	3	3	3	3
1666	4	4	2	3	4	4	3	4	3	4	4	4	1	3	3	3	3	3	3	3	2	4	3	4	0
1667	1	3	2	3	3	3	3	2	4	3	3	2	1	1	3	3	2	3	2	3	3	3	2	3	1
1668	4	2	4	3	3	3	2	4	4	4	4	4	4	4	2	4	4	4	4	4	4	4	4	4	4
1669	1	1	0	1	1	1	1	1	4	4	1	1	4	1	1	1	4	1	0	0	0	1	1	1	1
1670	3	4	4	3	3	3	3	2	4	4	4	3	4	3	3	3	3	3	4	4	3	4	3	3	3
1671	4	4	4	4	4	4	4	4	4	4	4	4	4	4	4	4	4	4	4	4	4	4	4	4	4
1672	3	3	3	3	3	4	3	3	3	4	4	3	3	3	3	3	2	3	3	3	3	3	3	4	3
1673	4	4	3	3	3	3	3	2	3	4	4	4	4	4	3	3	3	2	3	3	2	4	3	4	3
1674	2	2	2	2	2	3	3	2	3	3	3	3	2	2	2	3	3	2	3	2	2	3	2	2	2
1675	3	3	3	3	3	2	2	3	3	3	3	3	3	3	2	3	3	3	3	3	3	3	2	3	2
1676	4	4	3	3	3	3	3	3	3	4	4	3	4	4	4	4	4	4	4	4	4	4	4	4	4
1677	4	4	4	4	4	4	4	4	4	4	4	4	4	4	4	4	4	4	4	4	4	4	4	4	4
1678	3	3	3	3	3	3	3	3	3	3	3	3	3	3	3	3	3	3	3	3	2	3	2	3	4
1679	3	3	3	3	3	3	3	3	3	3	3	3	3	3	3	1	3	1	3	3	3	3	3	3	2
1680	4	4	3	3	3	1	1	2	3	3	3	3	1	1	1	1	1	1	1	1	1	1	1	1	1
1681	4	4	3	3	3	3	3	3	3	4	4	3	3	3	3	3	3	3	2	3	3	4	2	4	3
1682	4	3	2	3	4	4	3	4	4	4	4	3	3	3	3	3	4	3	4	3	3	4	3	4	4
1683	3	3	3	2	1	3	2	3	4	3	3	3	3	3	2	3	4	3	3	3	2	3	3	3	4
1684	4	3	4	4	4	4	4	4	4	4	4	3	3	4	4	4	4	3	3	4	4	4	3	4	4
1685	2	1	1	0	1	0	0	2	4	3	2	0	1	2	0	0	1	1	1	3	1	1	0	1	0
1686	3	4	1	3	3	2	3	3	4	4	4	4	3	3	2	3	3	4	3	4	3	3	2	4	2
1687	4	4	4	3	4	4	3	3	4	4	4	3	3	3	4	4	4	3	3	0	0	3	2	4	0
1688	3	2	0	1	1	3	2	0	4	4	2	2	4	2	2	4	4	4	4	4	4	2	2	3	1
1689	3	3	2	3	3	3	3	3	3	3	3	3	3	3	2	3	3	3	3	3	3	3	3	3	3
1690	4	3	3	3	3	3	3	3	3	3	4	3	3	3	3	3	3	3	3	1	3	3	3	3	3
1691	4	3	2	3	3	3	3	3	4	4	4	4	3	3	4	3	3	3	3	2	3	4	2	3	3
1692	3	3	3	3	3	3	3	3	3	3	3	3	3	3	3	3	3	3	3	3	3	3	3	3	3
1693	4	1	1	3	4	1	2	4	4	4	3	1	1	2	1	1	1	1	1	1	2	1	2	1	2
1694	4	4	0	3	3	2	3	4	4	3	3	4	3	2	4	2	1	3	3	2	4	3	4	4	2
1695	3	3	2	3	2	3	3	3	3	3	3	3	2	3	2	2	3	2	2	3	3	3	2	3	2
1696	4	2	3	3	3	3	3	2	3	4	4	4	4	3	2	2	2	2	3	4	2	3	2	3	2
1697	3	3	3	1	3	3	2	2	3	3	3	3	2	3	2	3	3	3	3	2	3	3	2	3	2
1698	4	4	4	4	4	4	4	4	4	4	4	4	4	4	4	4	4	4	4	4	4	4	4	4	4
1699	3	3	1	3	3	3	3	3	4	4	4	4	4	4	2	3	4	2	3	3	2	4	2	4	3
1700	2	2	2	2	2	2	2	2	4	3	3	3	2	2	2	3	3	2	3	2	2	3	2	3	2
1701	4	4	2	3	3	3	3	3	3	4	4	4	3	3	3	3	3	3	3	3	3	3	3	3	3
1702	3	3	1	2	2	3	2	2	4	3	3	2	3	3	2	2	3	3	3	2	2	2	1	4	2
1703	4	4	4	4	4	4	4	4	4	4	4	4	4	4	4	4	4	4	4	4	4	4	3	4	3
1704	4	4	1	3	3	3	3	3	3	4	3	3	3	3	3	3	3	3	3	2	3	3	2	3	3
1705	4	4	4	4	4	4	4	4	4	4	4	4	4	4	4	4	4	4	4	4	4	4	4	4	4
1706	3	3	3	3	3	3	3	3	3	3	3	3	3	3	3	3	3	3	3	3	3	3	3	3	3
1707	4	4	2	2	4	4	4	4	4	4	4	4	4	4	4	4	4	4	4	4	2	4	4	4	4
1708	4	4	4	4	4	4	4	4	4	4	4	4	4	4	4	4	4	4	4	4	4	4	4	4	4
1709	3	3	2	3	3	3	3	3	3	3	3	3	3	3	2	3	3	3	3	2	3	3	3	3	3
1710	4	4	4	4	4	4	4	4	4	4	4	4	4	4	4	4	4	4	4	4	4	4	4	4	4
1711	3	3	3	2	3	2	2	2	3	3	3	3	2	3	2	3	2	2	2	2	3	2	2	3	3
1712	4	4	4	4	4	4	4	4	4	4	4	4	4	4	4	4	4	4	4	4	4	4	4	4	4
1713	3	1	2	3	3	2	2	2	3	3	3	3	2	2	3	3	2	3	3	3	4	3	3	3	2
1714	4	4	4	3	3	4	3	3	3	4	4	4	4	4	4	4	4	3	4	3	3	3	3	3	3
1715	1	1	1	1	1	1	2	2	2	2	2	2	2	2	2	2	1	1	1	1	1	2	2	1	1
1716	1	1	1	2	1	1	1	1	3	4	3	1	1	1	1	1	1	1	1	1	1	1	1	1	1
1717	4	3	3	3	3	3	3	3	3	3	3	3	3	3	3	3	3	3	3	3	3	3	3	3	3
1718	3	4	3	3	2	2	3	2	3	3	3	3	2	2	2	3	3	3	3	2	2	3	2	3	3
1719	4	4	4	4	4	4	3	3	4	4	4	4	4	4	4	4	4	4	4	4	4	4	4	4	4
1720	1	1	1	1	1	1	1	1	1	3	3	3	1	1	1	1	1	1	1	1	1	1	1	1	3
1721	3	3	1	3	3	3	3	3	3	3	3	3	3	3	2	2	3	3	3	1	3	3	3	3	2
1722	1	0	0	0	1	1	0	0	3	1	2	2	0	0	1	2	1	1	0	0	0	0	2	1	0
1723	3	3	3	4	4	4	3	3	3	4	4	4	3	4	3	4	3	4	4	2	3	4	3	4	2
1724	4	3	2	3	4	4	3	3	4	4	3	4	3	4	3	4	4	3	3	3	3	3	3	3	0
1725	3	3	3	3	3	3	3	3	4	4	4	4	4	4	3	3	4	4	3	3	3	3	3	3	4
1726	4	2	0	1	2	1	1	1	3	3	3	3	3	3	1	3	3	3	3	2	3	3	3	3	1
1727	4	4	3	3	3	3	3	3	4	4	4	4	3	3	2	3	2	2	3	3	3	3	2	3	2
1728	3	3	2	1	3	3	1	1	3	3	1	1	2	1	2	3	3	3	1	3	1	3	2	3	3
1729	4	1	2	3	3	4	3	4	3	4	3	4	3	4	3	4	3	3	4	2	4	4	3	4	2
1730	3	3	3	3	3	3	3	3	3	3	3	3	3	3	3	3	3	3	3	3	3	3	3	3	3
1731	3	3	3	3	3	3	3	3	3	3	3	3	3	3	3	3	3	3	3	3	3	3	3	3	3
1732	4	3	3	3	3	3	3	3	3	3	4	3	3	3	3	3	3	3	3	2	3	3	3	4	3
1733	1	1	2	1	3	3	3	3	3	3	3	3	3	3	3	3	3	3	3	2	3	3	2	3	2
1734	4	4	2	2	4	3	4	4	3	4	3	4	3	3	4	4	4	4	4	4	4	4	4	4	4
1735	3	4	3	3	3	4	3	3	4	3	3	3	4	3	2	3	3	3	3	3	3	3	3	3	3
1736	4	2	2	3	2	3	2	2	4	4	3	3	1	1	2	3	4	3	3	4	2	3	3	4	0
1737	3	1	1	1	3	2	1	2	3	3	3	3	2	1	2	1	1	1	1	2	2	3	1	3	3
1738	4	2	2	3	4	3	2	3	3	4	4	3	2	2	2	3	4	3	3	2	2	2	2	3	2
1739	4	4	4	4	4	4	4	4	4	4	4	4	4	4	4	4	4	4	4	4	4	4	4	4	4
1740	2	2	2	0	2	1	1	1	3	4	4	2	3	2	0	2	1	2	3	3	2	2	0	3	2
1741	1	2	1	1	2	4	2	3	2	3	3	3	2	3	3	3	4	2	4	2	2	3	1	3	2
1742	3	3	3	2	4	4	2	3	4	4	3	3	3	3	2	4	3	3	3	3	3	3	4	4	4
1743	2	2	2	2	2	2	2	2	2	2	2	2	2	2	3	3	3	3	3	3	3	3	3	3	3
1744	3	3	2	2	3	3	2	2	3	3	3	3	3	3	2	3	3	3	3	3	3	3	2	3	3
1745	2	3	1	2	2	3	1	1	3	3	3	2	3	1	1	1	3	1	3	1	2	3	3	4	1
1746	4	4	4	4	4	4	4	4	4	4	4	3	4	4	4	3	3	4	2	3	3	3	3	3	3
1747	4	4	4	3	4	3	1	3	4	4	4	3	3	4	2	4	4	3	4	4	4	4	3	4	4
1748	4	3	3	3	3	3	3	3	3	3	3	3	3	3	3	3	3	3	3	3	2	2	3	3	3
1749	2	2	2	2	2	2	2	2	3	3	3	3	3	2	2	2	2	2	2	2	2	2	2	3	2
1750	4	1	1	1	1	3	3	3	3	3	3	3	3	3	1	3	3	3	3	3	1	3	3	3	1
1751	3	3	3	3	3	3	3	3	3	3	3	3	3	3	3	3	3	3	3	3	3	3	3	3	3
1752	4	3	1	3	3	4	3	3	4	4	4	4	4	4	3	4	4	4	3	2	3	3	3	3	3
1753	3	3	3	3	3	2	1	2	3	3	4	2	2	2	3	3	2	3	2	1	3	3	2	3	2
1754	4	4	4	4	4	4	4	4	4	4	4	4	4	4	4	4	4	4	4	4	4	4	4	4	4
1755	3	3	3	3	4	4	4	3	4	4	4	4	4	3	3	4	4	3	3	0	0	3	3	4	4
1756	3	4	2	3	3	3	3	3	3	3	3	3	3	3	3	3	3	3	3	3	4	3	3	3	3
1757	4	4	4	4	4	4	4	4	4	4	4	4	4	4	4	4	4	4	4	4	4	4	4	4	4
1758	3	3	2	2	3	3	3	3	3	4	4	4	4	4	4	3	3	3	3	3	3	3	3	3	2
1759	2	4	2	3	4	4	2	3	4	2	2	2	0	2	4	2	2	4	4	4	4	4	4	4	2
1760	3	2	2	2	2	2	2	2	2	3	3	3	2	2	3	2	4	2	2	2	2	2	2	3	2
1761	4	2	2	3	2	4	4	3	3	4	3	4	3	3	3	4	4	3	4	3	3	3	2	2	1
1762	4	3	3	3	3	3	3	3	3	3	3	3	3	3	3	3	3	3	3	3	3	3	3	3	3
1763	3	2	1	2	2	2	2	2	2	3	2	2	2	2	1	2	3	2	2	2	2	2	1	2	2
1764	3	3	3	3	3	3	3	3	3	3	3	3	3	3	1	4	4	3	3	2	4	3	4	4	4
1765	3	4	1	3	2	2	2	2	3	3	3	2	2	2	2	2	2	2	2	2	2	3	2	3	2
1766	4	0	0	3	2	2	2	1	4	4	4	4	4	1	0	0	0	2	4	2	1	1	0	4	4
1767	4	4	4	3	4	4	3	3	4	4	4	3	4	4	4	4	2	3	3	3	2	3	2	3	3
1768	1	1	1	1	1	1	1	1	1	1	1	1	1	1	1	1	1	1	1	1	1	1	1	1	1
1769	4	4	2	3	3	4	4	4	4	4	4	4	4	4	4	4	4	4	3	3	3	3	2	4	3
1770	4	4	3	3	3	4	4	4	3	3	3	3	3	3	3	3	3	3	4	3	2	3	2	3	3
1771	2	2	4	2	4	3	2	1	4	3	3	2	3	3	3	2	3	2	3	3	3	2	2	4	3
1772	3	3	4	3	4	4	3	2	4	4	4	3	3	3	3	3	4	4	3	4	4	4	3	3	3
1773	4	4	2	2	3	3	2	2	3	2	3	2	2	3	1	3	3	2	2	2	3	3	2	2	2
1774	4	4	4	4	4	4	4	4	4	4	4	4	4	4	4	4	4	4	4	4	4	4	4	4	4
1775	4	1	0	1	1	1	1	1	1	4	4	4	1	1	3	3	3	3	1	1	1	1	1	1	1
1776	4	3	3	4	4	4	4	4	4	4	4	4	4	4	4	4	4	4	4	4	4	4	4	4	4
1777	4	3	1	1	3	3	1	3	3	4	4	4	4	3	3	3	3	3	4	2	3	4	2	4	4
1778	4	4	1	3	3	3	2	3	4	4	3	3	3	3	2	4	4	4	3	1	3	3	3	3	2
1779	3	3	3	2	2	4	2	3	4	3	3	2	3	3	2	3	2	3	3	3	3	3	2	3	2
1780	3	3	1	3	3	3	2	3	4	4	4	4	3	3	1	2	2	2	3	1	3	3	2	3	3
1781	3	3	2	3	3	3	3	3	3	3	3	3	3	3	3	3	3	3	3	3	2	3	2	3	3
1782	4	4	2	3	4	4	4	4	4	4	4	4	4	4	4	4	4	4	4	2	2	4	4	4	4
1783	4	4	4	3	3	3	2	3	4	3	3	2	3	3	3	3	3	3	3	3	3	3	2	3	3
1784	4	4	4	4	4	4	4	4	4	4	4	4	4	4	4	4	4	4	4	4	4	4	4	4	4
1785	4	4	1	3	3	3	3	3	3	3	3	3	3	3	3	3	3	3	3	3	3	3	3	3	3
1786	4	4	4	4	4	4	4	4	4	4	4	4	4	4	4	4	4	4	4	4	3	3	3	4	4
1787	1	2	0	0	2	2	0	2	1	3	3	2	2	0	0	0	2	1	2	1	1	1	0	3	2
1788	3	3	2	3	3	3	2	2	4	3	3	2	2	3	2	2	2	3	3	3	3	3	2	3	3
1789	3	3	2	2	2	3	2	3	3	3	3	2	3	3	3	3	3	2	3	3	2	2	1	3	2
1790	3	1	1	1	1	1	2	2	3	1	1	1	1	1	2	1	1	1	1	1	2	1	1	1	1
1791	1	1	1	1	2	1	2	1	2	1	1	1	2	1	1	1	1	1	1	1	1	1	1	1	1
1792	4	3	3	3	3	3	3	3	4	4	4	4	4	4	2	4	4	2	4	3	3	4	2	4	2
1793	4	3	3	4	3	4	3	3	4	4	4	4	3	3	3	4	3	3	3	3	3	3	3	4	3
1794	4	3	2	3	3	3	3	3	2	3	3	3	2	2	2	3	3	3	3	3	3	3	2	3	3
1795	2	3	2	1	3	3	1	2	2	3	3	2	2	3	3	3	3	3	3	3	2	2	2	3	1
1796	4	4	4	3	4	3	1	1	1	3	3	1	3	1	1	1	1	1	1	1	1	1	1	1	1
1797	2	2	2	2	2	2	2	2	2	2	2	2	2	2	2	2	2	2	2	2	2	2	2	2	2
1798	2	3	3	3	3	3	3	3	4	4	4	4	4	3	3	3	2	3	3	3	4	3	2	4	3
1799	1	1	2	1	1	1	1	2	4	4	4	1	4	4	1	1	1	1	4	1	1	1	1	4	1
1800	4	4	4	4	4	4	4	4	4	4	4	4	4	4	4	4	4	4	4	4	4	4	4	4	4
1801	4	4	2	3	4	4	2	2	4	4	4	4	4	4	4	4	4	3	3	3	2	4	4	4	4
1802	4	1	3	4	4	4	4	4	4	4	4	4	4	4	4	4	4	4	4	4	4	4	4	4	4
1803	4	4	4	4	4	4	4	4	1	4	4	4	4	4	4	4	4	2	4	3	4	4	4	4	4
1804	4	4	0	2	2	3	3	3	3	4	3	3	3	3	3	3	3	3	3	3	2	2	1	3	2
1805	3	3	3	3	3	3	3	3	3	3	3	0	1	3	2	3	3	3	3	1	1	3	1	3	1
1806	2	3	1	1	3	2	3	1	3	3	4	3	3	3	2	3	2	3	2	2	2	3	2	4	3
1807	4	4	0	4	2	4	3	3	3	3	3	3	3	3	3	1	4	3	3	3	2	3	3	3	2
1808	3	3	3	3	3	3	3	3	3	3	3	3	3	3	3	3	3	3	3	3	3	3	3	3	3
1809	3	3	3	3	3	3	4	3	3	4	4	3	3	3	3	3	3	3	3	3	3	3	3	3	3
1810	3	3	0	3	3	3	3	3	3	3	3	2	3	2	2	2	2	3	3	1	3	3	3	4	4
1811	4	4	3	3	3	4	3	3	4	4	3	3	3	3	3	3	3	3	3	2	3	3	3	3	3
1812	4	3	3	3	3	3	3	3	3	3	3	3	3	3	3	3	3	3	3	2	3	3	3	3	3
1813	3	4	2	3	4	4	3	4	4	4	4	4	4	4	3	4	4	3	4	3	3	2	2	3	3
1814	3	4	3	3	3	3	3	3	3	4	3	3	2	3	2	3	3	3	2	2	3	3	3	4	3
1815	4	4	4	3	4	4	3	4	4	4	4	4	4	4	4	4	3	4	3	3	4	4	2	4	2
1816	4	3	4	2	3	2	2	2	4	4	4	4	4	4	2	4	4	4	3	4	2	4	2	4	4
1817	4	4	1	4	4	4	4	4	4	4	4	4	4	4	4	4	4	4	4	4	4	4	4	4	4
1818	4	4	2	4	1	4	4	4	4	4	4	4	4	4	1	4	4	1	4	4	4	4	1	4	1
1819	3	3	3	1	3	3	3	1	3	3	3	3	3	3	2	1	1	1	2	1	2	3	2	3	3
1820	3	3	2	2	3	2	1	2	3	2	3	2	1	3	2	2	2	2	2	1	2	2	2	3	2
1821	3	4	2	2	3	3	3	3	3	3	3	3	3	3	2	2	3	2	3	3	2	3	2	3	1
1822	4	4	2	3	4	4	4	4	3	3	3	3	2	3	3	4	4	4	4	4	4	4	4	4	4
1823	3	3	3	3	4	3	3	4	4	4	4	2	3	3	2	4	4	3	4	2	3	4	3	4	4
1824	3	2	2	3	3	3	3	3	3	3	3	3	3	3	3	3	3	3	3	1	1	3	2	3	2
1825	4	4	2	3	3	4	3	4	4	4	3	3	4	4	4	3	3	3	4	2	2	4	3	3	3
1826	4	4	4	4	4	4	4	4	4	4	4	4	4	4	4	4	4	4	4	4	4	4	4	4	4
1827	4	4	0	3	4	3	3	3	4	4	4	3	4	4	3	3	4	3	4	1	3	4	3	4	1
1828	3	3	2	3	3	3	2	2	3	3	3	2	3	2	3	2	2	2	3	2	3	3	2	2	2
1829	4	4	3	3	4	4	3	3	3	4	4	3	3	3	3	3	3	3	3	1	1	1	2	4	3
1830	3	3	3	3	3	3	3	2	3	3	3	3	3	3	2	3	3	3	2	3	3	3	3	3	3
1831	4	4	0	4	2	3	3	4	3	4	4	4	4	3	4	3	4	4	3	2	4	4	3	4	4
1832	2	2	0	2	2	3	0	0	4	2	2	2	2	2	4	3	3	2	1	1	1	2	2	1	1
1833	3	2	2	2	2	2	2	2	3	3	3	2	2	2	2	2	3	2	2	3	3	3	2	3	2
1834	4	4	0	4	1	4	4	4	4	4	4	4	4	4	4	4	4	4	3	3	3	4	2	4	3
1835	2	2	2	1	1	2	1	2	4	4	2	2	2	1	1	2	2	1	1	1	1	1	0	4	2
1836	3	3	2	3	3	4	4	3	3	4	4	4	3	4	3	4	4	3	3	2	2	3	3	3	3
1837	3	3	3	3	3	3	3	3	3	3	3	3	3	3	3	3	3	2	3	3	3	3	3	3	3
1838	1	1	1	3	3	3	3	3	4	4	4	4	4	4	4	4	4	4	4	4	4	4	3	3	3
1839	4	3	3	3	3	3	2	2	3	4	3	3	4	2	3	3	4	2	3	3	3	4	3	3	3
1840	1	1	1	1	1	1	1	1	1	1	3	3	3	3	3	3	3	3	3	1	3	3	3	3	3
1841	3	3	2	3	3	3	3	3	4	4	3	3	3	3	3	3	4	3	3	3	3	3	3	3	3
1842	1	1	1	1	1	1	1	1	1	1	1	1	1	1	1	1	1	1	1	1	1	1	1	1	1
1843	4	3	0	3	2	3	2	3	3	3	3	3	1	1	1	3	3	1	1	2	3	3	1	3	2
1844	3	3	3	3	3	3	3	3	3	3	3	3	3	3	2	3	4	3	3	0	3	2	2	3	2
1845	4	4	4	3	3	3	3	3	3	4	3	4	3	3	3	4	4	4	4	2	3	4	4	4	3
1846	1	1	1	3	1	3	1	3	3	1	1	1	1	1	1	1	1	1	3	3	1	1	1	1	1
1847	4	4	0	4	4	4	3	4	4	4	4	4	4	4	4	4	4	4	4	4	4	4	4	4	4
1848	3	3	2	3	3	3	3	3	3	4	4	3	3	3	3	3	3	3	3	3	3	3	3	3	3
1849	4	2	2	2	1	2	2	0	4	4	4	2	2	4	1	2	0	1	2	2	1	1	2	2	2
1850	2	2	2	2	2	2	2	2	2	2	2	2	2	2	2	2	2	2	2	2	2	2	2	2	2
1851	3	3	3	3	4	4	3	3	3	3	3	3	3	3	3	3	3	3	3	3	3	3	3	3	3
1852	3	3	2	2	3	3	2	2	4	4	3	3	3	3	3	3	3	3	2	1	3	3	2	3	3
1853	4	4	4	4	4	4	4	4	4	4	4	4	4	4	4	4	4	4	4	4	4	4	4	4	4
1854	4	4	1	4	3	4	1	4	1	4	4	4	2	4	3	3	4	2	4	2	4	4	4	4	3
1855	2	2	1	1	1	2	1	2	3	3	2	2	2	1	1	2	2	1	2	1	1	2	0	2	1
1856	4	4	4	3	3	4	3	4	4	4	4	4	4	4	4	4	4	4	4	4	4	4	4	4	4
1857	3	3	2	3	3	3	3	3	3	3	3	2	2	3	3	3	3	2	3	3	3	2	3	3	2
1858	3	3	3	3	3	3	3	3	3	3	3	3	3	3	3	3	3	3	3	3	3	3	3	3	3
1859	4	4	3	4	4	4	3	4	2	4	4	4	4	4	3	4	4	4	4	3	4	4	4	4	4
1860	4	4	4	3	2	3	3	3	4	4	4	3	3	3	4	3	3	2	4	3	3	3	2	4	2
1861	4	4	4	4	4	4	4	4	4	4	4	4	4	4	4	4	4	4	4	4	4	4	4	4	4
1862	4	4	3	1	3	3	1	3	4	4	4	3	4	4	4	3	4	4	4	3	4	4	3	4	2
1863	2	4	3	3	3	4	2	3	4	4	3	2	3	2	0	1	0	1	3	0	0	3	0	3	0
1864	4	4	3	3	3	3	3	3	3	4	4	4	4	4	4	3	3	3	3	3	3	4	3	4	4
1865	3	3	3	3	3	3	3	3	3	3	3	3	3	3	3	3	3	3	3	3	3	3	3	3	4
1866	2	2	4	2	0	1	0	2	4	2	2	2	2	2	2	2	0	1	0	4	3	1	1	2	0
1867	3	2	2	4	3	3	3	3	4	4	4	3	3	4	3	4	4	4	3	4	3	4	3	3	3
1868	4	2	1	3	3	4	2	3	3	3	3	3	1	3	3	3	3	3	3	0	2	3	3	3	3
1869	3	3	2	3	2	2	2	1	2	1	1	1	2	2	2	2	2	2	2	2	2	2	2	2	2
1870	3	3	2	3	2	2	2	3	3	3	3	3	3	2	2	3	3	2	3	3	3	3	3	3	3
1871	3	3	1	3	3	3	1	1	3	2	3	1	1	1	1	1	3	1	1	2	1	3	1	3	3
1872	3	3	2	2	3	3	2	3	3	3	3	2	3	3	2	3	3	3	3	2	3	3	2	3	2
1873	4	4	3	3	3	3	1	1	1	4	3	3	3	3	3	3	3	1	4	1	4	4	4	4	0
1874	4	3	3	3	3	4	3	3	4	4	3	3	3	3	2	3	4	3	3	3	3	3	3	3	3
1875	3	3	3	3	3	3	3	3	3	3	3	3	3	3	3	3	3	3	3	3	3	3	3	3	3
1876	4	3	2	3	3	4	3	3	3	3	3	3	3	3	3	3	3	3	3	2	3	3	3	3	3
1877	3	3	3	3	3	3	3	3	3	3	3	3	3	3	3	3	3	3	3	2	3	3	3	3	3
1878	3	3	3	3	3	3	4	3	3	3	3	3	3	4	2	3	3	3	3	3	3	3	3	3	3
1879	4	3	2	2	2	3	2	3	3	3	3	3	3	2	3	2	3	3	3	2	2	3	2	3	3
1880	4	4	2	3	2	3	3	3	4	3	3	3	3	3	3	3	3	3	3	4	4	4	4	4	4
1881	3	3	2	3	2	2	1	1	1	1	2	2	2	2	2	2	2	2	2	2	2	2	2	2	2
1882	3	3	2	3	2	3	3	2	3	3	3	3	3	3	3	3	3	3	3	3	3	3	3	3	3
1883	3	3	2	3	3	3	3	3	3	3	3	3	3	3	3	3	4	2	3	2	3	3	3	3	3
1884	3	3	3	3	3	3	3	3	3	3	3	3	3	3	3	3	3	3	3	3	3	3	3	3	3
1885	4	4	1	3	3	4	1	3	3	4	4	3	3	3	1	4	4	3	4	3	3	4	2	4	2
1886	2	2	0	0	0	2	4	0	1	2	1	1	2	1	1	2	1	1	2	1	2	1	1	1	2
1887	4	4	2	4	4	4	3	4	3	4	4	3	3	4	4	4	4	4	4	4	4	4	3	3	3
1888	1	1	1	1	1	1	1	1	1	1	1	1	1	1	1	1	1	1	1	1	1	1	1	1	1
1889	4	4	4	4	4	4	4	4	4	4	4	4	4	4	4	4	4	4	4	4	4	4	4	4	4
1890	3	4	3	3	4	4	3	3	4	4	4	3	4	4	4	3	3	3	4	2	2	3	3	3	3
1891	4	4	2	3	3	3	3	3	3	3	3	3	3	3	3	3	3	3	3	3	3	3	3	3	3
1892	4	4	4	4	4	4	0	4	4	4	4	4	4	4	4	4	4	4	4	4	4	4	4	4	4
1893	2	1	1	1	1	1	1	1	1	1	1	1	1	1	1	1	1	1	1	1	1	1	1	1	1
1894	3	3	2	3	3	3	2	2	3	3	3	2	3	2	2	3	4	3	3	2	2	2	1	4	3
1895	4	4	4	4	4	4	4	4	4	4	4	4	4	4	4	4	4	4	4	4	4	4	4	4	4
1896	4	4	4	3	3	3	3	3	3	3	3	3	3	3	4	3	3	3	3	3	3	3	2	3	4
1897	3	3	2	3	3	3	2	2	4	4	4	3	3	3	3	3	3	3	3	2	3	3	2	2	2
1898	3	3	2	2	3	3	3	2	3	3	3	3	3	3	2	3	3	3	3	2	3	1	2	3	3
1899	3	3	3	1	3	3	3	1	4	3	3	3	3	3	1	1	1	1	1	1	1	3	1	1	2
1900	2	3	3	3	3	3	2	2	2	3	4	3	3	3	3	3	3	3	3	3	3	3	2	3	3
1901	1	1	1	1	1	1	2	1	4	3	3	3	3	3	4	1	2	1	3	1	0	3	1	2	2
1902	4	4	4	3	3	3	3	3	3	3	3	3	3	3	3	3	3	4	4	4	4	4	4	4	4
1903	1	1	1	1	1	1	1	1	1	1	1	1	1	1	1	1	1	1	1	1	1	1	1	1	1
1904	4	4	4	4	4	4	4	4	4	4	4	4	4	4	4	4	4	4	3	4	4	4	3	4	4
1905	4	4	3	3	3	3	3	3	3	3	3	3	3	3	2	3	3	3	3	3	3	3	2	3	3
1906	4	4	4	4	4	4	4	4	4	4	4	4	4	4	4	4	4	4	4	4	4	4	4	4	4
1907	3	4	3	3	3	3	3	3	4	4	3	4	4	4	2	3	4	3	3	3	3	4	3	4	4
1908	2	3	3	3	3	3	3	2	3	3	3	3	3	3	3	3	3	3	3	3	3	3	3	3	3
1909	3	3	3	3	3	3	3	3	3	3	3	3	3	3	3	3	3	3	3	3	3	3	3	3	3
1910	4	4	4	4	4	4	4	4	4	4	4	4	4	4	4	4	4	4	4	4	2	4	4	4	4
1911	0	0	2	1	0	1	1	1	4	1	3	3	3	3	3	3	3	3	1	0	2	1	3	4	4
1912	3	4	2	3	4	4	3	4	4	4	4	3	3	3	3	3	3	4	3	2	1	3	2	4	3
1913	3	3	2	3	3	3	3	3	3	3	3	3	3	3	2	2	3	2	3	2	3	3	2	3	3
1914	2	2	1	1	2	1	1	1	3	3	3	2	2	2	2	1	1	1	1	1	3	3	2	3	1
1915	4	4	4	4	4	4	4	4	4	4	4	4	4	4	4	4	4	4	4	4	4	4	4	4	4
1916	4	3	4	4	4	4	4	4	4	4	4	4	4	4	4	4	4	4	4	4	3	3	3	3	3
1917	3	3	1	1	1	1	1	1	1	3	3	1	1	1	1	1	1	1	1	1	1	1	1	3	1
1918	3	3	3	3	3	3	3	3	3	3	3	2	3	3	2	3	3	3	3	3	3	3	2	3	3
1919	4	4	4	4	4	4	4	4	4	4	4	4	4	4	4	4	4	4	4	4	4	4	4	4	4
1920	1	1	1	1	1	1	1	1	1	1	1	1	1	1	1	1	1	1	1	1	1	1	1	3	1
1921	4	4	4	4	4	4	4	4	4	4	4	4	4	4	4	4	4	4	4	4	4	4	4	4	4
1922	3	3	2	3	3	2	2	3	3	3	3	3	3	3	3	3	3	3	3	3	2	3	2	3	3
1923	3	3	3	3	3	3	3	3	3	3	3	3	3	3	3	3	3	3	3	3	3	3	3	3	3
1924	4	4	4	4	4	4	4	4	4	4	4	4	4	4	4	4	4	4	4	4	4	4	4	4	4
1925	4	4	3	3	4	4	3	4	4	4	4	4	4	3	4	3	3	4	3	3	2	3	3	4	3
1926	3	4	4	3	4	4	2	2	3	4	4	4	4	3	2	3	4	3	3	3	3	3	3	3	3
1927	4	4	4	4	4	4	4	4	4	4	4	4	4	4	4	4	4	4	4	4	4	4	4	4	4
1928	3	3	3	3	3	3	3	3	3	3	3	2	3	3	2	3	3	3	3	3	3	3	2	3	3
1929	4	3	2	3	3	3	2	2	4	4	3	2	3	2	2	3	1	2	2	2	3	3	2	2	1
1930	4	4	3	4	4	4	3	3	4	4	4	4	4	4	3	4	4	4	4	4	0	4	3	4	4
1931	4	4	2	4	4	4	4	4	4	4	4	4	4	4	3	4	4	3	3	2	4	4	4	4	3
1932	3	3	3	3	3	3	3	3	3	3	3	3	3	3	3	3	3	3	3	2	3	3	3	3	3
1933	3	3	3	3	3	3	3	3	3	3	3	3	3	3	3	3	3	3	3	3	3	3	2	3	3
1934	4	3	2	3	3	3	3	3	3	3	3	3	3	3	3	3	3	3	3	3	3	3	2	3	3
1935	1	1	2	2	2	2	1	2	2	1	1	1	2	1	2	1	1	1	1	2	2	2	2	1	1
1936	4	4	1	3	4	3	1	3	4	4	4	4	4	3	2	4	3	2	4	0	4	4	2	4	3
1937	3	3	3	3	1	3	3	3	3	3	3	3	3	3	3	3	3	3	3	3	3	3	3	3	3
1938	1	1	1	2	2	3	3	3	3	3	3	3	3	3	2	3	3	3	3	3	3	3	3	3	3
1939	4	3	1	3	3	2	2	3	4	3	3	3	3	3	2	3	3	3	3	2	3	3	2	3	2
1940	4	1	0	4	0	3	2	0	4	3	3	3	3	3	4	3	4	4	0	1	3	0	2	2	0
1941	1	1	1	3	3	3	3	2	2	4	4	4	4	4	3	3	3	2	2	3	2	2	3	3	4
1942	4	1	0	3	3	3	2	4	3	4	4	1	1	3	1	3	1	3	3	3	1	3	1	3	3
1943	1	1	1	1	1	1	1	1	1	1	1	1	1	1	1	1	1	1	1	1	1	1	1	1	1
1944	3	2	2	4	1	3	2	3	3	3	3	3	3	3	3	3	3	3	3	2	2	3	3	3	3
1945	4	4	1	3	4	4	4	4	4	4	3	4	3	3	4	4	4	4	3	4	2	2	3	4	3
1946	2	2	3	2	3	1	2	2	2	2	2	2	2	2	2	2	2	2	2	1	3	3	2	3	2
1947	3	3	3	1	3	4	3	3	3	4	3	3	3	3	3	4	4	1	4	1	1	4	1	3	3
1948	3	3	3	3	3	3	3	3	3	3	3	3	3	3	3	3	3	3	3	3	3	3	4	3	3
1949	4	4	4	3	4	4	0	3	4	4	4	4	4	4	4	4	4	3	4	4	2	4	4	4	3
1950	4	3	2	3	3	3	2	2	3	3	3	3	3	2	3	2	2	2	2	2	3	2	3	3	3
1951	1	2	2	2	2	2	2	2	3	3	2	2	2	2	2	2	2	2	3	2	2	2	0	3	2
1952	4	4	3	3	3	3	3	3	3	3	3	3	3	3	3	3	3	3	3	3	3	3	3	3	3
1953	2	1	1	2	1	1	2	2	2	1	2	2	3	1	1	1	1	2	2	2	2	2	2	2	1
1954	2	1	1	1	2	2	3	2	2	2	2	2	2	2	2	2	2	2	2	2	1	1	2	2	2
1955	4	3	2	3	4	4	4	4	3	4	4	3	3	3	3	3	3	3	3	3	2	3	3	3	3
1956	4	4	4	4	4	4	4	4	4	4	3	3	3	3	3	3	3	3	3	3	3	3	2	3	3
1957	4	4	4	3	3	3	3	3	3	3	3	3	3	3	2	2	3	3	3	3	3	3	3	3	3
1958	4	4	2	3	3	3	3	3	3	3	3	3	3	3	3	3	3	3	3	3	3	3	2	4	3
1959	3	2	0	3	3	3	2	3	3	4	3	2	2	3	3	2	2	2	2	3	3	3	3	3	1
1960	3	4	3	0	2	4	2	2	4	2	4	4	3	3	2	3	2	2	2	2	2	3	2	4	2
1961	3	4	4	2	3	2	2	2	2	2	2	2	3	2	2	4	3	2	2	4	2	2	3	3	2
1962	4	4	4	4	1	1	1	1	1	1	1	1	1	1	1	1	1	1	1	1	1	1	1	1	1
1963	4	4	3	3	3	4	3	3	3	3	3	4	4	3	4	4	4	4	4	4	4	4	4	4	4
1964	3	2	2	3	3	2	2	2	3	3	2	2	3	2	1	1	3	2	2	3	2	3	1	3	2
1965	3	1	1	2	2	1	1	1	1	3	3	1	2	2	2	2	1	1	1	1	1	1	1	3	2
1966	3	4	1	3	3	1	2	3	3	3	3	2	3	3	1	2	3	3	3	3	3	2	3	2	3
1967	4	2	2	3	2	2	2	2	3	3	3	3	2	2	2	3	3	2	3	2	2	3	2	3	2
1968	3	3	3	3	3	3	3	3	3	3	3	3	3	3	3	3	3	3	3	3	3	3	3	3	3
1969	3	3	3	3	3	4	4	4	4	4	4	4	4	4	3	4	4	4	4	4	4	4	3	3	3
1970	4	4	0	4	4	4	4	4	4	4	4	4	4	4	4	4	4	4	4	4	4	4	4	4	4
1971	3	3	3	3	3	3	3	3	3	3	3	3	3	3	3	3	3	3	3	3	3	3	3	3	3
1972	4	4	4	4	4	4	4	4	4	4	4	4	4	4	4	4	4	4	4	4	4	4	2	4	4
1973	4	4	4	4	4	4	4	4	4	4	4	4	4	4	4	4	4	4	4	4	4	4	4	4	4
1974	3	3	1	3	3	3	2	3	3	3	3	3	3	3	3	3	3	3	3	3	3	3	3	3	3
1975	4	4	3	3	3	3	3	3	3	3	3	3	3	3	3	3	3	3	3	3	3	3	3	3	3
1976	3	3	3	2	3	3	1	1	2	2	2	2	2	2	2	2	2	1	2	2	2	1	0	2	2
1977	2	2	1	2	2	2	0	1	3	2	1	0	2	1	0	1	2	1	2	0	2	3	0	2	1
1978	3	3	3	3	3	3	3	3	3	3	3	3	3	3	3	3	3	3	3	3	3	3	3	3	3
1979	4	4	4	4	4	4	4	4	4	4	4	4	4	4	4	4	4	4	4	4	4	4	4	4	4
1980	4	4	4	3	3	4	3	3	4	4	4	2	4	3	2	2	2	3	4	4	4	4	3	3	2
1981	1	1	1	1	1	1	1	1	1	1	1	1	1	1	1	1	1	1	1	1	1	1	1	1	1
1982	3	2	1	1	2	3	2	2	3	3	3	3	2	2	2	3	3	2	3	1	1	3	2	3	3
1983	3	3	3	3	3	3	3	3	3	3	3	3	3	3	3	3	3	3	3	3	3	3	3	3	3
1984	4	4	4	4	4	4	4	4	4	4	4	4	4	4	4	4	4	4	4	4	4	4	4	4	4
1985	2	3	3	3	3	3	3	3	4	4	3	3	3	3	2	3	3	2	3	3	3	3	2	4	3
1986	4	4	4	3	4	4	4	4	4	4	4	4	4	4	4	4	3	4	4	4	3	4	3	4	3
1987	4	4	4	4	4	4	4	4	4	4	4	4	4	4	4	4	4	4	4	4	4	4	4	4	4
1988	2	2	2	2	2	2	2	2	2	2	2	2	2	2	2	2	2	2	2	3	2	2	2	2	2
1989	2	2	2	2	2	2	2	2	2	2	2	2	2	2	2	2	2	2	2	2	2	2	2	2	2
1990	4	4	0	3	3	4	3	4	4	4	4	3	3	3	3	4	4	3	4	4	2	3	2	3	2
1991	4	3	3	4	4	4	3	3	4	4	3	2	2	3	3	4	2	1	2	0	4	3	1	3	2
1992	3	1	1	1	1	0	1	0	3	1	2	1	2	2	2	1	3	2	1	0	2	2	1	2	2
1993	4	4	0	4	4	4	4	4	4	4	4	4	4	4	4	4	4	4	4	0	4	4	4	4	4
1994	2	2	2	3	3	3	2	3	3	3	3	3	3	3	3	3	3	3	3	2	3	3	3	3	3
1995	4	4	0	2	4	3	2	1	4	4	4	4	1	3	3	3	1	3	1	2	3	1	1	1	2
1996	3	4	0	3	3	4	3	1	3	4	4	4	3	3	3	2	3	2	4	3	3	3	2	4	3
1997	3	3	3	3	3	3	2	3	3	4	4	3	3	3	3	4	3	3	3	3	4	3	3	4	4
1998	3	3	1	3	3	3	3	3	3	3	3	3	3	3	3	3	3	3	3	3	3	3	2	3	3
1999	4	4	4	3	3	3	3	3	3	3	3	3	3	3	3	3	3	3	3	2	3	3	3	3	2
[truncated: 267 more rows]

## Sheet: WCSS
1. Number	1. WCSS1-1	2. WCSS1-2	3. WCSS1-3	4. WCSS1-4	5. WCSS2-1	6. WCSS2-2	7. WCSS2-3	8. WCSS2-4	9. WCSS3-1	10. WCSS3-2	11. WCSS3-3	12. WCSS3-4	13. WCSS4-1	14. WCSS4-2	15. WCSS4-3	16. WCSS5-1	17. WCSS5-2	18. WCSS5-3	19. WCSS5-4
1	4	4	4	2	2	4	4	4	4	4	4	4	4	4	4	4	4	2	4
2	2	2	4	2	2	2	3	3	2	4	4	4	3	4	4	4	3	4	4
3	5	4	5	4	4	3	4	4	5	5	5	5	5	5	5	4	4	4	4
4	5	3	5	3	3	5	5	3	5	5	5	5	5	5	5	5	5	5	5
5	5	3	4	3	3	3	3	3	4	4	4	4	4	4	4	4	4	4	4
6	4	3	4	3	3	3	3	4	4	4	2	4	3	4	2	2	4	3	3
7	4	2	4	3	3	1	2	2	4	4	4	5	5	4	4	3	3	3	2
8	4	3	3	3	3	3	3	3	3	3	3	3	3	3	3	3	3	3	3
9	3	1	3	3	3	3	3	3	3	4	3	3	3	5	4	2	2	2	3
10	4	4	4	3	3	3	4	4	4	4	4	4	4	4	4	4	4	3	4
11	4	4	4	4	3	3	4	4	4	4	4	4	4	4	4	4	4	4	4
12	4	4	4	3	3	3	3	3	3	3	3	3	3	3	3	3	3	3	3
13	4	4	4	4	4	4	4	4	4	4	4	3	4	4	4	3	3	4	4
14	4	4	4	4	4	3	4	3	5	4	4	4	4	4	4	4	4	4	4
15	5	5	5	2	2	1	1	1	5	5	5	5	5	5	5	5	5	3	3
16	5	5	5	4	5	5	5	5	5	5	4	5	4	4	4	4	4	4	5
17	3	3	3	3	3	3	3	3	4	4	4	4	4	4	4	4	4	4	4
18	4	4	4	3	4	3	3	3	4	4	5	4	4	4	4	4	4	4	4
19	5	4	4	3	3	3	3	3	3	3	3	3	4	5	4	4	4	3	3
20	4	4	4	4	3	3	4	4	4	4	4	4	4	4	4	4	4	4	4
21	2	2	2	2	2	2	2	2	2	2	2	2	2	2	2	2	2	2	2
22	4	3	3	3	3	3	3	3	3	4	3	3	4	4	4	4	4	3	3
23	4	4	4	4	4	2	4	3	3	4	4	4	4	4	4	3	3	3	3
24	3	3	3	2	3	3	3	3	3	3	3	3	3	3	3	3	3	3	3
25	5	5	5	4	4	3	3	5	4	5	4	4	5	5	5	5	5	5	5
26	4	2	4	4	3	3	3	3	3	4	4	4	4	4	5	5	5	4	5
27	4	2	3	3	3	3	3	2	3	4	4	4	4	5	4	3	4	3	3
28	4	3	3	3	3	3	3	3	3	3	3	3	3	3	3	3	3	3	3
29	3	3	3	4	4	4	4	4	4	4	4	3	4	4	4	4	4	1	1
30	4	4	4	4	4	4	4	4	4	4	4	4	4	4	4	4	4	4	4
31	1	1	1	1	1	1	1	1	1	5	5	5	5	5	5	5	5	5	5
32	3	3	3	3	3	3	3	3	4	4	4	4	3	4	4	3	3	2	3
33	5	2	3	3	3	3	3	3	3	3	2	4	4	4	3	4	1	3	3
34	4	4	4	4	4	4	4	4	4	4	4	4	4	4	4	4	4	4	4
35	5	4	5	3	3	3	4	3	4	4	4	4	4	4	4	4	4	4	4
36	3	3	2	3	2	2	2	2	2	3	3	3	3	3	3	3	3	3	3
37	5	5	5	5	3	3	3	3	3	4	4	4	4	5	3	2	1	2	2
38	5	4	3	3	3	3	3	3	3	3	3	3	3	3	3	3	3	3	3
39	4	4	4	3	1	1	1	1	4	4	4	5	4	4	4	4	4	4	4
40	4	3	4	2	3	3	4	3	5	5	5	5	4	5	4	3	3	3	3
41	4	3	3	2	2	1	2	3	4	3	4	4	3	4	4	3	4	3	3
42	4	4	4	1	1	1	1	4	5	5	5	5	4	5	5	5	5	5	5
43	4	3	4	3	3	3	3	3	3	4	4	4	4	4	4	3	3	3	4
44	3	4	3	3	3	3	3	3	3	4	4	3	4	4	4	4	4	3	4
45	5	3	4	2	3	3	3	3	4	4	5	5	5	5	5	5	5	5	5
46	5	4	4	3	3	3	3	3	3	4	5	5	4	4	4	4	4	4	4
47	5	5	5	5	5	4	5	5	4	5	5	5	5	5	5	4	4	4	5
48	5	5	5	3	3	3	3	3	5	5	5	5	5	5	5	5	5	5	5
49	4	4	4	3	3	3	3	3	3	3	3	3	4	4	4	4	4	4	4
50	4	3	3	3	3	1	1	1	3	3	4	4	4	4	4	4	3	3	3
51	4	2	2	3	3	3	4	3	3	3	4	4	4	4	4	4	4	3	4
52	4	3	3	3	2	2	2	2	2	3	3	3	2	3	2	3	3	3	3
53	4	3	3	2	2	2	3	3	3	4	4	4	4	4	4	3	3	4	3
54	4	4	4	4	4	3	4	4	5	5	5	5	5	5	5	5	5	5	5
55	4	3	3	3	4	4	4	3	4	4	4	4	4	4	4	4	4	4	4
56	4	3	3	3	2	2	3	3	4	4	4	4	4	4	4	4	4	4	4
57	5	5	4	3	2	2	3	3	4	5	5	5	5	5	5	4	4	4	4
58	5	4	4	3	2	3	3	3	4	4	3	4	3	3	3	3	3	3	3
59	4	4	4	3	3	3	3	3	4	5	5	5	5	5	5	5	4	4	4
60	3	3	3	3	3	3	3	3	3	3	3	3	3	3	3	3	3	3	3
61	5	2	4	3	3	2	3	3	3	1	5	5	5	5	5	5	5	5	5
62	4	4	3	3	3	3	3	3	4	4	4	4	4	4	4	4	4	4	4
63	5	4	5	3	3	3	4	4	5	5	3	4	5	5	5	5	5	5	5
64	3	3	3	3	3	3	3	3	3	3	3	3	3	3	3	3	3	3	3
65	3	3	3	3	2	2	2	2	3	3	3	4	4	4	4	4	4	4	4
66	5	3	4	3	3	3	4	3	4	4	4	4	4	4	4	4	4	4	4
67	4	3	3	3	3	3	3	3	3	3	3	3	3	3	3	3	3	3	3
68	5	5	5	3	3	3	3	3	4	5	5	5	5	5	5	3	3	3	3
69	5	2	4	3	1	1	2	2	3	4	5	5	4	4	4	4	4	4	4
70	5	5	5	5	5	5	5	5	5	5	5	5	5	5	5	5	5	5	5
71	4	3	4	3	1	2	2	4	4	4	4	4	4	4	4	2	2	1	2
72	4	3	4	3	3	3	3	3	3	4	4	4	4	5	4	1	2	3	2
73	3	3	3	3	3	3	3	3	3	3	3	3	3	3	4	4	4	3	3
74	3	3	4	3	3	3	2	2	2	4	3	4	3	3	3	3	3	3	3
75	5	3	4	3	3	3	3	3	4	4	3	4	5	5	5	4	4	4	4
76	5	3	4	3	3	3	3	3	3	4	4	5	5	5	5	5	5	4	4
77	4	4	4	4	3	3	3	3	4	4	4	4	4	4	4	4	4	4	4
78	5	5	5	1	1	1	1	1	1	5	5	5	5	5	5	5	5	5	5
79	4	3	3	2	2	2	2	2	3	4	4	4	4	4	4	4	4	4	4
80	5	4	5	4	4	4	4	4	4	4	5	5	4	5	5	4	4	4	4
81	4	4	4	4	4	3	3	3	3	4	4	4	4	4	4	4	4	4	4
82	4	2	4	2	2	2	3	3	3	4	4	4	4	4	4	4	4	4	4
83	4	3	3	3	3	3	3	3	4	4	4	4	4	4	4	4	4	4	4
84	5	5	5	5	5	5	5	5	5	5	5	5	5	5	5	5	5	5	5
85	4	4	4	4	4	4	4	4	4	4	4	4	4	4	4	4	4	4	4
86	5	5	5	5	5	5	5	5	5	5	5	5	5	5	5	5	5	5	5
87	2	2	2	2	3	3	3	2	3	4	3	4	4	4	4	3	3	4	4
88	3	2	3	3	3	3	5	4	4	2	2	3	4	4	5	3	3	3	3
89	4	4	4	5	4	4	4	4	4	4	4	4	4	4	4	4	4	4	4
90	5	5	4	3	3	1	1	1	2	2	5	2	2	2	2	2	2	2	2
91	5	3	5	1	1	3	3	3	4	3	2	3	3	5	4	1	2	1	2
92	4	3	3	3	3	3	3	3	3	4	3	4	3	4	3	4	4	4	4
93	3	3	3	3	3	3	3	3	3	3	3	3	3	3	3	3	3	3	3
94	3	3	3	3	3	3	3	3	3	3	3	3	3	3	3	3	3	3	3
95	4	3	3	3	3	3	4	4	4	4	5	4	4	4	4	4	4	4	4
96	4	3	4	3	3	3	3	3	3	4	3	4	4	4	4	4	4	4	4
97	4	4	4	3	3	3	3	3	4	4	4	4	4	4	4	4	4	4	4
98	4	3	3	3	3	3	3	3	3	4	2	4	4	4	4	3	3	4	3
99	2	2	3	4	3	2	2	2	2	2	2	3	3	3	3	3	2	2	2
100	2	2	2	2	2	2	2	2	2	2	2	2	2	2	2	2	2	2	2
101	4	3	4	3	3	3	3	3	3	5	5	5	5	5	5	5	5	3	3
102	4	3	4	3	3	3	3	3	3	4	4	4	5	4	5	4	5	5	4
103	3	1	2	1	2	2	2	3	1	2	2	2	3	4	2	2	2	2	1
104	4	3	4	1	3	3	4	3	4	5	4	4	4	4	4	4	4	3	3
105	2	2	2	2	2	2	2	2	2	2	2	2	2	2	2	2	2	2	2
106	4	4	4	3	3	3	3	4	3	4	4	3	4	4	4	4	4	4	4
107	2	2	2	2	2	1	3	4	5	5	5	5	5	5	5	5	5	5	5
108	4	3	3	3	3	3	3	3	3	3	3	3	3	4	3	2	2	2	2
109	3	3	3	4	4	3	3	4	4	4	4	4	4	4	4	4	4	4	4
110	1	1	1	1	1	3	3	3	3	3	3	5	4	4	4	2	4	3	3
111	4	3	3	3	2	2	2	2	4	4	4	4	4	4	4	4	4	4	4
112	5	4	4	5	3	3	3	3	3	4	5	5	5	5	5	5	5	5	5
113	4	3	4	3	3	3	4	3	3	4	4	4	4	4	4	4	4	4	4
114	4	4	4	4	4	4	4	4	4	4	4	4	4	4	4	4	4	4	4
115	4	4	3	3	3	3	3	3	3	4	4	4	4	4	3	4	4	4	4
116	5	3	3	3	3	3	3	3	3	5	5	5	4	4	4	4	5	5	5
117	4	4	4	3	3	3	4	4	4	4	4	4	4	4	3	4	4	3	3
118	5	4	5	2	2	2	4	4	4	5	5	5	5	5	5	4	5	4	4
119	5	4	4	3	3	3	3	3	4	4	5	5	4	5	3	4	4	4	4
120	4	3	4	3	3	3	3	4	3	4	3	4	4	4	3	4	4	4	3
121	5	1	5	3	3	3	3	3	3	3	4	4	3	5	5	5	5	3	3
122	5	3	4	3	3	3	3	3	4	4	4	4	4	4	4	4	4	4	4
123	1	1	4	1	1	1	4	4	3	4	3	3	1	4	1	1	1	3	3
124	5	4	5	3	3	3	3	3	4	4	4	4	4	4	4	4	4	5	5
125	5	2	3	1	3	3	3	4	3	4	5	5	4	5	5	5	5	4	5
126	4	4	4	4	3	3	3	3	3	3	3	3	3	4	4	4	4	4	4
127	5	4	5	3	3	3	3	3	3	4	4	4	4	4	4	4	4	4	4
128	4	4	3	5	3	3	3	3	3	5	4	5	5	5	5	4	5	3	3
129	4	4	4	4	3	3	3	3	4	5	5	5	5	5	4	4	4	4	5
130	4	3	4	1	3	1	3	3	3	4	4	4	4	5	4	3	4	2	3
131	5	5	5	3	3	3	4	3	5	5	5	5	5	5	5	5	5	4	4
132	5	2	4	2	4	4	4	4	4	5	3	5	5	5	5	3	3	3	3
133	2	3	4	4	3	3	3	3	4	4	4	4	4	4	5	5	4	4	4
134	5	4	3	4	3	3	3	3	3	4	4	4	4	4	4	4	4	4	4
135	5	4	4	4	4	3	4	4	4	4	4	4	4	4	4	4	4	4	4
136	4	2	4	2	3	3	4	4	4	4	4	4	4	4	4	4	4	4	4
137	4	4	4	4	4	3	3	3	4	4	3	4	4	4	4	3	4	2	2
138	3	2	3	3	3	3	3	3	3	5	4	4	4	4	4	4	4	3	4
139	2	3	4	3	4	3	3	3	4	4	3	3	3	5	4	2	3	3	3
140	3	3	3	4	4	4	4	4	4	4	4	4	2	2	2	4	4	4	4
141	3	3	3	3	4	4	3	3	3	3	3	3	3	4	3	3	3	2	2
142	3	3	3	3	2	2	2	2	3	3	2	2	4	4	4	3	3	3	3
143	4	4	3	2	1	1	1	1	1	4	5	5	4	4	4	3	4	4	3
144	1	1	4	2	1	1	4	4	5	5	5	5	5	5	5	4	5	4	4
145	5	4	4	1	1	1	1	1	1	5	4	4	5	4	4	4	4	4	4
146	5	1	3	3	3	3	3	3	3	4	4	4	4	5	4	4	5	3	3
147	4	3	4	3	2	2	3	3	2	4	4	4	4	4	4	4	3	3	3
148	4	3	4	3	3	2	2	2	2	4	4	4	4	4	4	4	4	4	4
149	3	3	3	3	3	3	3	3	3	3	3	3	3	3	3	3	3	3	3
150	5	3	4	1	4	2	4	4	4	4	5	5	4	5	5	4	5	3	4
151	4	3	3	2	2	2	3	4	2	4	4	4	4	5	4	4	4	3	3
152	4	3	3	4	1	1	1	1	1	4	4	4	4	4	4	4	4	4	4
153	5	5	5	4	4	3	3	4	3	4	4	4	4	5	4	5	5	5	4
154	3	3	3	3	2	2	3	3	3	3	2	2	4	4	4	2	2	2	3
155	5	3	3	5	3	3	3	3	5	5	5	5	5	5	5	3	3	3	3
156	5	2	2	3	3	3	3	3	4	3	4	3	4	3	4	3	4	1	1
157	3	3	3	3	3	3	3	3	4	4	3	3	3	3	3	3	3	3	3
158	4	3	3	3	3	3	3	3	3	3	3	3	3	3	3	3	3	3	3
159	4	2	3	3	3	3	3	3	3	4	4	4	4	4	4	4	4	3	3
160	5	5	5	3	3	3	4	4	4	4	5	5	5	5	5	5	5	5	5
161	3	3	3	4	3	3	3	3	4	4	4	4	4	4	4	4	4	4	3
162	3	1	2	3	3	2	3	3	4	4	2	2	2	5	4	1	2	1	1
163	4	3	4	3	2	2	3	3	3	4	4	4	4	4	4	3	4	4	4
164	4	4	4	3	3	3	3	3	4	4	4	4	4	4	4	4	4	4	4
165	4	3	3	3	3	3	3	3	3	3	3	3	3	4	3	3	3	3	3
166	4	2	3	3	3	3	3	3	3	4	4	4	4	4	4	3	3	4	4
167	3	3	3	3	3	3	3	3	3	3	3	3	3	3	3	3	3	3	3
168	4	3	4	2	3	2	2	3	3	4	4	4	4	4	4	3	4	3	4
169	4	3	4	3	4	4	4	3	3	5	3	4	4	4	4	4	4	4	4
170	4	2	3	3	3	3	3	3	3	3	3	3	3	4	4	1	2	2	2
171	4	2	2	2	4	4	4	3	3	4	4	4	4	4	4	4	4	1	2
172	5	5	5	5	4	4	4	4	4	4	4	4	4	4	4	4	4	4	4
173	4	4	4	4	4	2	4	4	4	4	4	4	4	4	4	3	4	3	3
174	5	5	5	3	3	4	3	4	5	5	4	5	4	5	5	5	5	5	5
175	4	2	2	3	3	3	3	3	3	2	3	3	3	3	4	4	3	3	2
176	5	4	5	3	3	2	5	3	5	5	4	5	5	5	5	5	3	5	5
177	5	4	5	4	2	2	3	3	3	5	5	5	5	5	5	5	5	5	5
178	5	1	3	3	3	3	4	4	5	5	5	5	4	5	5	4	5	5	4
179	5	3	4	3	3	2	3	3	2	5	3	4	5	5	5	4	4	3	3
180	4	1	3	2	2	2	2	2	3	5	4	4	4	4	4	4	3	1	1
181	5	3	3	5	1	1	1	1	1	5	5	5	5	5	5	5	5	5	5
182	4	3	4	3	2	3	3	3	4	4	5	4	4	5	5	4	4	4	4
183	4	3	4	3	3	3	3	3	3	3	4	4	4	4	4	4	4	4	4
184	5	4	5	4	3	3	4	4	5	5	5	5	5	5	5	5	5	5	5
185	5	4	4	2	2	2	2	2	4	4	4	4	4	4	4	4	4	4	4
186	3	3	3	4	1	1	1	1	2	3	4	5	4	4	4	3	4	3	3
187	5	3	3	3	3	3	3	3	3	4	3	4	5	5	5	3	4	4	4
188	4	3	4	2	2	2	2	2	3	4	4	4	4	5	4	4	4	2	4
189	5	4	5	4	4	3	4	4	4	5	5	5	5	5	5	5	5	5	5
190	4	3	4	2	2	1	1	2	5	4	3	3	4	5	4	2	2	3	2
191	3	3	4	3	3	3	3	3	3	4	4	4	4	4	4	4	4	4	4
192	4	3	3	2	2	2	3	3	3	4	4	4	4	4	3	2	4	3	3
193	5	3	3	3	2	2	3	2	4	4	5	5	4	4	4	5	3	3	3
194	3	3	3	3	3	3	3	3	3	3	2	3	3	4	4	3	3	3	2
195	2	2	3	2	3	3	3	3	2	3	1	4	2	4	3	3	2	3	3
196	4	3	3	2	2	2	2	2	2	4	4	4	4	4	4	4	4	4	4
197	5	1	3	3	3	3	3	3	3	3	3	3	3	3	3	3	3	3	3
198	5	5	5	5	5	5	5	5	5	5	5	5	5	5	5	5	5	5	5
199	4	3	4	4	3	3	3	3	2	2	2	3	2	2	2	4	3	3	3
200	4	4	4	3	3	3	3	3	2	4	4	5	5	5	5	4	5	4	4
201	4	3	3	3	3	2	2	3	3	3	3	4	4	5	5	4	3	3	3
202	5	5	5	2	3	3	3	3	5	5	5	5	3	4	4	5	5	3	4
203	5	5	5	5	5	1	2	2	5	5	4	5	5	5	5	4	4	5	5
204	4	3	3	2	3	2	3	2	3	4	4	4	3	4	5	5	4	4	4
205	5	4	4	3	3	3	3	4	4	4	4	4	4	5	5	4	4	4	4
206	4	2	2	2	1	2	2	3	2	4	4	4	4	4	4	4	3	4	4
207	5	4	5	4	3	3	3	3	3	5	5	5	5	5	5	4	4	4	4
208	5	5	5	5	4	4	4	4	4	4	4	4	4	4	4	4	4	3	4
209	5	2	4	4	2	1	1	1	3	5	4	2	3	5	5	1	5	2	2
210	4	4	4	4	3	3	3	3	4	4	4	5	4	4	4	4	4	5	5
211	4	3	4	5	5	3	3	3	3	4	3	3	2	4	4	2	2	2	2
212	4	3	4	3	3	3	2	2	3	4	4	4	4	4	4	4	4	4	4
213	5	3	4	3	2	3	3	3	4	4	5	5	5	5	5	5	5	4	4
214	4	3	4	4	4	4	4	3	3	4	3	4	5	5	5	3	3	2	2
215	5	3	4	4	3	1	5	5	5	5	5	3	4	4	4	4	4	4	4
216	5	4	3	4	3	3	3	3	5	5	5	5	4	5	5	4	4	3	3
217	3	1	2	3	3	3	3	3	4	5	4	4	2	4	4	4	4	4	5
218	5	5	3	2	1	1	1	3	2	2	3	3	5	5	5	5	5	5	5
219	4	3	4	3	3	3	4	3	4	4	3	3	4	4	4	3	3	3	3
220	5	3	4	3	3	4	4	4	3	4	2	3	2	4	4	1	2	1	1
221	5	5	4	3	3	1	4	3	3	4	4	4	4	4	4	4	4	4	4
222	4	4	3	3	3	3	3	3	3	4	2	4	4	5	5	3	3	4	4
223	4	4	4	2	2	2	4	4	4	4	4	4	4	4	4	4	4	4	4
224	5	3	3	3	3	2	2	3	2	3	3	4	3	4	3	4	4	3	3
225	5	3	5	4	5	4	4	4	5	5	5	5	5	5	5	5	5	4	4
226	3	3	3	3	3	3	3	3	3	3	3	3	3	3	4	3	3	3	3
227	2	2	4	4	3	3	3	3	3	4	4	4	4	4	4	4	4	3	4
228	3	3	3	3	3	3	3	3	3	3	3	3	3	3	3	3	3	3	3
229	2	2	2	2	2	2	2	2	2	2	2	2	2	2	2	2	2	2	2
230	2	2	2	2	2	2	2	2	2	2	2	2	2	2	2	2	2	2	2
231	3	2	2	3	3	3	3	3	3	3	3	3	3	3	3	3	3	2	3
232	4	3	3	3	3	3	4	3	3	4	2	3	4	4	3	4	3	3	3
233	4	3	3	2	2	1	2	2	4	4	4	4	4	4	4	4	4	4	4
234	4	3	3	1	2	2	2	2	4	4	4	4	3	3	4	2	2	2	3
235	4	4	4	4	3	1	2	2	3	4	4	3	4	4	4	5	4	4	4
236	5	3	3	4	3	3	3	3	3	4	4	3	4	5	4	4	4	2	3
237	3	1	3	1	4	3	3	3	3	5	5	5	5	5	5	5	5	5	5
238	4	4	4	4	4	3	4	4	5	4	4	4	4	5	4	4	4	4	4
239	5	4	4	4	3	3	3	3	4	4	4	4	4	4	4	3	4	3	4
240	3	2	3	3	2	3	3	3	3	4	4	4	4	4	4	4	4	1	1
241	4	3	3	3	3	2	3	3	4	4	4	4	4	5	4	4	4	3	3
242	4	3	2	3	2	3	3	2	2	3	3	4	4	4	4	2	4	2	4
243	2	2	2	2	2	2	2	2	2	2	2	2	2	2	2	2	2	2	2
244	3	2	2	2	2	2	2	2	3	4	4	4	4	4	4	4	4	2	3
245	4	4	4	4	4	4	4	4	4	4	4	4	4	4	4	4	4	4	4
246	2	2	2	4	3	4	4	4	4	4	4	4	4	4	4	4	4	4	2
247	2	2	2	2	2	2	2	2	2	2	2	2	2	2	2	2	2	2	2
248	5	4	4	3	4	4	4	4	4	4	5	4	4	4	4	4	4	5	5
249	5	4	5	2	2	1	1	2	4	5	5	5	5	5	5	5	5	4	4
250	5	4	5	3	4	4	4	3	3	4	4	4	4	4	4	4	4	4	4
251	4	3	5	4	5	4	4	4	4	5	5	4	4	4	4	4	4	3	4
252	5	4	3	2	3	3	3	3	5	3	4	5	4	5	5	4	4	3	4
253	5	3	2	2	2	1	3	3	5	4	4	5	5	5	5	4	4	4	4
254	5	5	5	5	5	5	5	5	5	5	5	5	5	5	5	5	5	5	5
255	4	3	4	3	3	3	4	4	4	4	4	4	3	4	4	3	4	4	4
256	4	3	4	3	3	3	3	3	5	4	2	3	4	5	5	4	3	4	4
257	4	2	3	3	2	2	2	2	3	4	5	5	3	4	4	4	3	3	3
258	4	4	4	4	4	4	4	4	4	4	4	4	4	4	4	4	4	4	4
259	4	4	4	4	3	3	3	3	4	4	4	4	4	4	4	4	4	4	4
260	4	4	4	3	4	2	3	3	3	4	4	4	4	4	4	4	4	4	4
261	4	4	4	3	3	3	3	3	4	4	4	4	4	4	4	4	2	2	2
262	5	4	4	4	4	5	5	5	5	5	5	5	5	5	5	5	5	5	5
263	4	3	4	3	3	3	3	3	3	3	3	3	3	3	3	2	3	3	3
264	5	3	3	4	3	3	3	3	3	3	3	3	3	3	5	4	4	4	4
265	5	5	5	5	5	5	5	5	5	5	5	3	3	5	3	3	4	3	4
266	5	3	3	3	3	3	3	3	3	4	4	3	4	4	3	4	3	3	4
267	4	4	4	4	4	3	4	4	4	4	4	4	4	4	4	4	4	4	4
268	4	4	4	2	2	2	2	2	3	5	5	5	5	4	4	4	4	4	4
269	1	1	4	3	3	3	3	3	3	4	4	4	4	4	4	4	4	4	4
270	5	3	4	3	3	3	3	3	4	3	5	5	4	5	4	3	4	3	5
271	3	2	3	3	3	3	3	3	3	3	2	2	4	4	4	4	4	4	4
272	4	3	4	4	3	3	4	4	3	4	4	4	4	4	4	4	4	4	4
273	4	2	2	2	2	2	2	2	3	3	3	3	4	4	4	3	3	3	3
274	5	3	4	1	3	2	2	2	3	4	5	5	4	5	4	4	4	3	3
275	4	3	3	3	3	3	4	3	5	5	5	5	5	5	5	3	5	3	3
276	5	2	4	3	3	3	3	3	3	3	4	4	4	5	4	3	4	4	4
277	3	3	3	3	3	3	3	3	3	3	3	3	3	4	4	4	3	4	4
278	3	3	3	3	3	3	3	3	3	3	3	3	3	3	3	3	3	3	3
279	4	3	3	3	3	3	3	3	3	3	3	4	3	5	3	4	3	3	3
280	5	5	5	5	5	5	5	5	5	5	5	5	5	5	5	5	5	5	5
281	4	3	4	3	4	4	4	4	4	4	4	4	4	4	4	4	4	4	4
282	5	5	5	5	5	5	5	5	5	5	5	5	5	5	5	5	5	5	5
283	5	2	4	2	2	3	2	2	2	2	2	2	2	4	4	4	2	3	2
284	4	4	4	3	3	3	4	4	4	4	4	4	4	5	4	4	4	2	2
285	5	5	4	3	1	1	1	1	4	4	4	4	5	5	5	4	4	4	4
286	5	5	5	5	5	4	5	4	5	5	5	5	4	4	4	4	4	4	4
287	4	4	4	2	2	4	4	4	4	4	4	4	4	4	4	4	4	2	4
288	2	2	4	2	2	2	3	3	2	4	4	4	3	4	4	4	3	4	4
289	5	4	5	4	4	3	4	4	5	5	5	5	5	5	5	4	4	4	4
290	5	3	5	3	3	5	5	3	5	5	5	5	5	5	5	5	5	5	5
291	5	3	4	3	3	3	3	3	4	4	4	4	4	4	4	4	4	4	4
292	4	3	4	3	3	3	3	4	4	4	2	4	3	4	2	2	4	3	3
293	4	2	4	3	3	1	2	2	4	4	4	5	5	4	4	3	3	3	2
294	4	3	3	3	3	3	3	3	3	3	3	3	3	3	3	3	3	3	3
295	3	1	3	3	3	3	3	3	3	4	3	3	3	5	4	2	2	2	3
296	4	4	4	3	3	3	4	4	4	4	4	4	4	4	4	4	4	3	4
297	4	4	4	4	3	3	4	4	4	4	4	4	4	4	4	4	4	4	4
298	4	4	4	3	3	3	3	3	3	3	3	3	3	3	3	3	3	3	3
299	4	4	4	4	4	4	4	4	4	4	4	3	4	4	4	3	3	4	4
300	4	4	4	4	4	3	4	3	5	4	4	4	4	4	4	4	4	4	4
301	5	5	5	2	2	1	1	1	5	5	5	5	5	5	5	5	5	3	3
302	5	5	5	4	5	5	5	5	5	5	4	5	4	4	4	4	4	4	5
303	5	4	4	3	3	3	3	4	4	4	5	5	4	5	5	4	4	4	4
304	4	4	4	4	4	4	4	4	4	4	4	4	4	4	4	4	4	4	4
305	3	3	4	5	2	2	2	2	4	4	4	4	4	4	5	3	4	4	4
306	4	4	4	4	4	4	4	4	4	4	4	4	4	4	4	4	4	4	4
307	5	5	5	1	1	1	1	1	5	5	5	5	5	5	5	5	5	5	5
308	5	5	5	5	5	5	5	5	5	5	5	5	5	5	5	5	5	5	5
309	2	3	3	2	2	2	3	3	3	3	3	4	4	4	4	4	4	4	4
310	5	3	3	3	3	3	3	3	3	4	5	5	3	4	4	4	4	4	4
311	5	1	1	1	3	3	3	3	3	3	3	3	3	5	3	5	5	5	5
312	3	3	3	3	3	3	3	3	3	3	3	3	3	3	3	3	3	3	3
313	5	3	3	3	3	3	4	4	4	5	5	5	5	5	5	5	5	5	5
314	4	4	4	4	4	4	4	4	4	4	4	4	4	4	4	4	4	4	4
315	4	4	4	5	3	3	4	3	4	4	4	5	4	5	5	4	5	4	4
316	4	3	3	3	3	4	3	3	3	4	4	3	3	4	4	3	3	3	2
317	4	5	5	3	1	1	1	1	1	3	5	5	5	5	4	3	5	5	3
318	4	4	4	4	3	3	3	3	4	4	4	4	4	4	4	4	4	3	4
319	5	4	4	4	4	4	5	5	5	5	5	5	5	5	5	3	4	3	3
320	5	2	2	3	3	3	3	3	4	3	4	4	4	4	5	5	5	5	4
321	5	3	5	3	3	3	3	3	5	5	4	5	5	5	5	5	5	5	4
322	4	4	4	4	4	4	4	4	4	4	3	4	3	4	4	3	4	4	4
323	4	4	4	4	4	4	4	4	4	4	4	4	4	4	4	4	4	4	4
324	3	3	3	3	3	3	3	3	3	4	4	4	4	4	4	4	4	4	4
325	2	3	2	2	4	4	3	4	4	2	1	2	3	3	2	1	2	2	1
326	5	4	4	3	1	1	4	4	4	4	5	5	5	5	5	5	5	5	5
327	2	2	2	2	2	2	2	2	2	2	2	2	2	2	2	2	2	2	2
328	4	4	4	4	3	3	3	3	2	4	4	4	4	4	4	4	4	4	4
329	4	4	4	3	3	3	4	3	4	5	5	5	5	5	5	4	5	5	5
330	5	5	5	5	5	5	5	5	5	5	5	5	5	5	5	5	5	5	5
331	4	3	4	3	3	3	4	4	4	4	5	5	5	5	4	4	4	3	4
332	5	5	5	5	5	5	5	5	5	5	5	5	4	4	4	4	4	4	4
333	5	5	3	3	3	3	3	3	3	4	4	4	4	5	5	4	4	4	4
334	4	3	3	3	3	3	3	3	3	4	4	4	3	4	4	3	3	3	3
335	4	3	3	3	3	3	3	3	3	3	4	4	3	4	4	3	3	3	3
336	4	3	4	2	2	2	2	2	4	4	4	4	4	4	4	4	4	4	4
337	4	4	4	4	4	4	4	4	4	4	4	4	4	5	3	1	1	3	3
338	3	3	4	3	3	3	3	3	3	3	3	3	3	3	3	3	3	3	3
339	2	5	1	3	1	1	2	2	3	4	4	2	3	3	4	1	1	1	3
340	5	3	4	3	3	3	4	3	4	4	4	5	4	5	5	5	5	5	5
341	5	4	4	4	4	4	4	4	4	5	4	4	4	4	5	5	5	4	4
342	2	2	2	2	2	3	2	2	2	2	3	3	3	3	3	3	3	3	3
343	5	4	4	5	3	3	3	3	4	4	4	5	4	5	5	5	5	5	5
344	3	3	4	2	2	2	5	5	4	5	4	4	5	5	4	2	5	5	3
345	3	2	4	3	3	3	3	3	3	2	4	4	4	4	4	4	4	4	3
346	4	4	4	3	2	4	4	4	4	4	4	4	4	4	4	4	4	3	4
347	4	2	3	2	2	2	2	2	3	4	4	4	4	5	5	5	5	5	5
348	5	5	5	4	4	4	4	4	4	4	4	4	4	4	4	4	4	4	3
349	5	4	4	4	3	3	3	3	4	4	5	4	4	4	4	4	4	3	3
350	5	4	4	1	2	2	4	4	4	4	4	4	4	4	4	4	4	4	4
351	3	1	3	3	3	3	3	3	3	5	3	3	4	5	5	3	4	4	4
352	3	2	4	3	3	3	3	3	3	4	4	4	4	4	3	3	3	2	3
353	2	1	1	3	1	1	1	1	2	4	4	4	4	4	4	3	3	2	2
354	4	4	4	3	3	3	3	3	3	4	5	5	5	5	5	3	3	3	4
355	4	4	4	4	4	4	4	4	4	4	4	4	4	4	4	4	4	4	4
356	4	3	3	2	2	2	3	2	4	4	2	2	4	4	3	2	4	4	2
357	3	3	5	3	3	3	3	3	5	5	4	5	4	5	5	5	5	2	2
358	4	3	4	4	2	2	3	4	4	4	4	4	4	4	4	4	4	4	4
359	3	3	3	3	3	3	3	3	3	3	3	3	3	3	3	3	3	3	3
360	4	3	3	4	3	3	3	3	4	4	4	4	4	5	4	3	4	3	4
361	3	3	4	4	3	3	3	3	3	4	3	4	4	4	4	3	3	3	3
362	4	3	5	2	3	2	2	2	3	4	4	4	4	4	4	2	3	3	3
363	4	3	4	3	3	3	3	3	3	3	4	3	4	4	4	4	3	4	4
364	5	1	5	5	5	3	5	5	5	5	5	5	5	5	5	5	5	5	5
365	3	3	3	3	3	3	3	3	3	4	4	4	4	4	4	4	4	4	4
366	4	3	3	3	3	3	3	3	3	4	4	4	4	4	4	4	4	4	4
367	4	3	3	3	3	3	3	3	4	4	4	4	5	5	5	4	4	3	3
368	4	3	4	4	3	3	3	3	3	4	4	4	4	4	4	4	3	4	4
369	5	5	5	5	5	5	5	5	5	5	5	5	5	5	5	5	5	5	5
370	3	5	4	3	3	3	3	3	3	3	3	3	4	4	4	4	4	4	4
371	4	4	4	4	3	3	4	3	3	4	4	4	4	4	4	4	4	4	4
372	4	2	3	2	4	2	4	3	2	4	4	4	4	4	4	2	2	3	3
373	3	3	3	3	3	3	3	3	3	3	3	3	3	3	3	3	3	3	3
374	4	4	4	4	4	4	4	4	4	4	4	4	4	4	4	4	4	4	4
375	4	2	3	2	1	2	3	3	3	4	4	4	4	4	3	4	4	3	3
376	5	5	5	4	4	3	5	5	4	5	5	5	5	5	5	3	5	4	4
377	4	3	4	3	4	4	4	5	4	4	4	3	4	5	4	2	2	3	3
378	4	3	4	2	3	3	3	3	4	4	4	4	4	4	4	4	4	4	4
379	3	2	3	3	3	3	3	3	3	4	4	4	4	5	4	4	4	3	3
380	4	4	4	4	3	3	3	3	3	4	4	3	3	5	4	5	4	3	3
381	4	3	3	2	2	3	4	4	4	4	4	4	4	4	4	3	4	3	4
382	5	4	4	3	2	2	2	2	4	4	4	4	5	5	5	4	4	4	4
383	5	4	5	3	3	2	3	2	3	4	5	5	5	5	5	5	5	4	4
384	4	2	4	3	3	3	3	3	2	4	3	4	4	4	3	4	4	2	3
385	4	2	4	1	1	1	3	3	5	5	5	1	4	5	4	4	2	4	2
386	5	4	4	3	1	1	2	2	3	4	4	4	4	4	4	4	4	4	4
387	5	5	5	4	4	3	4	3	3	5	5	5	4	5	5	4	5	3	3
388	4	3	3	4	2	3	3	3	3	5	5	5	5	5	5	5	5	5	5
389	4	4	4	3	3	3	3	4	4	4	3	3	4	4	4	3	3	3	3
390	4	2	2	2	3	3	3	3	2	4	4	4	3	4	4	3	3	2	2
391	4	4	4	4	4	4	4	4	4	4	4	4	4	4	4	4	4	4	4
392	4	3	3	3	3	3	3	3	3	4	4	4	4	4	4	4	4	3	3
393	4	4	4	4	4	4	4	4	4	3	3	3	3	3	4	3	3	3	3
394	5	5	5	3	3	3	3	3	5	5	5	5	5	5	5	5	5	5	5
395	5	5	5	5	5	5	5	5	5	5	5	5	5	5	5	5	4	5	5
396	3	1	3	3	3	3	3	3	3	3	3	3	3	3	3	3	3	1	1
397	5	5	4	3	2	2	3	3	3	3	4	4	4	4	4	4	4	4	4
398	3	3	3	3	3	3	3	3	3	3	3	4	4	4	3	3	3	2	3
399	3	3	4	3	3	3	3	3	4	3	3	3	3	4	3	3	3	3	3
400	4	3	3	1	1	1	1	1	2	4	5	5	5	5	5	5	5	3	3
401	2	1	3	3	4	3	3	3	3	4	3	3	3	5	5	5	3	3	3
402	4	3	3	3	3	4	4	4	4	4	4	4	4	5	5	3	4	3	4
403	5	4	5	3	3	3	3	3	5	5	5	5	5	5	5	5	5	5	5
404	4	2	3	3	3	3	4	3	4	4	3	4	4	4	2	2	3	3	3
405	4	4	4	3	1	1	1	1	2	4	2	2	4	4	4	1	4	2	3
406	4	4	4	3	3	3	4	4	3	4	4	3	4	4	4	4	4	3	3
407	5	5	5	3	3	3	4	3	4	4	4	4	4	4	4	4	4	3	2
408	4	3	4	3	3	3	3	3	4	4	4	4	4	4	4	3	4	3	3
409	4	3	4	3	3	3	4	3	4	4	4	4	4	5	4	3	4	3	3
410	3	3	3	3	3	3	3	3	3	3	3	3	3	3	3	3	3	3	3
411	3	2	3	3	3	3	3	3	3	3	4	2	3	4	3	4	4	4	4
412	4	3	4	4	2	2	2	2	3	4	4	4	4	4	4	4	4	4	4
413	4	1	3	2	2	2	2	2	2	4	3	2	2	4	2	2	2	2	3
414	5	3	3	1	2	2	4	3	3	3	3	3	3	5	5	5	3	3	3
415	4	4	4	4	3	3	3	3	3	4	4	4	4	4	5	5	5	4	4
416	4	2	4	3	4	3	3	3	4	4	5	5	4	5	5	4	4	5	5
417	5	4	5	4	5	5	4	4	3	5	5	4	5	5	5	5	5	3	2
418	5	4	4	4	2	2	2	3	2	4	4	4	4	4	4	4	4	4	4
419	4	2	4	2	2	2	3	3	2	4	5	5	4	5	5	4	4	4	4
420	5	2	3	1	1	1	1	1	2	5	4	4	4	5	4	2	2	2	2
421	4	3	3	3	4	3	3	3	4	4	4	4	4	4	4	3	4	2	3
422	4	3	3	1	1	1	3	3	3	3	5	5	5	5	5	5	5	5	5
423	5	3	4	4	3	3	4	3	4	3	5	5	5	5	5	5	5	4	3
424	5	4	4	4	2	2	2	3	2	4	4	4	4	5	5	2	5	1	1
425	5	3	4	3	3	3	3	3	3	4	5	4	4	4	4	4	4	3	3
426	4	4	4	3	3	3	4	3	3	4	4	4	4	4	4	4	4	3	3
427	3	3	4	2	3	3	3	3	4	5	5	5	5	5	5	4	4	3	4
428	3	2	2	2	2	2	2	2	2	2	3	3	3	4	3	1	3	2	2
429	5	1	5	1	1	1	1	1	5	5	5	5	5	5	5	5	5	5	5
430	5	4	5	3	3	3	3	3	4	5	5	5	4	4	4	4	5	4	5
431	4	3	4	3	3	4	3	3	4	4	4	4	4	4	4	4	3	4	4
432	4	3	3	3	3	3	3	3	3	4	4	4	3	4	4	3	3	3	3
433	2	3	3	3	3	3	3	3	3	3	4	3	3	4	4	3	3	3	3
434	4	3	4	3	3	3	3	3	4	4	4	4	4	4	4	4	4	4	4
435	5	5	5	4	3	3	4	3	4	4	4	4	4	4	4	4	4	4	4
436	5	4	5	4	3	3	4	4	3	4	5	5	5	5	5	5	5	5	5
437	4	3	4	3	3	3	4	4	3	5	5	5	5	5	5	2	3	4	2
438	3	3	2	3	2	2	2	2	2	2	4	4	3	3	3	4	4	3	3
439	4	3	4	3	4	3	3	3	3	4	4	4	4	4	4	3	3	3	3
440	4	3	3	1	1	1	3	3	2	4	3	3	1	4	3	3	3	4	4
441	4	4	4	1	1	1	1	1	3	4	4	4	3	4	4	4	4	4	4
442	3	3	3	4	3	3	3	3	3	4	3	3	3	3	3	3	3	3	3
443	5	5	5	5	4	3	4	4	5	5	5	5	5	5	5	4	5	3	4
444	5	5	5	5	5	5	5	5	5	5	5	5	5	5	5	5	5	5	5
445	3	3	3	3	4	4	3	3	5	4	5	5	4	5	5	5	5	4	5
446	4	3	3	1	1	1	1	2	4	4	4	5	5	5	5	5	5	5	5
447	4	3	4	2	2	2	3	2	4	4	4	4	4	4	4	3	3	3	3
448	3	3	3	3	3	3	3	3	3	3	3	3	3	3	3	3	3	3	3
449	4	3	4	3	4	4	4	4	4	4	4	4	4	5	4	5	4	4	3
450	5	4	4	2	2	2	3	3	4	5	5	5	5	5	5	5	5	5	5
451	4	3	3	3	3	3	3	3	3	4	3	3	3	4	4	3	3	3	3
452	3	3	3	3	3	3	3	3	3	3	3	3	3	3	3	3	3	4	3
453	3	3	3	4	4	4	3	3	3	4	3	3	4	4	4	3	3	2	1
454	4	4	4	4	4	3	3	3	3	4	3	3	4	4	4	4	4	4	4
455	4	3	4	3	3	2	2	3	4	4	4	4	3	5	4	2	3	2	3
456	1	1	1	1	1	1	1	1	1	1	1	1	1	1	1	1	1	1	1
457	4	3	3	3	3	3	3	3	4	3	4	4	4	4	4	4	4	4	4
458	5	5	5	5	5	5	5	5	5	5	5	5	5	5	5	2	2	3	2
459	4	3	4	2	2	2	3	3	3	4	4	3	3	4	4	2	3	2	2
460	5	3	5	3	3	4	4	4	4	4	4	4	4	4	4	4	4	4	4
461	4	3	4	1	3	3	3	3	3	5	4	5	4	5	4	2	5	2	3
462	3	3	3	3	3	3	3	3	3	3	3	4	4	4	4	2	2	3	4
463	4	4	4	3	3	3	3	3	4	5	5	4	5	5	5	5	5	3	3
464	3	3	3	3	3	3	3	3	3	4	4	4	4	4	4	4	4	4	4
465	5	5	5	4	3	3	4	4	4	5	5	5	5	5	5	5	5	5	5
466	5	4	4	3	3	3	3	4	5	5	4	4	4	5	5	5	4	4	4
467	5	1	3	3	3	3	3	3	3	4	2	3	2	4	4	2	4	2	2
468	3	3	3	3	3	3	3	3	3	3	3	3	3	3	3	3	3	3	3
469	4	2	2	2	3	3	3	3	3	5	3	3	3	5	3	4	3	3	3
470	5	5	5	2	3	2	2	2	4	4	4	4	4	4	4	4	4	4	4
471	5	1	3	1	1	1	1	1	5	5	5	5	5	5	5	5	5	5	5
472	4	4	4	4	4	3	4	3	3	4	5	5	5	5	5	5	5	5	5
473	3	3	4	3	3	3	3	3	4	4	5	5	4	4	4	4	4	4	4
474	4	3	4	4	3	2	3	3	3	4	3	4	4	5	4	5	5	5	4
475	4	4	4	3	3	3	3	3	3	4	4	4	4	4	4	3	4	3	4
476	5	3	5	3	5	4	4	5	3	5	5	5	5	5	5	5	5	5	5
477	5	3	3	3	3	4	4	3	5	4	4	5	4	5	5	5	5	5	5
478	3	3	3	3	2	3	2	2	5	5	5	5	5	5	5	5	5	5	5
479	2	2	4	2	2	3	2	3	4	4	4	4	4	4	4	4	4	4	4
480	3	2	4	3	3	5	5	5	5	5	4	4	4	5	4	3	3	4	4
481	3	1	3	3	3	3	3	3	3	3	3	3	3	4	3	3	3	3	3
482	4	3	3	3	3	1	3	3	3	4	3	4	4	4	4	2	1	2	1
483	5	1	3	3	5	5	5	2	5	5	2	2	5	5	3	3	5	3	3
484	2	2	2	4	3	2	5	4	3	4	1	3	5	5	3	1	1	1	1
485	4	3	3	3	3	3	3	3	3	2	2	3	3	4	3	2	2	3	2
486	4	3	2	5	4	3	3	3	4	4	4	3	3	3	4	2	2	2	2
487	5	3	4	2	1	1	1	1	4	4	4	4	4	4	4	4	4	4	4
488	3	3	3	3	3	3	3	3	3	2	2	3	3	3	3	3	3	1	1
489	4	4	4	4	4	4	4	4	4	4	4	4	4	4	4	4	4	4	4
490	3	3	3	3	3	2	3	3	3	3	3	3	3	3	3	3	3	3	3
491	4	3	4	3	3	3	3	3	4	5	3	4	4	5	5	4	4	4	3
492	5	4	4	3	3	3	2	2	3	4	4	4	4	4	4	2	4	1	2
493	5	4	4	2	3	3	3	3	3	4	4	5	5	5	5	5	5	5	5
494	3	2	2	2	1	1	1	1	1	3	3	3	4	4	4	2	3	2	2
495	3	2	2	2	2	2	2	2	2	4	3	3	4	4	4	3	3	3	3
496	3	3	3	4	4	4	4	4	4	4	4	4	4	4	4	4	4	4	4
497	4	4	4	1	3	2	3	3	2	4	3	4	3	4	4	4	3	3	2
498	4	4	4	4	4	3	3	3	3	4	3	3	3	3	4	3	3	4	3
499	5	3	5	3	3	4	4	3	3	5	3	3	4	5	5	3	4	2	3
500	3	3	4	3	3	3	3	3	3	4	4	4	4	5	4	3	4	4	4
501	3	3	3	3	3	3	3	3	3	3	3	4	4	4	4	3	3	3	3
502	4	3	4	4	4	4	4	4	4	4	3	3	2	4	3	2	3	2	2
503	5	3	3	1	3	3	3	2	4	5	5	5	5	5	5	5	5	5	5
504	4	3	3	4	3	3	3	3	3	4	4	4	4	4	4	4	4	4	4
505	5	5	5	5	5	5	5	5	5	5	5	5	5	5	5	5	5	5	5
506	3	3	3	3	3	3	3	3	4	4	4	4	4	4	4	4	4	4	4
507	4	3	3	3	2	2	3	2	4	4	4	4	4	4	4	3	3	3	3
508	2	1	2	1	2	1	1	2	1	2	1	2	1	2	1	2	1	2	1
509	4	4	4	4	4	4	4	4	4	4	4	4	4	4	4	4	3	4	4
510	4	3	3	3	3	3	3	3	3	3	3	3	2	3	3	3	3	3	3
511	4	3	4	3	3	3	4	3	4	4	4	4	4	4	4	2	2	4	4
512	4	3	4	4	3	3	3	3	3	3	3	3	4	5	4	4	3	3	5
513	4	3	4	3	3	3	3	3	4	4	4	4	4	4	4	4	4	4	4
514	4	2	3	3	2	2	3	3	3	4	2	3	3	4	3	4	4	4	4
515	5	1	5	1	1	5	5	5	5	5	5	5	3	5	5	5	5	3	3
516	4	3	5	3	3	3	3	3	4	4	4	4	5	4	4	4	4	4	4
517	3	3	4	1	1	2	2	2	2	5	5	5	4	5	4	1	2	3	2
518	5	3	4	3	3	3	3	3	3	4	4	4	5	5	4	4	4	4	4
519	4	3	4	4	4	3	4	3	4	4	4	4	4	4	4	2	4	2	4
520	4	2	3	3	2	2	3	4	4	5	5	5	5	5	5	5	5	5	5
521	2	3	3	3	3	3	3	3	3	4	4	4	4	4	4	4	4	3	3
522	4	4	4	4	4	4	4	4	4	4	4	4	4	4	4	4	4	3	3
523	4	4	4	3	3	3	3	3	4	4	4	4	4	4	4	4	4	4	4
524	3	3	3	3	3	3	3	3	3	3	3	3	3	4	3	2	2	3	3
525	4	4	4	3	3	2	3	3	4	4	4	4	4	4	4	4	4	4	4
526	3	3	3	3	3	3	3	3	3	4	4	4	4	4	4	4	4	2	2
527	5	5	5	4	4	4	4	4	4	4	4	4	4	4	4	5	5	4	4
528	5	4	5	2	2	1	2	2	4	4	5	5	5	5	5	5	5	5	5
529	5	3	4	1	1	1	1	1	5	5	3	4	4	4	4	4	4	4	4
530	4	4	4	4	3	3	3	3	3	3	4	5	5	5	5	5	5	5	5
531	4	4	4	3	3	3	3	3	3	4	4	4	4	4	4	4	4	5	4
532	4	4	4	4	4	4	4	4	4	4	4	4	4	4	4	4	4	4	4
533	5	5	5	3	1	1	1	2	4	4	5	5	5	5	5	5	5	2	2
534	4	4	4	3	3	3	3	3	3	3	3	3	3	5	5	4	3	4	4
535	4	2	4	1	3	5	5	5	5	5	5	5	5	5	5	5	4	5	5
536	3	2	3	3	3	3	3	3	3	5	3	3	5	5	5	3	3	2	2
537	4	4	4	3	3	3	3	3	3	4	4	4	4	4	4	4	4	4	4
538	1	1	1	1	1	1	1	1	1	1	1	1	1	1	1	1	1	1	1
539	5	4	4	3	3	3	3	3	4	4	5	4	4	5	5	4	4	3	3
540	4	3	4	4	4	4	4	4	4	4	3	3	4	4	4	4	4	4	4
541	5	4	5	3	4	3	4	4	5	4	5	5	5	5	5	4	4	4	4
542	5	3	3	3	3	3	3	3	4	4	3	3	4	4	2	3	3	1	2
543	5	5	5	1	1	1	4	3	3	5	5	5	5	5	5	5	5	4	4
544	5	3	5	4	4	3	4	4	4	5	4	4	5	5	4	4	5	5	5
545	4	4	4	3	2	3	4	4	4	4	4	4	4	4	4	4	4	4	4
546	4	3	4	3	3	3	3	3	4	4	4	4	4	4	4	3	4	4	4
547	4	4	3	4	4	4	4	3	4	4	4	4	3	4	4	4	4	4	4
548	4	4	4	3	3	3	3	3	4	4	4	4	4	4	4	4	4	4	4
549	4	4	4	4	3	3	3	3	3	4	4	4	5	5	5	4	4	4	4
550	4	2	3	2	3	3	3	3	2	3	3	5	4	5	5	4	4	3	3
551	4	4	5	4	3	3	3	3	4	4	4	4	4	4	4	4	4	4	4
552	2	1	1	3	1	1	1	1	3	2	1	1	4	4	4	1	1	1	1
553	4	3	3	3	3	3	3	3	4	4	4	4	4	5	5	3	4	4	3
554	5	1	4	2	1	1	1	1	4	4	5	5	3	5	5	4	4	2	2
555	5	5	5	2	2	2	2	2	3	4	3	3	4	4	4	4	4	4	4
556	4	3	3	3	3	3	3	3	3	4	3	3	4	4	4	3	3	3	3
557	5	4	4	3	3	3	4	4	4	4	4	4	4	4	4	4	4	2	2
558	5	3	4	2	2	2	3	3	4	4	4	4	4	4	5	3	4	3	3
559	4	3	4	4	3	3	3	3	3	3	3	3	3	3	3	3	3	3	3
560	4	4	4	4	3	3	3	3	4	4	4	4	4	4	4	4	3	2	5
561	5	3	4	3	3	3	4	4	4	4	3	4	4	4	4	1	2	5	4
562	4	2	3	2	2	2	2	2	1	1	4	3	3	4	3	4	4	3	3
563	4	2	3	1	1	1	1	1	3	4	4	3	5	5	5	5	3	4	3
564	3	2	3	3	3	3	3	3	3	4	3	3	4	4	4	3	3	2	2
565	5	5	5	3	3	3	4	4	4	4	4	4	4	4	5	4	5	5	5
566	4	4	4	3	3	3	3	3	4	4	4	4	4	5	5	4	5	4	4
567	4	3	3	3	2	2	3	3	3	4	4	3	4	4	3	2	3	3	3
568	5	1	3	3	3	3	3	3	4	4	4	4	5	5	5	5	5	5	5
569	4	4	4	3	2	2	2	2	3	4	3	4	4	4	5	2	3	3	2
570	5	4	4	2	2	2	3	1	4	4	4	4	4	4	5	5	5	4	5
571	5	3	4	3	3	3	3	3	4	4	4	4	4	4	4	4	4	4	4
572	5	3	3	3	3	3	3	3	4	4	4	4	4	4	4	4	4	4	4
573	4	3	4	3	3	3	3	3	3	4	4	4	4	4	4	4	4	4	4
574	3	3	4	3	3	3	3	3	3	3	1	5	5	5	5	4	3	4	4
575	5	5	5	5	5	5	5	5	5	5	5	5	5	5	5	3	3	4	5
576	5	3	3	2	2	2	2	2	3	4	4	4	4	4	4	4	4	4	4
577	5	5	5	4	4	4	4	5	5	5	5	5	5	5	5	5	5	5	5
578	4	4	4	4	4	3	3	3	4	4	4	4	4	4	4	3	3	4	4
579	5	4	5	4	4	3	4	4	4	4	4	4	4	5	5	5	5	5	5
580	3	3	4	3	4	2	3	3	4	4	4	3	2	5	2	3	4	3	3
581	4	4	4	3	3	3	4	4	3	4	4	4	5	5	5	5	5	4	5
582	4	4	4	4	4	4	4	4	4	4	4	4	4	4	4	4	4	4	4
583	4	2	4	3	3	3	3	3	3	4	4	4	4	4	4	2	3	1	2
584	2	4	4	4	4	4	4	4	4	4	4	4	4	4	4	4	4	4	4
585	5	4	4	3	3	3	3	3	3	4	4	3	4	4	4	4	4	4	4
586	4	4	4	4	4	3	4	4	4	4	4	4	4	4	4	4	4	4	4
587	3	1	3	3	3	3	3	3	3	3	3	3	3	4	4	2	2	2	2
588	2	3	4	4	2	1	1	1	4	4	4	4	4	4	4	3	4	3	3
589	4	2	3	3	3	3	3	3	3	3	3	3	3	4	3	1	1	1	1
590	5	4	4	1	2	2	3	3	3	4	4	5	4	5	4	5	5	5	5
591	5	4	4	3	2	2	2	3	4	4	4	4	4	4	4	4	4	3	3
592	3	3	3	3	3	3	3	3	4	4	4	4	4	4	4	4	4	3	3
593	4	3	3	3	3	3	3	3	4	4	4	4	4	5	4	4	4	3	4
594	3	3	2	2	3	3	2	3	3	2	3	2	3	5	5	5	5	3	3
595	4	3	3	3	2	3	3	3	3	4	3	4	4	4	4	4	4	3	2
596	4	3	4	1	4	4	4	3	5	4	5	5	4	5	5	4	5	2	3
597	4	3	3	3	3	3	3	3	3	3	3	4	4	5	5	4	5	5	5
598	4	3	4	4	3	3	4	3	4	4	4	4	4	4	4	4	4	3	3
599	4	3	4	4	4	4	4	3	4	4	5	5	4	5	5	4	4	3	3
600	4	4	4	4	3	3	4	3	4	4	3	4	4	4	3	3	3	3	3
601	4	4	4	4	1	1	4	1	1	4	5	4	4	4	4	4	4	4	4
602	4	3	4	3	3	2	3	3	4	4	5	4	5	5	5	5	5	5	4
603	5	1	2	3	1	1	1	1	3	3	5	4	4	5	3	3	3	3	3
604	4	3	5	3	3	3	3	3	4	4	4	4	4	4	4	3	3	3	3
605	3	2	3	3	3	1	3	3	4	2	3	4	2	5	3	1	1	2	2
606	3	3	3	1	1	1	1	1	1	3	3	3	3	3	3	5	5	5	5
607	4	3	2	2	3	3	3	3	2	3	3	3	3	4	4	2	3	3	3
608	4	4	4	4	3	3	3	3	3	4	4	5	4	5	5	3	4	4	4
609	4	3	3	3	3	3	3	3	4	4	4	4	4	4	4	3	5	3	4
610	5	4	4	3	3	3	3	3	3	3	3	3	3	4	4	4	4	4	4
611	4	3	4	3	3	3	3	4	4	4	4	4	4	4	4	4	4	4	4
612	4	2	3	3	3	3	3	3	4	3	4	4	3	4	4	3	3	3	2
613	5	5	5	5	3	4	4	4	4	3	5	5	5	5	5	5	5	4	4
614	5	2	4	2	2	2	2	2	4	5	5	5	4	5	4	4	4	4	4
615	4	3	4	3	3	3	3	3	3	3	4	4	4	4	4	4	4	4	4
616	4	3	3	3	3	3	3	3	4	4	4	4	4	4	4	3	3	3	3
617	4	4	4	3	3	3	3	3	4	4	4	4	4	4	4	4	4	4	4
618	4	4	4	3	3	3	4	3	4	4	4	4	4	4	4	4	4	4	4
619	3	3	4	2	2	2	3	2	4	4	4	4	3	4	3	4	4	4	4
620	3	3	3	2	3	3	3	3	4	5	2	2	3	5	4	4	3	2	2
621	5	5	5	4	4	5	5	5	5	5	5	5	5	5	5	5	5	5	5
622	5	1	4	1	3	3	3	3	3	5	4	4	4	5	5	4	4	4	4
623	3	3	3	3	3	3	2	2	3	3	3	3	3	4	3	3	3	2	3
624	5	4	5	3	3	3	3	3	3	3	3	5	5	5	5	5	5	5	5
625	4	3	3	3	3	3	3	3	3	3	3	3	4	4	4	3	3	2	2
626	4	4	4	4	4	4	4	4	4	4	4	4	4	4	4	4	4	4	4
627	4	4	4	4	4	4	4	4	4	4	4	4	4	4	4	4	4	4	4
628	3	2	4	4	4	4	3	3	3	3	3	3	3	3	3	3	3	3	3
629	4	4	4	4	4	4	2	2	2	4	4	4	4	4	4	4	4	4	4
630	5	4	4	3	3	3	3	4	4	4	4	4	4	5	5	4	4	4	4
631	3	3	3	2	2	2	2	3	4	3	4	4	4	4	3	4	4	4	3
632	3	3	1	3	4	3	3	3	2	4	4	3	2	5	3	4	4	5	4
633	4	3	3	2	2	4	4	4	4	4	4	4	4	4	4	4	4	4	4
634	5	2	4	3	2	3	4	3	4	4	5	5	5	4	5	4	4	4	4
635	4	3	4	3	3	3	3	3	4	4	4	4	4	4	4	4	4	4	4
636	4	4	4	3	3	3	3	3	4	4	4	5	5	5	4	3	4	3	3
637	5	3	4	3	3	3	3	3	4	4	4	4	4	4	4	4	4	4	4
638	3	1	3	3	3	3	3	3	3	3	3	4	4	4	4	4	4	3	3
639	4	3	4	3	3	3	3	3	3	3	3	4	4	4	3	4	3	3	4
640	2	3	3	3	3	3	3	3	2	3	3	3	3	3	4	4	4	3	3
641	5	4	5	1	1	1	5	1	5	5	5	5	5	5	5	5	5	5	5
642	5	4	4	2	2	2	2	2	4	5	5	5	4	5	5	4	4	4	4
643	5	5	5	5	5	5	5	5	5	5	5	5	5	5	5	5	5	5	5
644	4	3	3	5	3	3	3	3	3	4	5	5	4	5	5	5	4	3	4
645	4	4	4	3	3	3	4	4	4	3	4	4	3	5	5	5	4	5	4
646	3	3	4	3	3	2	2	2	2	4	3	3	4	4	3	4	4	3	3
647	3	2	3	2	2	2	3	3	4	3	3	3	3	4	3	2	4	3	3
648	3	3	3	3	3	3	3	3	3	3	3	3	3	4	4	2	2	2	2
649	5	1	5	1	1	1	1	1	4	5	5	5	5	5	5	5	5	5	5
650	5	2	4	3	2	2	2	2	2	4	4	4	5	5	5	5	5	5	5
651	4	4	3	2	2	2	1	1	3	4	4	4	4	4	4	4	4	4	4
652	4	4	4	4	4	4	4	4	4	4	4	4	4	4	4	4	4	4	4
653	5	5	5	5	5	5	5	5	5	5	5	5	5	5	5	5	5	5	5
654	5	3	3	3	2	2	2	3	2	4	4	4	3	5	5	3	4	3	3
655	5	4	4	4	4	4	4	3	4	4	4	4	4	4	4	3	3	3	3
656	3	1	3	3	1	1	2	3	4	3	2	1	3	5	4	1	2	1	3
657	3	2	2	3	2	2	3	3	3	4	4	3	3	3	3	2	3	3	2
658	4	4	4	4	4	4	4	4	4	4	4	3	4	4	4	4	3	4	4
659	5	3	4	3	4	3	3	3	3	4	4	4	4	5	5	5	5	4	4
660	4	3	4	1	1	1	1	1	3	4	5	5	4	4	4	4	4	4	4
661	4	3	4	4	3	3	4	3	4	4	4	4	4	4	4	4	4	3	4
662	3	2	2	4	4	2	2	3	2	4	2	4	4	3	2	2	4	2	2
663	3	3	3	3	3	3	3	3	3	3	4	4	4	4	4	4	3	2	3
664	3	3	3	3	3	3	3	3	3	3	3	3	3	3	3	3	3	3	3
665	4	3	4	3	2	2	2	1	3	4	4	4	4	5	5	4	4	3	4
666	5	2	2	2	1	1	1	1	4	4	4	4	5	5	5	5	5	2	3
667	1	3	1	3	3	1	3	3	5	5	5	5	5	5	5	5	5	5	5
668	5	4	4	1	1	1	1	1	3	4	4	4	4	4	4	4	4	4	4
669	5	5	3	3	3	3	4	4	3	4	4	4	4	4	4	4	4	4	4
670	4	4	4	4	4	4	4	4	4	4	4	4	4	4	4	4	4	4	4
671	3	2	4	2	2	2	2	2	2	3	4	3	5	4	5	4	4	4	4
672	4	2	4	2	2	2	3	2	3	4	4	4	4	4	4	3	4	3	3
673	4	3	4	3	3	3	3	3	4	4	3	4	5	5	5	3	3	3	3
674	3	3	3	3	3	3	3	3	3	3	4	4	4	4	4	4	4	3	3
675	4	4	4	3	3	3	3	3	4	4	4	4	4	4	4	4	4	4	4
676	5	4	5	5	3	3	3	4	4	4	5	5	5	5	5	4	4	4	4
677	2	3	2	3	1	1	1	1	1	1	1	1	1	1	3	3	3	3	3
678	4	4	4	3	3	3	4	3	4	4	4	4	4	4	4	3	4	3	4
679	3	3	3	3	3	3	3	3	4	4	3	3	3	4	4	3	3	3	3
680	4	3	4	3	3	2	3	3	4	4	4	4	4	4	4	4	4	4	4
681	4	3	3	2	2	3	3	2	4	4	5	5	4	4	4	4	4	4	4
682	5	3	4	4	1	1	4	3	3	3	4	4	4	4	4	4	4	3	3
683	5	5	5	5	3	3	5	5	4	5	5	5	4	5	5	5	5	4	4
684	3	4	4	4	3	3	3	3	5	5	5	5	5	5	5	4	4	3	5
685	5	4	4	1	1	1	1	1	5	5	5	5	5	5	5	5	5	5	5
686	4	2	4	4	3	3	3	3	4	4	3	4	3	4	4	4	4	4	3
687	3	2	3	3	3	3	2	2	2	3	3	3	3	4	2	1	1	1	2
688	4	4	4	3	3	2	4	4	4	4	4	4	4	4	4	3	3	3	3
689	4	3	4	3	3	2	2	2	4	4	4	4	4	4	5	5	4	4	4
690	5	3	5	1	1	1	5	4	5	5	5	4	4	5	5	4	5	5	5
691	4	3	3	3	3	3	3	4	4	4	4	4	4	4	4	4	4	2	3
692	5	2	2	1	1	1	1	1	5	5	5	5	5	5	5	4	5	3	3
693	5	5	5	5	5	3	3	3	3	5	5	5	5	5	5	4	4	4	3
694	4	3	4	3	3	3	5	4	4	4	4	4	5	5	5	5	5	4	5
695	4	4	4	4	3	3	3	3	3	2	2	4	4	4	4	4	4	4	4
696	4	3	3	3	3	3	3	3	2	4	5	4	5	5	5	4	4	4	4
697	4	4	4	3	3	3	3	3	3	4	4	4	4	4	4	4	4	4	4
698	3	1	3	1	1	1	1	2	3	3	4	3	5	4	3	5	4	5	5
699	4	4	4	4	4	4	4	3	3	3	3	3	3	3	4	3	3	3	4
700	4	3	3	3	3	3	3	3	4	4	4	3	2	4	4	2	3	3	3
701	5	1	2	3	3	3	3	3	5	4	2	2	4	4	4	4	4	1	3
702	4	3	4	1	1	1	1	1	3	5	2	3	3	4	4	4	2	3	3
703	4	4	4	3	3	3	3	3	3	5	4	4	4	5	5	5	5	4	4
704	4	4	4	3	3	3	3	3	3	4	4	4	4	4	4	3	3	3	3
705	4	4	4	3	2	4	4	4	4	4	4	4	4	4	4	4	4	4	5
706	4	2	3	2	3	3	4	3	5	5	5	5	5	5	5	5	5	4	4
707	4	4	4	3	3	3	3	3	3	4	4	4	4	4	4	4	4	3	3
708	2	3	2	3	3	3	4	3	4	4	4	4	4	4	4	4	4	4	4
709	4	4	4	4	4	4	4	4	4	4	4	4	4	4	4	4	4	4	4
710	4	3	3	3	3	4	4	3	3	4	4	4	4	4	4	4	3	3	4
711	3	3	3	3	3	3	3	3	3	3	3	3	4	4	3	3	5	3	3
712	4	3	3	2	2	3	3	3	3	4	3	4	4	4	4	4	4	4	4
713	3	3	3	3	3	3	3	3	3	3	3	3	3	3	3	3	3	3	3
714	5	1	1	1	4	4	5	5	5	5	5	5	5	5	5	5	5	5	5
715	3	3	3	3	4	4	3	4	4	4	3	3	4	4	4	3	4	3	3
716	5	1	3	1	1	1	1	1	3	1	2	1	3	5	5	5	5	4	4
717	3	3	3	3	3	3	3	3	3	3	3	3	3	3	3	3	3	3	3
718	4	4	4	3	3	3	3	3	4	4	4	4	4	4	4	4	4	4	4
719	4	3	3	2	2	3	3	3	4	3	4	4	4	4	4	3	3	3	3
720	5	5	5	3	3	2	2	2	4	4	4	4	4	4	4	4	4	4	4
721	4	3	3	3	3	3	4	4	4	4	4	4	4	5	5	2	3	2	4
722	2	2	2	3	3	2	3	3	1	3	3	3	3	3	3	3	2	3	3
723	5	5	5	2	2	2	2	1	4	5	5	5	5	5	5	5	5	5	5
724	4	3	3	4	3	3	3	3	4	3	3	4	4	4	4	3	3	3	3
725	4	4	4	4	3	3	3	3	3	4	4	4	4	4	4	4	4	4	4
726	4	4	4	4	3	3	4	4	4	5	4	4	4	4	4	4	4	4	4
727	5	3	4	2	2	2	3	3	4	4	4	4	3	5	4	4	4	4	4
728	5	2	4	2	2	2	2	2	4	4	4	4	4	4	4	4	4	3	4
729	4	4	4	3	3	3	3	3	4	4	4	4	4	5	4	3	3	2	2
730	4	4	4	4	4	4	4	4	4	4	4	4	4	4	4	4	4	4	4
731	4	3	3	3	3	3	3	3	3	5	5	5	4	5	5	5	5	5	3
732	4	3	4	4	3	3	3	3	5	5	5	5	5	5	5	5	5	5	5
733	1	4	4	4	4	3	4	4	4	4	4	5	4	5	5	5	5	3	4
734	2	2	2	2	2	2	2	2	2	2	2	2	2	2	2	2	3	3	3
735	5	1	5	3	3	1	3	3	4	5	5	5	5	5	5	5	5	5	5
736	4	3	3	3	3	3	3	3	3	4	4	4	4	4	4	4	4	4	4
737	4	3	3	2	2	2	2	2	3	4	4	3	3	4	4	2	4	2	2
738	5	2	3	2	2	2	2	1	2	3	4	4	4	4	4	3	4	4	4
739	4	3	3	3	3	3	3	3	3	4	4	4	4	4	4	4	4	4	4
740	5	4	4	5	1	1	2	2	2	4	5	5	5	5	5	4	4	4	5
741	5	3	5	3	3	3	3	3	4	4	3	4	4	4	4	4	4	3	3
742	4	3	4	3	3	3	3	3	3	4	4	4	5	5	5	4	4	4	4
743	4	2	3	3	3	3	3	3	4	4	4	4	4	4	4	4	4	4	4
744	4	3	3	3	3	3	3	3	4	5	2	2	3	5	3	2	4	3	3
745	4	4	4	4	2	2	2	2	2	2	4	4	4	4	4	3	4	4	4
746	4	3	4	2	3	3	3	3	3	2	3	4	4	5	4	2	3	2	3
747	5	5	5	3	2	2	2	2	4	4	4	4	4	4	4	4	4	4	4
748	3	3	3	3	3	3	3	3	3	3	3	3	3	3	3	3	3	3	3
749	5	4	4	4	3	3	3	3	3	4	3	4	4	4	4	4	4	4	4
750	3	3	3	3	2	2	3	2	3	4	4	4	3	4	4	4	4	3	3
751	4	4	4	4	4	4	4	4	4	4	4	4	4	4	4	4	4	4	4
752	4	1	3	3	2	2	3	2	1	4	4	4	4	4	4	4	4	4	4
753	4	2	3	4	3	3	3	3	3	3	3	3	3	3	3	3	3	3	3
754	5	5	5	4	4	3	4	4	4	4	4	4	4	4	4	4	4	4	4
755	4	4	4	3	4	3	3	3	3	3	3	3	3	3	3	3	3	3	3
756	4	3	4	3	2	2	3	3	4	4	4	4	4	4	4	4	4	4	4
757	4	4	4	3	3	3	4	3	4	5	4	5	5	5	5	5	4	3	4
758	3	3	3	2	3	3	3	3	3	3	3	3	3	3	3	3	3	3	3
759	5	5	5	5	5	5	5	5	5	5	5	5	5	5	5	5	5	5	5
760	4	4	4	4	4	4	4	4	4	4	4	4	4	4	4	4	4	4	4
761	5	3	4	3	3	3	4	4	3	4	4	4	5	5	5	3	3	3	3
762	5	5	5	5	5	5	5	5	5	5	5	5	5	5	5	5	5	5	5
763	4	4	4	1	1	1	1	1	5	5	5	5	5	5	5	5	5	5	5
764	4	2	4	3	3	3	3	3	3	4	3	4	4	4	4	4	4	4	4
765	4	2	3	2	3	3	3	3	4	4	4	4	4	4	4	3	3	3	3
766	3	2	3	3	2	2	2	2	2	4	4	4	4	4	4	4	4	4	4
767	5	4	4	3	3	3	3	4	4	4	4	3	4	4	4	4	4	3	4
768	3	3	3	3	3	3	3	3	3	3	4	4	4	4	4	4	4	4	3
769	5	5	5	5	5	5	5	5	5	5	5	5	5	5	5	4	4	4	4
770	4	4	4	4	4	4	4	4	4	4	4	4	4	4	4	4	4	4	4
771	5	5	5	3	4	4	4	4	4	4	4	4	5	5	5	5	5	4	4
772	4	3	4	2	3	1	1	1	4	4	4	4	4	4	4	4	4	4	4
773	5	3	4	5	3	3	3	3	3	3	5	5	5	5	5	5	5	5	5
774	5	5	5	5	5	5	5	5	5	5	5	5	5	5	5	5	5	5	5
775	2	2	4	4	4	4	4	3	3	4	4	4	4	4	4	4	4	4	4
776	5	5	5	5	5	5	5	5	5	5	5	5	5	5	5	5	5	5	5
777	5	5	5	5	3	3	4	4	5	5	5	5	4	5	5	4	4	4	4
778	5	3	3	3	4	2	4	4	4	4	4	4	4	4	4	4	4	2	3
779	3	4	3	2	2	2	3	3	3	3	2	4	4	5	5	5	4	2	2
780	4	3	3	3	3	3	3	3	3	4	4	4	4	4	4	4	4	3	3
781	4	4	4	4	3	3	3	3	4	3	2	3	4	3	4	1	1	1	1
782	5	5	5	5	5	5	5	5	5	5	5	5	5	5	5	5	5	5	5
783	5	4	5	4	4	4	4	4	4	4	4	4	4	4	4	4	4	4	4
784	4	4	4	3	3	3	3	3	4	4	4	4	4	4	4	3	3	3	3
785	4	3	3	3	3	3	3	3	3	4	4	4	4	4	4	4	4	4	4
786	5	5	5	5	5	5	5	5	5	5	5	5	5	5	5	5	5	5	5
787	4	4	4	3	3	3	3	3	3	4	4	4	4	4	4	4	4	3	3
788	3	3	3	3	3	3	3	3	3	3	3	3	3	3	3	3	3	3	3
789	4	4	4	3	3	3	3	3	3	3	4	4	4	5	4	3	3	3	3
790	4	4	4	4	4	4	4	4	4	4	4	4	4	4	4	4	4	4	4
791	5	5	5	5	5	5	5	5	5	5	5	5	5	5	5	5	5	5	5
792	4	4	4	2	2	3	2	2	3	5	5	5	4	5	5	5	5	5	5
793	2	4	4	4	4	4	4	3	4	4	5	5	4	5	5	4	4	4	4
794	5	2	3	3	2	1	2	1	4	5	5	5	5	5	5	5	5	5	5
795	4	3	4	3	3	3	3	3	3	4	4	4	4	4	4	4	4	3	4
796	4	3	4	2	3	3	3	3	2	4	4	3	4	4	4	2	3	2	2
797	5	3	4	4	3	3	3	3	4	5	4	4	4	5	4	4	4	2	4
798	4	4	4	3	3	3	3	3	4	4	5	5	4	5	5	4	4	4	4
799	4	3	4	3	3	3	3	3	3	4	4	4	4	4	4	4	4	4	3
800	2	2	2	3	3	3	3	3	3	3	3	3	3	3	3	3	3	3	3
801	5	2	3	2	2	2	2	2	4	4	4	4	4	4	4	4	4	4	4
802	4	3	3	3	3	3	3	3	4	4	3	4	4	4	4	4	3	3	3
803	5	4	5	2	3	3	3	2	4	4	4	4	5	5	5	5	4	5	4
804	4	4	4	4	4	4	4	4	4	4	4	4	4	4	4	4	4	4	2
805	3	3	3	3	3	3	3	3	3	3	3	3	3	3	3	3	3	3	3
806	5	3	3	4	3	3	3	3	3	4	4	4	3	4	4	4	3	3	3
807	2	1	1	3	3	3	5	3	3	2	3	1	2	5	3	1	2	1	1
808	5	3	5	3	3	3	3	3	3	4	4	5	4	4	4	4	3	1	2
809	5	5	4	3	3	1	3	3	3	4	4	4	4	5	3	4	3	3	3
810	4	4	4	4	4	4	4	4	4	4	4	4	4	4	4	4	4	4	4
811	5	4	4	4	3	3	4	3	4	4	4	4	4	4	4	4	4	2	3
812	4	4	4	3	3	4	4	3	4	4	4	4	4	4	4	2	2	2	3
813	4	3	3	3	3	3	3	3	3	3	3	3	3	3	3	3	3	3	3
814	5	4	4	3	2	3	3	3	3	4	4	5	5	5	5	5	5	4	4
815	5	4	4	4	3	3	4	3	3	5	4	4	4	4	4	4	4	3	4
816	5	3	4	2	2	2	2	2	3	5	5	5	4	5	4	3	5	5	4
817	2	3	3	3	3	3	3	3	3	4	4	4	4	4	4	3	3	3	3
818	4	2	2	2	2	2	2	2	2	3	3	3	3	3	3	3	2	2	2
819	4	2	4	2	3	3	3	3	3	4	4	4	2	4	4	4	4	4	4
820	2	2	2	2	3	3	3	3	4	4	3	4	2	4	3	3	2	2	3
821	4	3	4	3	3	3	3	3	3	3	3	3	3	4	4	3	3	3	3
822	4	3	4	3	3	3	3	3	4	4	4	4	4	4	4	4	4	4	4
823	5	3	4	3	3	3	3	3	4	4	4	4	4	4	4	4	4	2	3
824	4	4	4	4	3	4	4	4	3	4	4	4	4	4	4	4	4	4	4
825	5	4	4	3	3	3	3	3	4	4	5	5	5	5	5	4	4	3	4
826	3	3	4	1	1	1	3	1	4	3	2	4	4	4	5	4	3	4	5
827	1	1	1	1	1	1	1	1	1	4	4	3	3	3	3	3	3	3	3
828	3	3	3	3	3	3	3	3	3	3	3	3	3	3	3	3	3	3	3
829	4	4	4	1	1	1	1	1	1	4	4	4	4	4	4	4	4	4	4
830	5	3	4	5	3	3	4	4	4	4	4	4	4	4	4	4	4	4	4
831	5	3	3	1	1	1	1	2	3	3	4	4	4	4	4	2	3	2	3
832	3	3	3	3	2	2	2	3	3	3	3	3	3	3	3	3	3	3	3
833	4	3	3	2	3	3	3	3	3	3	3	3	4	4	4	4	4	4	4
834	4	3	3	3	3	2	2	2	4	4	3	4	4	4	4	3	4	3	3
835	4	4	4	4	4	3	3	3	3	3	3	3	3	3	3	3	3	3	3
836	5	1	4	3	2	1	1	1	1	5	5	5	5	5	5	5	5	2	2
837	4	4	5	4	3	3	3	3	3	4	5	5	5	5	5	5	5	4	5
838	5	4	4	3	3	3	4	4	4	4	4	4	4	4	4	4	4	4	4
839	4	5	5	5	5	5	5	5	5	5	5	5	5	5	5	5	5	5	5
840	4	4	4	4	4	4	4	4	4	4	4	4	4	4	4	4	4	4	4
841	4	4	3	3	3	3	3	3	3	3	4	4	4	4	4	4	4	4	4
842	3	3	3	3	3	3	3	3	3	3	3	3	3	3	3	3	3	3	3
843	3	3	3	3	3	3	3	3	3	2	3	3	4	5	5	3	3	3	3
844	5	3	3	3	3	3	3	3	3	4	3	3	3	4	3	4	3	3	2
845	4	4	4	4	4	3	4	4	4	4	4	4	4	4	4	4	4	4	5
846	4	3	3	4	4	4	4	4	4	4	4	4	4	4	4	4	4	4	4
847	4	2	3	2	2	2	2	3	3	4	4	4	3	4	4	4	4	4	4
848	4	4	4	4	4	4	4	4	4	4	4	4	4	4	4	4	4	4	4
849	4	3	3	4	4	4	4	4	4	4	4	4	4	4	4	4	4	4	4
850	3	3	3	3	3	3	3	3	3	3	3	3	3	3	3	3	3	3	3
851	5	5	5	5	5	5	5	5	5	5	5	5	5	5	5	5	5	5	5
852	5	5	4	4	4	3	4	3	3	5	5	5	4	5	4	4	3	3	3
853	1	2	2	3	2	3	2	3	4	4	4	5	4	4	4	4	4	4	4
854	5	5	5	5	5	5	5	5	5	5	5	5	5	5	5	5	5	5	5
855	4	3	4	3	3	3	3	3	3	3	4	3	3	4	4	3	3	3	3
856	3	3	3	3	3	3	3	3	3	3	3	3	3	3	3	3	3	3	3
857	5	1	3	3	3	3	3	3	4	4	4	4	4	5	4	5	5	5	5
858	5	3	3	3	2	3	3	3	4	4	4	4	4	4	4	2	3	2	2
859	4	3	4	2	2	3	3	3	4	4	4	4	4	4	4	1	2	3	2
860	4	2	4	4	4	4	4	4	3	4	4	4	4	4	4	4	4	4	4
861	4	2	4	3	3	3	3	3	3	3	4	4	4	4	4	4	4	4	4
862	3	3	4	3	3	4	4	3	3	4	4	4	4	4	4	4	4	2	2
863	4	1	4	1	3	3	3	2	2	4	5	5	4	5	5	5	5	5	5
864	4	3	4	3	3	2	4	4	4	5	4	5	5	5	5	3	4	3	4
865	2	3	3	3	3	3	3	3	3	4	4	4	4	4	4	4	4	4	4
866	4	2	3	1	2	3	2	4	4	4	4	4	4	4	4	4	4	4	4
867	4	4	4	4	4	4	4	4	4	4	4	4	4	4	4	4	4	4	4
868	5	4	4	4	4	3	4	4	5	5	5	5	5	5	4	4	4	4	4
869	3	3	3	3	3	3	3	3	3	4	4	4	4	4	4	4	4	3	3
870	4	1	4	1	1	1	3	1	4	5	5	5	5	5	5	5	5	5	5
871	5	5	5	5	1	5	5	5	5	5	5	5	5	5	5	5	5	5	5
872	5	5	5	5	5	3	5	5	5	5	5	5	5	5	5	5	5	5	5
873	4	4	4	4	3	3	4	4	4	5	5	5	4	5	5	4	5	5	5
874	2	2	2	2	2	2	2	2	2	2	2	2	2	2	2	2	2	2	2
875	5	5	5	5	5	5	5	5	5	5	5	5	5	5	5	5	5	5	5
876	4	3	3	3	3	4	4	3	4	4	4	4	4	4	4	3	3	3	3
877	4	3	3	3	3	3	3	3	2	3	4	4	4	4	4	3	3	3	3
878	5	4	4	4	3	3	3	3	4	4	4	4	4	4	4	4	4	4	4
879	5	4	4	4	4	4	4	4	4	4	4	4	4	4	4	4	4	4	4
880	5	5	5	5	5	1	4	2	1	5	5	5	4	5	5	5	5	5	5
881	5	1	4	4	3	3	3	3	3	5	4	3	4	5	5	3	5	2	2
882	5	4	3	3	3	3	3	4	3	4	4	4	4	4	4	4	4	4	4
883	5	3	4	3	3	3	3	3	3	4	3	3	4	4	5	5	4	4	4
884	4	3	3	3	2	2	2	2	3	4	4	4	3	4	4	3	3	3	3
885	5	4	4	3	3	3	4	4	4	4	4	5	4	5	4	4	3	4	4
886	5	3	4	3	4	3	4	3	3	3	4	3	4	4	3	4	2	3	3
887	5	5	5	1	1	1	1	1	5	5	5	5	5	5	5	5	5	5	5
888	5	3	5	5	3	1	1	1	5	5	5	5	5	5	5	5	5	5	5
889	4	3	3	2	2	2	2	2	3	4	3	4	4	4	4	4	4	4	4
890	4	3	4	3	4	4	3	4	3	4	3	3	4	4	3	3	3	3	3
891	5	5	5	4	4	4	4	4	4	5	5	5	5	5	5	5	5	5	5
892	4	4	3	2	2	2	2	2	3	3	4	4	4	4	4	4	4	4	4
893	5	3	3	3	3	3	3	3	3	5	5	5	5	5	5	3	3	2	2
894	5	3	2	1	1	1	3	1	4	5	5	5	5	5	3	5	5	3	4
895	5	4	4	4	5	5	5	5	4	4	4	4	4	4	4	4	4	4	4
896	5	1	5	1	3	3	3	3	3	4	4	4	5	5	5	5	5	5	5
897	2	2	2	4	4	2	2	3	4	3	2	4	2	4	3	2	2	3	2
898	3	3	3	3	3	2	2	2	2	3	3	4	4	4	4	4	3	3	3
899	5	5	5	5	5	5	5	5	5	5	5	5	5	5	5	5	5	5	5
900	5	3	3	3	3	3	3	3	3	5	3	3	3	3	3	3	3	3	3
901	3	2	3	4	4	2	2	2	2	3	2	2	4	4	3	2	3	3	3
902	2	2	3	2	2	2	2	3	3	4	3	3	3	4	3	4	4	4	4
903	5	4	4	3	3	3	3	3	4	5	4	4	3	4	3	3	4	3	3
904	4	4	4	4	3	3	3	3	3	4	4	4	4	4	4	4	4	4	4
905	5	3	3	2	3	3	3	2	3	4	4	5	5	5	5	5	5	5	5
906	4	4	4	4	4	4	4	4	4	4	4	4	4	4	4	4	4	4	4
907	5	3	3	3	3	3	3	3	3	3	3	3	3	3	3	3	3	3	3
908	4	4	4	4	4	4	4	4	4	4	4	4	4	4	4	4	4	3	4
909	5	4	4	3	3	3	3	3	3	4	4	4	4	4	4	4	4	4	4
910	4	3	4	3	3	3	3	3	4	4	5	5	4	5	4	3	3	3	3
911	3	3	3	3	3	3	3	3	3	3	3	3	3	3	3	3	3	3	3
912	5	3	3	3	2	3	3	3	3	4	4	4	4	5	5	3	5	3	3
913	4	3	3	3	3	3	3	3	3	4	4	4	4	4	4	4	4	4	4
914	5	4	5	4	4	4	4	4	4	4	4	4	4	4	4	4	4	4	4
915	4	4	4	4	4	4	4	4	4	4	4	4	4	4	4	4	4	4	4
916	5	4	4	3	4	3	3	3	3	4	4	4	4	4	4	4	4	4	4
917	5	4	4	3	3	3	4	4	4	3	4	4	4	4	4	4	4	4	4
918	4	4	4	3	3	2	3	3	3	4	4	4	4	4	4	3	4	4	4
919	5	3	4	3	3	3	3	3	3	4	4	4	4	4	5	4	3	3	3
920	5	5	5	3	3	3	3	3	5	5	5	5	4	5	5	5	5	5	5
921	5	4	4	3	3	3	3	3	4	4	5	5	5	5	5	5	5	5	5
922	4	2	4	3	3	2	2	2	4	4	4	4	4	4	4	4	5	2	2
923	4	4	3	4	3	3	3	3	3	4	4	4	4	4	4	4	4	4	4
924	4	4	4	3	3	3	3	3	3	3	3	3	4	4	4	4	3	4	4
925	4	3	3	3	3	3	3	3	3	4	3	3	4	4	4	4	3	3	3
926	3	2	2	2	1	2	2	2	1	3	4	3	3	4	4	3	3	4	3
927	5	2	4	5	3	3	3	3	5	5	4	4	3	4	4	3	4	4	4
928	5	4	4	3	3	2	2	4	4	4	4	4	4	4	4	4	4	4	4
929	5	3	4	3	3	3	3	3	4	4	4	4	4	4	4	4	4	4	4
930	5	5	5	5	5	5	5	5	5	5	5	5	5	5	5	5	5	5	5
931	3	3	3	3	3	3	3	3	3	3	3	3	3	2	3	3	3	3	3
932	5	2	4	1	1	1	1	1	4	4	4	4	4	4	5	4	4	4	4
933	5	4	4	2	2	2	2	3	4	4	4	4	4	4	5	5	5	5	5
934	2	2	2	2	2	2	2	2	2	2	2	2	2	2	2	2	2	2	2
935	2	3	3	3	2	2	3	3	3	5	5	4	3	5	4	4	4	4	4
936	5	3	4	4	3	3	4	4	3	2	2	3	5	5	4	2	3	2	3
937	4	3	4	4	4	4	4	4	4	4	4	4	4	4	4	4	4	4	4
938	5	4	5	5	1	1	1	1	5	5	5	5	5	5	5	5	5	3	5
939	2	2	2	2	2	2	2	2	2	2	2	2	2	4	4	4	4	4	4
940	2	2	2	3	3	3	4	3	2	2	2	3	4	4	3	3	2	1	2
941	4	3	4	3	3	4	4	4	3	4	5	5	4	5	5	4	4	3	3
942	4	3	4	4	4	4	4	4	4	4	4	4	4	4	4	4	4	4	4
943	4	2	3	3	4	4	4	3	4	4	4	4	4	4	4	4	4	4	4
944	4	3	4	4	3	3	4	3	4	4	4	4	4	4	4	4	4	4	4
945	4	2	4	3	3	3	3	3	3	4	4	3	4	5	4	3	3	3	3
946	4	4	4	3	3	3	3	4	4	4	4	4	4	4	4	4	4	4	4
947	5	3	3	3	1	1	1	1	3	3	4	3	4	4	4	4	4	4	4
948	4	3	4	3	3	3	3	3	4	4	4	4	4	4	4	4	4	4	4
949	1	2	4	3	3	3	3	3	4	4	5	5	5	5	5	5	5	5	5
950	3	3	3	3	3	3	3	3	3	3	1	3	4	4	3	4	3	3	3
951	3	3	3	3	2	1	2	2	4	3	4	3	3	3	3	3	1	5	5
952	5	4	5	2	1	1	2	2	3	5	5	5	5	5	5	5	5	5	5
953	4	3	3	3	3	3	3	3	4	4	4	4	4	4	4	4	4	3	3
954	5	4	4	3	3	3	3	3	3	4	5	5	5	5	5	5	5	4	5
955	5	4	4	4	4	4	4	4	4	4	4	4	4	4	4	4	4	4	4
956	3	3	3	3	3	3	3	3	3	3	3	3	3	3	3	3	3	3	3
957	5	4	4	1	1	1	3	3	5	5	5	5	4	4	4	4	4	4	4
958	3	3	3	3	3	3	3	4	3	4	5	5	4	5	5	4	4	4	4
959	3	3	3	3	3	3	3	3	3	5	5	5	5	5	5	5	5	4	5
960	5	3	5	3	5	5	5	5	5	5	5	5	5	5	5	5	5	5	5
961	5	4	5	3	3	3	3	3	3	3	4	4	4	5	5	5	5	5	5
962	5	3	4	4	3	3	4	3	3	4	4	4	4	4	4	4	4	4	3
963	4	3	4	3	3	3	3	3	4	4	4	5	3	4	4	4	4	4	4
964	5	2	4	3	3	2	3	3	4	4	4	4	4	4	5	2	4	4	4
965	5	5	5	5	5	5	5	5	5	5	5	5	5	5	5	5	5	5	5
966	5	3	5	1	1	1	1	1	2	5	5	5	5	5	5	5	5	5	5
967	4	4	4	4	4	4	4	4	4	4	4	4	4	4	4	4	4	4	4
968	5	2	4	2	2	2	2	2	5	5	5	5	5	5	5	5	5	4	4
969	5	4	5	4	4	3	4	4	5	5	5	5	5	5	5	5	4	4	4
970	5	3	4	4	3	3	3	3	5	5	4	4	4	4	4	4	4	2	3
971	5	5	5	5	5	5	5	5	5	5	5	5	5	4	5	5	5	5	5
972	4	4	4	4	4	3	3	3	4	4	4	4	4	4	4	4	4	4	4
973	3	3	2	3	3	3	3	3	3	3	3	3	3	3	3	3	3	3	3
974	5	3	4	4	3	3	3	3	3	3	4	4	4	5	5	5	3	3	2
975	3	3	3	3	3	3	3	3	3	3	3	3	3	3	3	3	3	3	3
976	3	2	3	3	3	3	3	3	3	3	3	3	4	3	3	3	3	3	3
977	3	2	3	1	1	1	2	3	2	3	3	3	4	4	4	2	2	1	3
978	5	5	5	5	5	5	3	4	3	3	3	5	4	4	4	5	5	4	4
979	4	4	4	3	3	3	3	3	3	3	3	3	3	3	3	3	3	3	3
980	4	3	3	3	3	3	3	3	3	4	3	3	3	4	4	4	4	4	4
981	5	5	5	5	5	5	5	5	5	5	5	5	5	5	5	5	5	5	5
982	4	3	3	3	3	3	3	3	4	4	4	4	4	4	4	4	4	4	4
983	4	4	4	3	3	3	3	3	3	4	4	4	4	4	4	4	4	4	4
984	4	3	4	4	4	4	3	3	3	4	4	3	3	3	3	3	3	4	4
985	5	3	3	3	3	3	3	3	3	3	4	4	4	4	4	4	4	4	4
986	5	3	4	3	3	3	3	3	4	5	5	5	4	5	5	4	4	4	4
987	5	4	4	4	3	3	4	3	4	4	4	4	4	4	4	4	3	3	3
988	3	3	3	3	3	3	3	3	3	3	3	3	3	3	3	3	3	3	3
989	3	2	4	3	3	3	4	3	3	4	3	3	5	5	5	3	4	3	4
990	3	3	4	3	3	2	3	3	3	4	2	2	3	4	4	4	3	1	3
991	2	2	3	4	2	1	3	3	3	4	2	3	3	4	3	3	3	3	3
992	4	4	4	4	4	4	4	3	3	4	4	4	4	4	4	4	4	4	4
993	4	3	3	2	2	2	2	2	3	4	4	4	3	4	4	4	5	3	4
994	4	4	4	3	3	3	3	3	4	4	4	4	4	4	5	3	4	3	3
995	3	3	3	3	3	3	4	3	3	4	4	4	3	4	5	4	5	4	4
996	5	3	3	3	5	3	1	3	4	4	4	4	4	4	4	4	4	4	4
997	2	4	4	4	4	4	4	4	4	4	4	4	4	4	4	4	4	4	4
998	4	3	3	3	3	3	3	3	3	4	3	3	4	4	5	4	3	4	3
999	5	5	4	3	3	3	3	3	4	4	4	4	4	4	4	3	4	3	4
1000	4	3	5	3	3	3	3	5	5	5	3	5	5	5	3	5	5	5	5
1001	5	4	4	3	2	3	2	2	3	3	5	5	3	4	3	3	3	4	3
1002	3	3	3	3	3	3	3	3	3	2	2	2	2	4	4	4	4	3	3
1003	3	2	3	3	3	3	3	3	4	4	3	3	2	4	2	2	2	1	1
1004	3	3	3	3	3	3	3	3	3	3	3	3	3	3	3	2	3	2	3
1005	3	3	3	3	1	1	1	1	1	3	4	4	3	4	3	3	3	2	2
1006	5	5	5	5	3	3	3	3	5	5	5	5	5	5	5	5	5	5	5
1007	4	3	3	3	3	3	3	3	3	4	3	3	3	4	4	3	3	3	3
1008	5	4	4	4	4	4	4	4	4	4	4	4	4	4	4	4	4	4	4
1009	5	5	5	5	5	5	5	5	5	5	5	5	5	5	5	5	5	5	5
1010	4	4	4	4	4	4	4	4	4	4	4	4	4	4	4	3	3	3	3
1011	4	4	4	4	4	1	3	4	4	4	4	4	4	4	4	4	4	4	4
1012	4	2	3	3	4	2	2	2	4	4	4	5	3	4	4	4	4	4	4
1013	5	5	5	5	5	3	4	3	5	5	5	5	5	5	5	5	5	3	3
1014	5	5	5	5	5	5	5	5	5	5	5	5	5	5	5	5	5	5	5
1015	3	3	3	3	3	3	3	3	3	3	3	3	4	4	3	3	3	3	4
1016	5	4	5	3	2	2	3	3	3	5	4	5	4	5	5	3	3	3	2
1017	5	5	5	5	5	5	5	5	5	5	5	5	5	5	5	5	5	5	5
1018	4	5	4	4	4	4	4	4	5	5	5	5	5	5	5	5	5	5	5
1019	4	2	4	4	2	2	3	3	3	4	4	4	3	4	4	4	4	4	4
1020	5	3	5	3	2	2	3	2	3	4	4	4	4	4	4	4	4	4	4
1021	4	3	3	3	3	3	4	4	4	4	4	4	4	4	4	4	4	4	4
1022	2	2	2	2	2	3	3	3	3	4	4	4	4	4	4	4	4	4	4
1023	4	3	4	2	3	3	3	3	4	4	4	4	4	5	4	4	4	3	3
1024	4	3	4	3	3	3	4	4	4	4	2	3	4	4	4	4	4	4	4
1025	5	2	4	3	3	3	3	3	4	4	4	4	4	4	4	4	4	4	4
1026	3	3	3	3	3	3	3	3	3	3	3	3	4	4	4	3	3	3	3
1027	4	4	4	3	3	5	5	5	5	5	5	5	4	5	5	3	5	5	5
1028	3	3	3	3	3	3	3	3	3	3	3	3	3	3	3	3	3	3	3
1029	4	4	4	3	3	3	3	3	4	4	4	4	4	4	4	3	3	3	3
1030	5	5	5	2	2	2	2	2	3	5	4	5	5	5	5	1	1	1	1
1031	4	4	4	3	3	3	3	3	4	4	4	4	4	4	4	4	4	4	4
1032	4	3	4	3	3	3	3	3	3	4	4	4	4	4	4	4	4	4	4
1033	4	3	3	3	3	3	3	3	3	3	3	3	3	4	4	3	3	3	3
1034	5	1	4	2	2	2	3	3	3	4	4	4	4	4	4	2	3	2	3
1035	5	5	5	5	5	5	5	5	5	5	3	4	4	4	4	4	4	4	4
1036	2	1	1	1	1	1	1	1	3	3	1	1	1	4	4	4	1	2	2
1037	5	3	5	2	3	3	3	3	5	5	5	5	5	5	5	5	5	5	5
1038	3	2	3	3	2	2	2	2	4	4	3	4	3	4	4	3	3	3	2
1039	3	3	3	3	3	3	3	3	3	3	3	3	3	4	4	2	2	3	3
1040	3	1	3	1	1	1	1	1	1	3	1	3	4	4	4	2	3	2	3
1041	4	3	4	4	4	2	4	4	4	4	4	4	4	4	4	4	4	3	3
1042	4	2	4	2	3	3	3	3	3	4	4	4	4	4	4	4	4	4	4
1043	5	3	4	3	1	3	3	3	4	4	4	4	4	4	4	3	4	3	3
1044	5	3	5	1	1	1	1	3	4	3	5	4	4	5	3	3	3	3	3
1045	3	1	3	1	3	3	4	4	3	3	3	3	3	3	3	3	3	3	3
1046	4	4	4	4	4	4	4	4	4	4	4	4	4	4	4	4	4	4	4
1047	5	4	4	3	4	3	3	4	3	5	3	3	2	5	3	1	2	1	1
1048	4	4	4	4	4	4	4	4	4	4	4	4	4	4	4	4	4	4	4
1049	4	1	3	2	2	3	2	2	2	4	1	1	1	4	1	1	2	4	5
1050	5	3	4	4	4	4	4	4	4	4	4	4	4	4	4	4	4	4	4
1051	5	4	4	3	3	3	3	3	4	4	4	4	4	4	4	4	4	3	3
1052	4	4	4	4	4	4	3	3	3	4	4	4	4	4	4	4	4	3	4
1053	5	2	5	2	3	3	3	3	3	3	3	3	3	3	3	2	2	2	2
1054	4	4	3	3	3	3	3	3	3	4	4	4	3	4	4	4	4	4	4
1055	3	3	3	3	1	3	3	3	3	3	3	3	3	3	3	3	3	3	3
1056	5	5	5	4	4	3	3	4	4	4	4	4	4	4	4	4	4	4	4
1057	4	4	4	4	4	4	4	4	4	4	4	4	4	4	4	4	4	4	4
1058	4	2	3	2	2	2	3	3	3	4	4	4	3	4	4	3	3	4	4
1059	5	5	4	4	4	4	4	4	4	4	4	4	4	4	4	4	4	4	4
1060	5	5	5	5	5	5	3	3	5	5	4	4	4	5	5	3	3	1	1
1061	4	3	4	4	3	3	2	4	4	4	4	4	4	4	4	4	4	3	3
1062	5	5	5	5	3	3	4	4	4	4	4	4	4	4	4	4	4	4	4
1063	3	3	3	3	3	3	3	3	3	4	4	4	4	4	4	3	2	3	3
1064	5	4	4	3	3	3	3	3	3	4	4	4	4	4	4	4	4	4	4
1065	3	3	3	3	3	3	3	3	3	4	5	4	4	4	4	3	4	3	3
1066	4	3	3	3	3	3	3	3	4	4	4	4	4	4	4	4	4	4	4
1067	5	3	3	3	3	3	3	3	3	4	4	4	3	4	4	4	4	4	4
1068	4	3	3	3	4	4	4	3	4	4	4	4	4	4	4	4	4	3	3
1069	4	3	3	3	3	3	3	3	3	3	3	3	3	4	4	3	3	2	2
1070	4	4	4	4	4	4	4	4	4	4	4	4	4	4	4	3	3	4	4
1071	5	5	5	5	5	5	5	5	5	5	5	5	5	5	5	5	5	5	5
1072	5	4	3	3	3	3	3	3	3	4	4	4	4	4	4	4	4	4	4
1073	4	2	3	2	2	3	3	3	3	4	4	5	4	4	4	3	4	3	3
1074	5	2	3	3	3	2	3	3	4	3	3	3	4	4	4	4	4	4	4
1075	4	3	4	4	3	3	3	3	3	4	3	4	4	4	4	4	3	3	3
1076	4	4	3	3	3	3	3	3	4	4	4	4	4	4	4	4	4	4	4
1077	5	2	3	3	3	2	3	3	5	5	5	5	3	5	5	3	5	3	4
1078	5	2	4	2	4	4	4	4	4	4	4	4	4	4	4	4	4	4	2
1079	3	3	4	4	4	3	4	4	4	5	4	4	4	5	5	5	5	5	5
1080	4	2	4	3	3	3	3	3	4	4	3	4	4	4	4	4	3	4	4
1081	3	3	4	3	3	2	3	3	3	4	3	4	4	4	4	3	4	3	4
1082	2	2	2	2	2	2	2	2	2	2	2	2	2	2	2	2	2	2	2
1083	3	3	3	3	3	3	3	3	3	3	3	3	3	3	3	3	3	3	3
1084	3	1	2	2	2	1	1	1	3	3	3	4	3	4	5	4	3	3	3
1085	5	5	5	5	3	3	3	3	5	5	5	5	5	5	5	5	5	5	5
1086	5	4	4	4	3	2	3	3	5	5	4	4	4	5	5	5	4	4	4
1087	5	2	3	4	3	3	3	3	4	4	4	4	4	4	4	4	4	4	4
1088	3	3	3	3	3	3	3	3	3	3	3	3	4	4	4	2	2	2	2
1089	4	3	4	3	3	3	3	3	4	4	4	4	4	4	5	5	5	5	5
1090	1	1	1	1	1	1	1	1	1	1	1	1	1	1	1	1	1	1	1
1091	5	4	4	1	1	1	1	1	1	5	5	5	5	5	5	5	5	5	5
1092	4	3	4	3	3	3	2	2	2	4	4	4	4	4	4	4	4	4	4
1093	5	3	3	3	2	3	1	1	4	4	5	5	4	5	5	5	4	5	4
1094	1	1	3	1	1	2	2	2	2	2	4	2	3	4	1	1	2	2	2
1095	5	5	5	5	5	5	5	5	5	5	5	5	5	5	5	5	5	5	5
1096	4	3	3	3	3	3	3	3	3	3	3	3	4	4	4	3	3	2	2
1097	4	4	4	4	4	4	4	4	4	4	4	4	4	4	4	4	4	4	4
1098	4	4	4	4	4	4	4	4	4	4	4	4	4	4	4	4	4	4	4
1099	3	2	4	4	4	4	3	3	3	3	3	3	3	3	3	3	3	3	3
1100	4	4	4	4	4	4	2	2	2	4	4	4	4	4	4	4	4	4	4
1101	5	4	4	3	3	3	3	4	4	4	4	4	4	5	5	4	4	4	4
1102	3	3	3	2	2	2	2	3	4	3	4	4	4	4	3	4	4	4	3
1103	3	3	1	3	4	3	3	3	2	4	4	3	2	5	3	4	4	5	4
1104	4	3	3	2	2	4	4	4	4	4	4	4	4	4	4	4	4	4	4
1105	5	2	4	3	2	3	4	3	4	4	5	5	5	4	5	4	4	4	4
1106	4	3	4	3	3	3	3	3	4	4	4	4	4	4	4	4	4	4	4
1107	4	4	4	3	3	3	3	3	4	4	4	5	5	5	4	3	4	3	3
1108	5	3	4	3	3	3	3	3	4	4	4	4	4	4	4	4	4	4	4
1109	3	3	3	3	3	3	3	3	3	3	3	3	3	3	3	3	3	3	3
1110	4	2	2	2	2	2	3	4	3	4	4	5	4	4	4	4	4	3	3
1111	4	3	4	3	4	3	4	3	3	4	4	4	4	4	4	3	4	4	4
1112	5	1	4	3	3	2	3	3	4	5	5	5	4	5	5	4	4	4	3
1113	4	4	4	4	4	3	3	3	4	4	3	3	4	4	4	3	3	3	3
1114	1	1	1	1	1	1	1	1	1	1	1	1	1	1	1	1	1	1	1
1115	4	3	3	3	3	3	3	3	3	4	4	4	4	4	4	4	4	4	4
1116	5	3	4	2	2	2	3	3	4	4	4	4	3	5	4	4	4	4	4
1117	5	2	4	2	2	2	2	2	4	4	4	4	4	4	4	4	4	3	4
1118	4	4	4	3	3	3	3	3	4	4	4	4	4	5	4	3	3	2	2
1119	4	4	4	4	4	4	4	4	4	4	4	4	4	4	4	4	4	4	4
1120	4	3	3	3	3	3	3	3	3	5	5	5	4	5	5	5	5	5	3
1121	4	3	4	4	3	3	3	3	5	5	5	5	5	5	5	5	5	5	5
1122	1	4	4	4	4	3	4	4	4	4	4	5	4	5	5	5	5	3	4
1123	2	2	2	2	2	2	2	2	2	2	2	2	2	2	2	2	3	3	3
1124	5	1	5	3	3	1	3	3	4	5	5	5	5	5	5	5	5	5	5
1125	4	3	3	3	3	3	3	3	3	4	4	4	4	4	4	4	4	4	4
1126	4	3	3	2	2	2	2	2	3	4	4	3	3	4	4	2	4	2	2
1127	5	2	3	2	2	2	2	1	2	3	4	4	4	4	4	3	4	4	4
1128	4	4	4	4	4	4	4	4	4	4	3	4	4	4	4	4	3	4	4
1129	4	4	4	4	3	3	3	4	3	3	3	3	3	3	3	3	3	4	4
1130	5	3	3	3	3	2	3	3	4	5	5	5	5	5	5	4	5	4	4
1131	5	4	5	3	4	3	4	4	5	4	5	5	5	5	5	4	4	4	4
1132	5	3	3	3	3	3	3	3	4	4	3	3	4	4	2	3	3	1	2
1133	4	4	4	4	4	3	3	3	3	4	4	4	3	4	4	3	3	3	3
1134	4	3	4	3	3	3	3	3	3	3	3	3	3	3	3	3	3	3	3
1135	4	3	4	3	3	3	3	3	3	3	3	3	3	3	3	3	3	3	3
1136	3	3	3	3	3	3	3	3	3	2	2	2	2	4	3	3	3	3	3
1137	4	3	4	3	3	3	3	3	3	3	4	4	4	4	4	4	4	4	4
1138	5	5	4	4	4	4	4	4	4	4	3	4	5	5	5	4	3	4	3
1139	5	5	4	4	4	4	4	4	4	4	4	4	4	4	4	4	4	4	4
1140	5	3	5	5	3	3	3	3	4	4	4	4	4	4	4	4	4	4	4
1141	4	4	4	3	3	3	4	3	4	4	4	4	4	4	4	2	4	3	3
1142	5	3	4	3	3	3	3	3	3	3	3	3	3	3	3	3	3	3	3
1143	2	2	2	3	3	3	3	3	4	4	2	3	3	3	3	3	3	2	2
1144	3	3	3	3	3	3	3	3	3	3	3	3	3	3	3	3	3	3	3
1145	4	3	3	3	3	3	3	3	3	4	4	4	4	4	4	4	4	3	3
1146	4	4	4	4	3	4	4	4	4	4	4	4	4	4	4	4	4	4	4
1147	4	3	4	3	2	2	2	2	3	4	4	4	4	4	4	4	4	4	4
1148	5	4	4	3	3	3	3	3	3	4	3	3	3	4	4	4	4	4	3
1149	4	4	4	4	4	4	4	4	4	4	4	4	4	4	4	4	4	4	4
1150	3	3	3	3	3	3	4	5	5	3	3	3	3	5	5	5	3	5	3
1151	4	4	4	3	4	3	3	3	4	4	5	4	4	4	4	4	4	4	4
1152	5	4	4	3	3	3	3	3	3	3	3	3	4	5	4	4	4	3	3
1153	4	4	4	4	3	3	4	4	4	4	4	4	4	4	4	4	4	4	4
1154	2	2	2	2	2	2	2	2	2	2	2	2	2	2	2	2	2	2	2
1155	4	3	3	3	3	3	3	3	3	4	3	3	4	4	4	4	4	3	3
1156	4	4	4	4	4	2	4	3	3	4	4	4	4	4	4	3	3	3	3
1157	3	3	3	2	3	3	3	3	3	3	3	3	3	3	3	3	3	3	3
1158	5	5	5	4	4	3	3	5	4	5	4	4	5	5	5	5	5	5	5
1159	4	2	4	4	3	3	3	3	3	4	4	4	4	4	5	5	5	4	5
1160	4	2	3	3	3	3	3	2	3	4	4	4	4	5	4	3	4	3	3
1161	4	3	3	3	3	3	3	3	3	3	3	3	3	3	3	3	3	3	3
1162	3	3	3	4	4	4	4	4	4	4	4	3	4	4	4	4	4	1	1
1163	4	4	4	4	4	4	4	4	4	4	4	4	4	4	4	4	4	4	4
1164	1	1	1	1	1	1	1	1	1	5	5	5	5	5	5	5	5	5	5
1165	3	3	3	3	3	3	3	3	4	4	4	4	3	4	4	3	3	2	3
1166	5	2	3	3	3	3	3	3	3	3	2	4	4	4	3	4	1	3	3
1167	4	4	4	4	4	4	4	4	4	4	4	4	4	4	4	4	4	4	4
1168	5	4	5	3	3	3	4	3	4	4	4	4	4	4	4	4	4	4	4
1169	3	3	2	3	2	2	2	2	2	3	3	3	3	3	3	3	3	3	3
1170	5	5	5	5	3	3	3	3	3	4	4	4	4	5	3	2	1	2	2
1171	5	4	3	3	3	3	3	3	3	3	3	3	3	3	3	3	3	3	3
1172	4	4	4	3	1	1	1	1	4	4	4	5	4	4	4	4	4	4	4
1173	4	3	4	2	3	3	4	3	5	5	5	5	4	5	4	3	3	3	3
1174	4	3	3	2	2	1	2	3	4	3	4	4	3	4	4	3	4	3	3
1175	4	4	4	1	1	1	1	4	5	5	5	5	4	5	5	5	5	5	5
1176	4	3	4	3	3	3	3	3	3	4	4	4	4	4	4	3	3	3	4
1177	3	4	3	3	3	3	3	3	3	4	4	3	4	4	4	4	4	3	4
1178	5	3	4	2	3	3	3	3	4	4	5	5	5	5	5	5	5	5	5
1179	5	4	4	3	3	3	3	3	3	4	5	5	4	4	4	4	4	4	4
1180	5	5	5	5	5	4	5	5	4	5	5	5	5	5	5	4	4	4	5
1181	5	5	5	3	3	3	3	3	5	5	5	5	5	5	5	5	5	5	5
1182	4	4	4	3	3	3	3	3	3	3	3	3	4	4	4	4	4	4	4
1183	4	3	3	3	3	1	1	1	3	3	4	4	4	4	4	4	3	3	3
1184	4	2	2	3	3	3	4	3	3	3	4	4	4	4	4	4	4	3	4
1185	4	3	3	3	2	2	2	2	2	3	3	3	2	3	2	3	3	3	3
1186	4	3	3	2	2	2	3	3	3	4	4	4	4	4	4	3	3	4	3
1187	4	4	4	4	4	3	4	4	5	5	5	5	5	5	5	5	5	5	5
1188	4	3	3	3	4	4	4	3	4	4	4	4	4	4	4	4	4	4	4
1189	4	3	3	3	2	2	3	3	4	4	4	4	4	4	4	4	4	4	4
1190	5	5	4	3	2	2	3	3	4	5	5	5	5	5	5	4	4	4	4
1191	5	4	4	3	2	3	3	3	4	4	3	4	3	3	3	3	3	3	3
1192	4	4	4	3	3	3	3	3	4	5	5	5	5	5	5	5	4	4	4
1193	3	3	3	3	3	3	3	3	3	3	3	3	3	3	3	3	3	3	3
1194	5	2	4	3	3	2	3	3	3	1	5	5	5	5	5	5	5	5	5
1195	4	4	3	3	3	3	3	3	4	4	4	4	4	4	4	4	4	4	4
1196	5	4	5	3	3	3	4	4	5	5	3	4	5	5	5	5	5	5	5
1197	3	3	3	3	3	3	3	3	3	3	3	3	3	3	3	3	3	3	3
1198	3	3	3	3	2	2	2	2	3	3	3	4	4	4	4	4	4	4	4
1199	5	3	4	3	3	3	4	3	4	4	4	4	4	4	4	4	4	4	4
1200	4	3	3	3	3	3	3	3	3	3	3	3	3	3	3	3	3	3	3
1201	5	5	5	3	3	3	3	3	4	5	5	5	5	5	5	3	3	3	3
1202	5	2	4	3	1	1	2	2	3	4	5	5	4	4	4	4	4	4	4
1203	5	5	5	5	5	5	5	5	5	5	5	5	5	5	5	5	5	5	5
1204	4	3	4	3	1	2	2	4	4	4	4	4	4	4	4	2	2	1	2
1205	4	3	4	3	3	3	3	3	3	4	4	4	4	5	4	1	2	3	2
1206	3	3	3	3	3	3	3	3	3	3	3	3	3	3	4	4	4	3	3
1207	3	3	4	3	3	3	2	2	2	4	3	4	3	3	3	3	3	3	3
1208	5	3	4	3	3	3	3	3	4	4	3	4	5	5	5	4	4	4	4
1209	5	3	4	3	3	3	3	3	3	4	4	5	5	5	5	5	5	4	4
1210	4	4	4	4	3	3	3	3	4	4	4	4	4	4	4	4	4	4	4
1211	5	5	5	1	1	1	1	1	1	5	5	5	5	5	5	5	5	5	5
1212	4	3	3	2	2	2	2	2	3	4	4	4	4	4	4	4	4	4	4
1213	5	4	5	4	4	4	4	4	4	4	5	5	4	5	5	4	4	4	4
1214	4	4	4	4	4	3	3	3	3	4	4	4	4	4	4	4	4	4	4
1215	4	2	4	2	2	2	3	3	3	4	4	4	4	4	4	4	4	4	4
1216	4	3	3	3	3	3	3	3	4	4	4	4	4	4	4	4	4	4	4
1217	5	5	5	5	5	5	5	5	5	5	5	5	5	5	5	5	5	5	5
1218	4	4	4	4	4	4	4	4	4	4	4	4	4	4	4	4	4	4	4
1219	5	5	5	5	5	5	5	5	5	5	5	5	5	5	5	5	5	5	5
1220	2	2	2	2	3	3	3	2	3	4	3	4	4	4	4	3	3	4	4
1221	3	2	3	3	3	3	5	4	4	2	2	3	4	4	5	3	3	3	3
1222	4	4	4	5	4	4	4	4	4	4	4	4	4	4	4	4	4	4	4
1223	5	5	4	3	3	1	1	1	2	2	5	2	2	2	2	2	2	2	2
1224	5	3	5	1	1	3	3	3	4	3	2	3	3	5	4	1	2	1	2
1225	4	3	3	3	3	3	3	3	3	4	3	4	3	4	3	4	4	4	4
1226	3	3	3	3	3	3	3	3	3	3	3	3	3	3	3	3	3	3	3
1227	3	3	3	3	3	3	3	3	3	3	3	3	3	3	3	3	3	3	3
1228	4	3	3	3	3	3	4	4	4	4	5	4	4	4	4	4	4	4	4
1229	4	3	4	3	3	3	3	3	3	4	3	4	4	4	4	4	4	4	4
1230	4	4	4	3	3	3	3	3	4	4	4	4	4	4	4	4	4	4	4
1231	4	3	3	3	3	3	3	3	3	4	2	4	4	4	4	3	3	4	3
1232	2	2	3	4	3	2	2	2	2	2	2	3	3	3	3	3	2	2	2
1233	2	2	2	2	2	2	2	2	2	2	2	2	2	2	2	2	2	2	2
1234	4	3	4	3	3	3	3	3	3	5	5	5	5	5	5	5	5	3	3
1235	4	3	4	3	3	3	3	3	3	4	4	4	5	4	5	4	5	5	4
1236	3	1	2	1	2	2	2	3	1	2	2	2	3	4	2	2	2	2	1
1237	4	3	4	1	3	3	4	3	4	5	4	4	4	4	4	4	4	3	3
1238	2	2	2	2	2	2	2	2	2	2	2	2	2	2	2	2	2	2	2
1239	4	4	4	3	3	3	3	4	3	4	4	3	4	4	4	4	4	4	4
1240	2	2	2	2	2	1	3	4	5	5	5	5	5	5	5	5	5	5	5
1241	4	3	3	3	3	3	3	3	3	3	3	3	3	4	3	2	2	2	2
1242	3	3	3	4	4	3	3	4	4	4	4	4	4	4	4	4	4	4	4
1243	1	1	1	1	1	3	3	3	3	3	3	5	4	4	4	2	4	3	3
1244	4	3	3	3	2	2	2	2	4	4	4	4	4	4	4	4	4	4	4
1245	5	4	4	5	3	3	3	3	3	4	5	5	5	5	5	5	5	5	5
1246	4	3	4	3	3	3	4	3	3	4	4	4	4	4	4	4	4	4	4
1247	4	4	4	4	4	4	4	4	4	4	4	4	4	4	4	4	4	4	4
1248	4	4	3	3	3	3	3	3	3	4	4	4	4	4	3	4	4	4	4
1249	5	3	3	3	3	3	3	3	3	5	5	5	4	4	4	4	5	5	5
1250	4	4	4	3	3	3	4	4	4	4	4	4	4	4	3	4	4	3	3
1251	5	4	5	2	2	2	4	4	4	5	5	5	5	5	5	4	5	4	4
1252	5	4	4	3	3	3	3	3	4	4	5	5	4	5	3	4	4	4	4
1253	4	3	4	3	3	3	3	4	3	4	3	4	4	4	3	4	4	4	3
1254	5	1	5	3	3	3	3	3	3	3	4	4	3	5	5	5	5	3	3
1255	5	3	4	3	3	3	3	3	4	4	4	4	4	4	4	4	4	4	4
1256	1	1	4	1	1	1	4	4	3	4	3	3	1	4	1	1	1	3	3
1257	5	4	5	3	3	3	3	3	4	4	4	4	4	4	4	4	4	5	5
1258	5	2	3	1	3	3	3	4	3	4	5	5	4	5	5	5	5	4	5
1259	4	4	4	4	3	3	3	3	3	3	3	3	3	4	4	4	4	4	4
1260	5	4	5	3	3	3	3	3	3	4	4	4	4	4	4	4	4	4	4
1261	4	4	3	5	3	3	3	3	3	5	4	5	5	5	5	4	5	3	3
1262	4	4	4	4	3	3	3	3	4	5	5	5	5	5	4	4	4	4	5
1263	4	3	4	1	3	1	3	3	3	4	4	4	4	5	4	3	4	2	3
1264	5	5	5	3	3	3	4	3	5	5	5	5	5	5	5	5	5	4	4
1265	5	2	4	2	4	4	4	4	4	5	3	5	5	5	5	3	3	3	3
1266	2	3	4	4	3	3	3	3	4	4	4	4	4	4	5	5	4	4	4
1267	5	4	3	4	3	3	3	3	3	4	4	4	4	4	4	4	4	4	4
1268	5	4	4	4	4	3	4	4	4	4	4	4	4	4	4	4	4	4	4
1269	4	2	4	2	3	3	4	4	4	4	4	4	4	4	4	4	4	4	4
1270	4	4	4	4	4	3	3	3	4	4	3	4	4	4	4	3	4	2	2
1271	3	2	3	3	3	3	3	3	3	5	4	4	4	4	4	4	4	3	4
1272	2	3	4	3	4	3	3	3	4	4	3	3	3	5	4	2	3	3	3
1273	3	3	3	4	4	4	4	4	4	4	4	4	2	2	2	4	4	4	4
1274	3	3	3	3	4	4	3	3	3	3	3	3	3	4	3	3	3	2	2
1275	3	3	3	3	2	2	2	2	3	3	2	2	4	4	4	3	3	3	3
1276	4	4	3	2	1	1	1	1	1	4	5	5	4	4	4	3	4	4	3
1277	1	1	4	2	1	1	4	4	5	5	5	5	5	5	5	4	5	4	4
1278	5	4	4	1	1	1	1	1	1	5	4	4	5	4	4	4	4	4	4
1279	5	1	3	3	3	3	3	3	3	4	4	4	4	5	4	4	5	3	3
1280	4	3	4	3	2	2	3	3	2	4	4	4	4	4	4	4	3	3	3
1281	4	3	4	3	3	2	2	2	2	4	4	4	4	4	4	4	4	4	4
1282	3	3	3	3	3	3	3	3	3	3	3	3	3	3	3	3	3	3	3
1283	5	3	4	1	4	2	4	4	4	4	5	5	4	5	5	4	5	3	4
1284	4	3	3	2	2	2	3	4	2	4	4	4	4	5	4	4	4	3	3
1285	4	3	3	4	1	1	1	1	1	4	4	4	4	4	4	4	4	4	4
1286	5	5	5	4	4	3	3	4	3	4	4	4	4	5	4	5	5	5	4
1287	3	3	3	3	2	2	3	3	3	3	2	2	4	4	4	2	2	2	3
1288	5	3	3	5	3	3	3	3	5	5	5	5	5	5	5	3	3	3	3
1289	5	2	2	3	3	3	3	3	4	3	4	3	4	3	4	3	4	1	1
1290	3	3	3	3	3	3	3	3	4	4	3	3	3	3	3	3	3	3	3
1291	4	3	3	3	3	3	3	3	3	3	3	3	3	3	3	3	3	3	3
1292	4	2	3	3	3	3	3	3	3	4	4	4	4	4	4	4	4	3	3
1293	5	5	5	3	3	3	4	4	4	4	5	5	5	5	5	5	5	5	5
1294	3	3	3	4	3	3	3	3	4	4	4	4	4	4	4	4	4	4	3
1295	3	1	2	3	3	2	3	3	4	4	2	2	2	5	4	1	2	1	1
1296	4	3	4	3	2	2	3	3	3	4	4	4	4	4	4	3	4	4	4
1297	4	4	4	3	3	3	3	3	4	4	4	4	4	4	4	4	4	4	4
1298	4	3	3	3	3	3	3	3	3	3	3	3	3	4	3	3	3	3	3
1299	4	2	3	3	3	3	3	3	3	4	4	4	4	4	4	3	3	4	4
1300	3	3	3	3	3	3	3	3	3	3	3	3	3	3	3	3	3	3	3
1301	4	3	4	2	3	2	2	3	3	4	4	4	4	4	4	3	4	3	4
1302	4	3	4	3	4	4	4	3	3	5	3	4	4	4	4	4	4	4	4
1303	4	2	3	3	3	3	3	3	3	3	3	3	3	4	4	1	2	2	2
1304	4	2	2	2	4	4	4	3	3	4	4	4	4	4	4	4	4	1	2
1305	5	5	5	5	4	4	4	4	4	4	4	4	4	4	4	4	4	4	4
1306	4	4	4	4	4	2	4	4	4	4	4	4	4	4	4	3	4	3	3
1307	5	5	5	3	3	4	3	4	5	5	4	5	4	5	5	5	5	5	5
1308	4	2	2	3	3	3	3	3	3	2	3	3	3	3	4	4	3	3	2
1309	5	4	5	3	3	2	5	3	5	5	4	5	5	5	5	5	3	5	5
1310	5	4	5	4	2	2	3	3	3	5	5	5	5	5	5	5	5	5	5
1311	5	1	3	3	3	3	4	4	5	5	5	5	4	5	5	4	5	5	4
1312	5	3	4	3	3	2	3	3	2	5	3	4	5	5	5	4	4	3	3
1313	4	1	3	2	2	2	2	2	3	5	4	4	4	4	4	4	3	1	1
1314	5	3	3	5	1	1	1	1	1	5	5	5	5	5	5	5	5	5	5
1315	4	3	4	3	2	3	3	3	4	4	5	4	4	5	5	4	4	4	4
1316	4	3	4	3	3	3	3	3	3	3	4	4	4	4	4	4	4	4	4
1317	5	4	5	4	3	3	4	4	5	5	5	5	5	5	5	5	5	5	5
1318	5	4	4	2	2	2	2	2	4	4	4	4	4	4	4	4	4	4	4
1319	3	3	3	4	1	1	1	1	2	3	4	5	4	4	4	3	4	3	3
1320	5	3	3	3	3	3	3	3	3	4	3	4	5	5	5	3	4	4	4
1321	4	3	4	2	2	2	2	2	3	4	4	4	4	5	4	4	4	2	4
1322	5	4	5	4	4	3	4	4	4	5	5	5	5	5	5	5	5	5	5
1323	4	3	4	2	2	1	1	2	5	4	3	3	4	5	4	2	2	3	2
1324	3	3	4	3	3	3	3	3	3	4	4	4	4	4	4	4	4	4	4
1325	4	3	3	2	2	2	3	3	3	4	4	4	4	4	3	2	4	3	3
1326	5	3	3	3	2	2	3	2	4	4	5	5	4	4	4	5	3	3	3
1327	3	3	3	3	3	3	3	3	3	3	2	3	3	4	4	3	3	3	2
1328	2	2	3	2	3	3	3	3	2	3	1	4	2	4	3	3	2	3	3
1329	4	3	3	2	2	2	2	2	2	4	4	4	4	4	4	4	4	4	4
1330	5	1	3	3	3	3	3	3	3	3	3	3	3	3	3	3	3	3	3
1331	5	5	5	5	5	5	5	5	5	5	5	5	5	5	5	5	5	5	5
1332	4	3	4	4	3	3	3	3	2	2	2	3	2	2	2	4	3	3	3
1333	4	4	4	3	3	3	3	3	2	4	4	5	5	5	5	4	5	4	4
1334	4	3	3	3	3	2	2	3	3	3	3	4	4	5	5	4	3	3	3
1335	5	5	5	2	3	3	3	3	5	5	5	5	3	4	4	5	5	3	4
1336	5	5	5	5	5	1	2	2	5	5	4	5	5	5	5	4	4	5	5
1337	4	3	3	2	3	2	3	2	3	4	4	4	3	4	5	5	4	4	4
1338	5	4	4	3	3	3	3	4	4	4	4	4	4	5	5	4	4	4	4
1339	4	2	2	2	1	2	2	3	2	4	4	4	4	4	4	4	3	4	4
1340	5	4	5	4	3	3	3	3	3	5	5	5	5	5	5	4	4	4	4
1341	5	5	5	5	4	4	4	4	4	4	4	4	4	4	4	4	4	3	4
1342	5	2	4	4	2	1	1	1	3	5	4	2	3	5	5	1	5	2	2
1343	4	4	4	4	3	3	3	3	4	4	4	5	4	4	4	4	4	5	5
1344	4	3	4	5	5	3	3	3	3	4	3	3	2	4	4	2	2	2	2
1345	4	3	4	3	3	3	2	2	3	4	4	4	4	4	4	4	4	4	4
1346	5	3	4	3	2	3	3	3	4	4	5	5	5	5	5	5	5	4	4
1347	4	3	4	4	4	4	4	3	3	4	3	4	5	5	5	3	3	2	2
1348	5	3	4	4	3	1	5	5	5	5	5	3	4	4	4	4	4	4	4
1349	5	4	3	4	3	3	3	3	5	5	5	5	4	5	5	4	4	3	3
1350	3	1	2	3	3	3	3	3	4	5	4	4	2	4	4	4	4	4	5
1351	5	5	3	2	1	1	1	3	2	2	3	3	5	5	5	5	5	5	5
1352	4	3	4	3	3	3	4	3	4	4	3	3	4	4	4	3	3	3	3
1353	5	3	4	3	3	4	4	4	3	4	2	3	2	4	4	1	2	1	1
1354	5	5	4	3	3	1	4	3	3	4	4	4	4	4	4	4	4	4	4
1355	4	4	3	3	3	3	3	3	3	4	2	4	4	5	5	3	3	4	4
1356	4	4	4	2	2	2	4	4	4	4	4	4	4	4	4	4	4	4	4
1357	5	3	3	3	3	2	2	3	2	3	3	4	3	4	3	4	4	3	3
1358	5	3	5	4	5	4	4	4	5	5	5	5	5	5	5	5	5	4	4
1359	3	3	3	3	3	3	3	3	3	3	3	3	3	3	4	3	3	3	3
1360	2	2	4	4	3	3	3	3	3	4	4	4	4	4	4	4	4	3	4
1361	3	3	3	3	3	3	3	3	3	3	3	3	3	3	3	3	3	3	3
1362	2	2	2	2	2	2	2	2	2	2	2	2	2	2	2	2	2	2	2
1363	2	2	2	2	2	2	2	2	2	2	2	2	2	2	2	2	2	2	2
1364	3	2	2	3	3	3	3	3	3	3	3	3	3	3	3	3	3	2	3
1365	4	3	3	3	3	3	4	3	3	4	2	3	4	4	3	4	3	3	3
1366	4	3	3	2	2	1	2	2	4	4	4	4	4	4	4	4	4	4	4
1367	4	3	3	1	2	2	2	2	4	4	4	4	3	3	4	2	2	2	3
1368	4	4	4	4	3	1	2	2	3	4	4	3	4	4	4	5	4	4	4
1369	5	3	3	4	3	3	3	3	3	4	4	3	4	5	4	4	4	2	3
1370	3	1	3	1	4	3	3	3	3	5	5	5	5	5	5	5	5	5	5
1371	4	4	4	4	4	3	4	4	5	4	4	4	4	5	4	4	4	4	4
1372	5	4	4	4	3	3	3	3	4	4	4	4	4	4	4	3	4	3	4
1373	3	2	3	3	2	3	3	3	3	4	4	4	4	4	4	4	4	1	1
1374	4	3	3	3	3	2	3	3	4	4	4	4	4	5	4	4	4	3	3
1375	4	3	2	3	2	3	3	2	2	3	3	4	4	4	4	2	4	2	4
1376	2	2	2	2	2	2	2	2	2	2	2	2	2	2	2	2	2	2	2
1377	3	2	2	2	2	2	2	2	3	4	4	4	4	4	4	4	4	2	3
1378	4	4	4	4	4	4	4	4	4	4	4	4	4	4	4	4	4	4	4
1379	2	2	2	4	3	4	4	4	4	4	4	4	4	4	4	4	4	4	2
1380	2	2	2	2	2	2	2	2	2	2	2	2	2	2	2	2	2	2	2
1381	5	4	4	3	4	4	4	4	4	4	5	4	4	4	4	4	4	5	5
1382	5	4	5	2	2	1	1	2	4	5	5	5	5	5	5	5	5	4	4
1383	5	4	5	3	4	4	4	3	3	4	4	4	4	4	4	4	4	4	4
1384	4	3	5	4	5	4	4	4	4	5	5	4	4	4	4	4	4	3	4
1385	5	4	3	2	3	3	3	3	5	3	4	5	4	5	5	4	4	3	4
1386	5	3	2	2	2	1	3	3	5	4	4	5	5	5	5	4	4	4	4
1387	5	5	5	5	5	5	5	5	5	5	5	5	5	5	5	5	5	5	5
1388	4	3	4	3	3	3	4	4	4	4	4	4	3	4	4	3	4	4	4
1389	4	3	4	3	3	3	3	3	5	4	2	3	4	5	5	4	3	4	4
1390	4	2	3	3	2	2	2	2	3	4	5	5	3	4	4	4	3	3	3
1391	4	4	4	4	4	4	4	4	4	4	4	4	4	4	4	4	4	4	4
1392	4	4	4	4	3	3	3	3	4	4	4	4	4	4	4	4	4	4	4
1393	4	4	4	3	4	2	3	3	3	4	4	4	4	4	4	4	4	4	4
1394	4	4	4	3	3	3	3	3	4	4	4	4	4	4	4	4	2	2	2
1395	5	4	4	4	4	5	5	5	5	5	5	5	5	5	5	5	5	5	5
1396	4	3	4	3	3	3	3	3	3	3	3	3	3	3	3	2	3	3	3
1397	5	3	3	4	3	3	3	3	3	3	3	3	3	3	5	4	4	4	4
1398	5	5	5	5	5	5	5	5	5	5	5	3	3	5	3	3	4	3	4
1399	5	3	3	3	3	3	3	3	3	4	4	3	4	4	3	4	3	3	4
1400	4	4	4	4	4	3	4	4	4	4	4	4	4	4	4	4	4	4	4
1401	4	4	4	2	2	2	2	2	3	5	5	5	5	4	4	4	4	4	4
1402	1	1	4	3	3	3	3	3	3	4	4	4	4	4	4	4	4	4	4
1403	5	3	4	3	3	3	3	3	4	3	5	5	4	5	4	3	4	3	5
1404	3	2	3	3	3	3	3	3	3	3	2	2	4	4	4	4	4	4	4
1405	4	3	4	4	3	3	4	4	3	4	4	4	4	4	4	4	4	4	4
1406	4	2	2	2	2	2	2	2	3	3	3	3	4	4	4	3	3	3	3
1407	5	3	4	1	3	2	2	2	3	4	5	5	4	5	4	4	4	3	3
1408	4	3	3	3	3	3	4	3	5	5	5	5	5	5	5	3	5	3	3
1409	5	2	4	3	3	3	3	3	3	3	4	4	4	5	4	3	4	4	4
1410	3	3	3	3	3	3	3	3	3	3	3	3	3	4	4	4	3	4	4
1411	3	3	3	3	3	3	3	3	3	3	3	3	3	3	3	3	3	3	3
1412	4	3	3	3	3	3	3	3	3	3	3	4	3	5	3	4	3	3	3
1413	5	5	5	5	5	5	5	5	5	5	5	5	5	5	5	5	5	5	5
1414	4	3	4	3	4	4	4	4	4	4	4	4	4	4	4	4	4	4	4
1415	5	5	5	5	5	5	5	5	5	5	5	5	5	5	5	5	5	5	5
1416	5	2	4	2	2	3	2	2	2	2	2	2	2	4	4	4	2	3	2
1417	4	4	4	3	3	3	4	4	4	4	4	4	4	5	4	4	4	2	2
1418	5	5	4	3	1	1	1	1	4	4	4	4	5	5	5	4	4	4	4
1419	5	5	5	5	5	4	5	4	5	5	5	5	4	4	4	4	4	4	4
1420
1421
1422
1423
1424
1425
1426
1427
1428
1429
1430
1431
1432
1433
1434	4	3	4	3	3	3	3	3	3	3	3	3	3	3	3	3	3	3	3
1435	4	3	4	3	3	3	3	3	3	3	3	3	3	3	3	3	3	3	3
1436	5	4	4	3	3	3	3	4	4	4	5	5	4	5	5	4	4	4	4
1437	4	4	4	4	4	4	4	4	4	4	4	4	4	4	4	4	4	4	4
1438	3	3	4	5	2	2	2	2	4	4	4	4	4	4	5	3	4	4	4
1439	4	4	4	4	4	4	4	4	4	4	4	4	4	4	4	4	4	4	4
1440	5	5	5	1	1	1	1	1	5	5	5	5	5	5	5	5	5	5	5
1441	5	5	5	5	5	5	5	5	5	5	5	5	5	5	5	5	5	5	5
1442	2	3	3	2	2	2	3	3	3	3	3	4	4	4	4	4	4	4	4
1443	5	3	3	3	3	3	3	3	3	4	5	5	3	4	4	4	4	4	4
1444	5	1	1	1	3	3	3	3	3	3	3	3	3	5	3	5	5	5	5
1445	3	3	3	3	3	3	3	3	3	3	3	3	3	3	3	3	3	3	3
1446	5	3	3	3	3	3	4	4	4	5	5	5	5	5	5	5	5	5	5
1447	4	4	4	4	4	4	4	4	4	4	4	4	4	4	4	4	4	4	4
1448	4	4	4	5	3	3	4	3	4	4	4	5	4	5	5	4	5	4	4
1449	4	3	3	3	3	4	3	3	3	4	4	3	3	4	4	3	3	3	2
1450	4	5	5	3	1	1	1	1	1	3	5	5	5	5	4	3	5	5	3
1451	4	4	4	4	3	3	3	3	4	4	4	4	4	4	4	4	4	3	4
1452	5	4	4	4	4	4	5	5	5	5	5	5	5	5	5	3	4	3	3
1453	5	2	2	3	3	3	3	3	4	3	4	4	4	4	5	5	5	5	4
1454	5	3	5	3	3	3	3	3	5	5	4	5	5	5	5	5	5	5	4
1455	4	4	4	4	4	4	4	4	4	4	3	4	3	4	4	3	4	4	4
1456	4	4	4	4	4	4	4	4	4	4	4	4	4	4	4	4	4	4	4
1457	3	3	3	3	3	3	3	3	3	4	4	4	4	4	4	4	4	4	4
1458	2	3	2	2	4	4	3	4	4	2	1	2	3	3	2	1	2	2	1
1459	5	4	4	3	1	1	4	4	4	4	5	5	5	5	5	5	5	5	5
1460	2	2	2	2	2	2	2	2	2	2	2	2	2	2	2	2	2	2	2
1461	4	4	4	4	3	3	3	3	2	4	4	4	4	4	4	4	4	4	4
1462	4	4	4	3	3	3	4	3	4	5	5	5	5	5	5	4	5	5	5
1463	5	5	5	5	5	5	5	5	5	5	5	5	5	5	5	5	5	5	5
1464	4	3	4	3	3	3	4	4	4	4	5	5	5	5	4	4	4	3	4
1465	5	5	5	5	5	5	5	5	5	5	5	5	4	4	4	4	4	4	4
1466	5	5	3	3	3	3	3	3	3	4	4	4	4	5	5	4	4	4	4
1467	4	3	3	3	3	3	3	3	3	4	4	4	3	4	4	3	3	3	3
1468	4	3	3	3	3	3	3	3	3	3	4	4	3	4	4	3	3	3	3
1469	4	3	4	2	2	2	2	2	4	4	4	4	4	4	4	4	4	4	4
1470	4	4	4	4	4	4	4	4	4	4	4	4	4	5	3	1	1	3	3
1471	3	3	4	3	3	3	3	3	3	3	3	3	3	3	3	3	3	3	3
1472	2	5	1	3	1	1	2	2	3	4	4	2	3	3	4	1	1	1	3
1473	5	3	4	3	3	3	4	3	4	4	4	5	4	5	5	5	5	5	5
1474	5	4	4	4	4	4	4	4	4	5	4	4	4	4	5	5	5	4	4
1475	2	2	2	2	2	3	2	2	2	2	3	3	3	3	3	3	3	3	3
1476	5	4	4	5	3	3	3	3	4	4	4	5	4	5	5	5	5	5	5
1477	3	3	4	2	2	2	5	5	4	5	4	4	5	5	4	2	5	5	3
1478	3	2	4	3	3	3	3	3	3	2	4	4	4	4	4	4	4	4	3
1479	4	4	4	3	2	4	4	4	4	4	4	4	4	4	4	4	4	3	4
1480	4	2	3	2	2	2	2	2	3	4	4	4	4	5	5	5	5	5	5
1481	5	5	5	4	4	4	4	4	4	4	4	4	4	4	4	4	4	4	3
1482	5	4	4	4	3	3	3	3	4	4	5	4	4	4	4	4	4	3	3
1483	5	4	4	1	2	2	4	4	4	4	4	4	4	4	4	4	4	4	4
1484	3	1	3	3	3	3	3	3	3	5	3	3	4	5	5	3	4	4	4
1485	3	2	4	3	3	3	3	3	3	4	4	4	4	4	3	3	3	2	3
1486	2	1	1	3	1	1	1	1	2	4	4	4	4	4	4	3	3	2	2
1487	4	4	4	3	3	3	3	3	3	4	5	5	5	5	5	3	3	3	4
1488	4	4	4	4	4	4	4	4	4	4	4	4	4	4	4	4	4	4	4
1489	4	3	3	2	2	2	3	2	4	4	2	2	4	4	3	2	4	4	2
1490	3	3	5	3	3	3	3	3	5	5	4	5	4	5	5	5	5	2	2
1491	4	3	4	4	2	2	3	4	4	4	4	4	4	4	4	4	4	4	4
1492	3	3	3	3	3	3	3	3	3	3	3	3	3	3	3	3	3	3	3
1493	4	3	3	4	3	3	3	3	4	4	4	4	4	5	4	3	4	3	4
1494	3	3	4	4	3	3	3	3	3	4	3	4	4	4	4	3	3	3	3
1495	4	3	5	2	3	2	2	2	3	4	4	4	4	4	4	2	3	3	3
1496	4	3	4	3	3	3	3	3	3	3	4	3	4	4	4	4	3	4	4
1497	5	1	5	5	5	3	5	5	5	5	5	5	5	5	5	5	5	5	5
1498	3	3	3	3	3	3	3	3	3	4	4	4	4	4	4	4	4	4	4
1499	4	3	3	3	3	3	3	3	3	4	4	4	4	4	4	4	4	4	4
1500	4	3	3	3	3	3	3	3	4	4	4	4	5	5	5	4	4	3	3
1501	4	3	4	4	3	3	3	3	3	4	4	4	4	4	4	4	3	4	4
1502	5	5	5	5	5	5	5	5	5	5	5	5	5	5	5	5	5	5	5
1503	3	5	4	3	3	3	3	3	3	3	3	3	4	4	4	4	4	4	4
1504	4	4	4	4	3	3	4	3	3	4	4	4	4	4	4	4	4	4	4
1505	4	2	3	2	4	2	4	3	2	4	4	4	4	4	4	2	2	3	3
1506	3	3	3	3	3	3	3	3	3	3	3	3	3	3	3	3	3	3	3
1507	4	4	4	4	4	4	4	4	4	4	4	4	4	4	4	4	4	4	4
1508	4	2	3	2	1	2	3	3	3	4	4	4	4	4	3	4	4	3	3
1509	5	5	5	4	4	3	5	5	4	5	5	5	5	5	5	3	5	4	4
1510	4	3	4	3	4	4	4	5	4	4	4	3	4	5	4	2	2	3	3
1511	4	3	4	2	3	3	3	3	4	4	4	4	4	4	4	4	4	4	4
1512	3	2	3	3	3	3	3	3	3	4	4	4	4	5	4	4	4	3	3
1513	4	4	4	4	3	3	3	3	3	4	4	3	3	5	4	5	4	3	3
1514	4	3	3	2	2	3	4	4	4	4	4	4	4	4	4	3	4	3	4
1515	5	4	4	3	2	2	2	2	4	4	4	4	5	5	5	4	4	4	4
1516	5	4	5	3	3	2	3	2	3	4	5	5	5	5	5	5	5	4	4
1517	4	2	4	3	3	3	3	3	2	4	3	4	4	4	3	4	4	2	3
1518	4	2	4	1	1	1	3	3	5	5	5	1	4	5	4	4	2	4	2
1519	5	4	4	3	1	1	2	2	3	4	4	4	4	4	4	4	4	4	4
1520	5	5	5	4	4	3	4	3	3	5	5	5	4	5	5	4	5	3	3
1521	4	3	3	4	2	3	3	3	3	5	5	5	5	5	5	5	5	5	5
1522	4	4	4	3	3	3	3	4	4	4	3	3	4	4	4	3	3	3	3
1523	4	2	2	2	3	3	3	3	2	4	4	4	3	4	4	3	3	2	2
1524	4	4	4	4	4	4	4	4	4	4	4	4	4	4	4	4	4	4	4
1525	4	3	3	3	3	3	3	3	3	4	4	4	4	4	4	4	4	3	3
1526	4	4	4	4	4	4	4	4	4	3	3	3	3	3	4	3	3	3	3
1527	5	5	5	3	3	3	3	3	5	5	5	5	5	5	5	5	5	5	5
1528	5	5	5	5	5	5	5	5	5	5	5	5	5	5	5	5	4	5	5
1529	3	1	3	3	3	3	3	3	3	3	3	3	3	3	3	3	3	1	1
1530	5	5	4	3	2	2	3	3	3	3	4	4	4	4	4	4	4	4	4
1531	3	3	3	3	3	3	3	3	3	3	3	4	4	4	3	3	3	2	3
1532	3	3	4	3	3	3	3	3	4	3	3	3	3	4	3	3	3	3	3
1533	4	3	3	1	1	1	1	1	2	4	5	5	5	5	5	5	5	3	3
1534	2	1	3	3	4	3	3	3	3	4	3	3	3	5	5	5	3	3	3
1535	4	3	3	3	3	4	4	4	4	4	4	4	4	5	5	3	4	3	4
1536	5	4	5	3	3	3	3	3	5	5	5	5	5	5	5	5	5	5	5
1537	4	2	3	3	3	3	4	3	4	4	3	4	4	4	2	2	3	3	3
1538	4	4	4	3	1	1	1	1	2	4	2	2	4	4	4	1	4	2	3
1539	4	4	4	3	3	3	4	4	3	4	4	3	4	4	4	4	4	3	3
1540	5	5	5	3	3	3	4	3	4	4	4	4	4	4	4	4	4	3	2
1541	4	3	4	3	3	3	3	3	4	4	4	4	4	4	4	3	4	3	3
1542	4	3	4	3	3	3	4	3	4	4	4	4	4	5	4	3	4	3	3
1543	3	3	3	3	3	3	3	3	3	3	3	3	3	3	3	3	3	3	3
1544	3	2	3	3	3	3	3	3	3	3	4	2	3	4	3	4	4	4	4
1545	4	3	4	4	2	2	2	2	3	4	4	4	4	4	4	4	4	4	4
1546	4	1	3	2	2	2	2	2	2	4	3	2	2	4	2	2	2	2	3
1547	5	3	3	1	2	2	4	3	3	3	3	3	3	5	5	5	3	3	3
1548	4	4	4	4	3	3	3	3	3	4	4	4	4	4	5	5	5	4	4
1549	4	2	4	3	4	3	3	3	4	4	5	5	4	5	5	4	4	5	5
1550	5	4	5	4	5	5	4	4	3	5	5	4	5	5	5	5	5	3	2
1551	5	4	4	4	2	2	2	3	2	4	4	4	4	4	4	4	4	4	4
1552	4	2	4	2	2	2	3	3	2	4	5	5	4	5	5	4	4	4	4
1553	5	2	3	1	1	1	1	1	2	5	4	4	4	5	4	2	2	2	2
1554	4	3	3	3	4	3	3	3	4	4	4	4	4	4	4	3	4	2	3
1555	4	3	3	1	1	1	3	3	3	3	5	5	5	5	5	5	5	5	5
1556	5	3	4	4	3	3	4	3	4	3	5	5	5	5	5	5	5	4	3
1557	5	4	4	4	2	2	2	3	2	4	4	4	4	5	5	2	5	1	1
1558	5	3	4	3	3	3	3	3	3	4	5	4	4	4	4	4	4	3	3
1559	4	4	4	3	3	3	4	3	3	4	4	4	4	4	4	4	4	3	3
1560	3	3	4	2	3	3	3	3	4	5	5	5	5	5	5	4	4	3	4
1561	3	2	2	2	2	2	2	2	2	2	3	3	3	4	3	1	3	2	2
1562	5	1	5	1	1	1	1	1	5	5	5	5	5	5	5	5	5	5	5
1563	5	4	5	3	3	3	3	3	4	5	5	5	4	4	4	4	5	4	5
1564	4	3	4	3	3	4	3	3	4	4	4	4	4	4	4	4	3	4	4
1565	4	3	3	3	3	3	3	3	3	4	4	4	3	4	4	3	3	3	3
1566	2	3	3	3	3	3	3	3	3	3	4	3	3	4	4	3	3	3	3
1567	4	3	4	3	3	3	3	3	4	4	4	4	4	4	4	4	4	4	4
1568	5	5	5	4	3	3	4	3	4	4	4	4	4	4	4	4	4	4	4
1569	5	4	5	4	3	3	4	4	3	4	5	5	5	5	5	5	5	5	5
1570	4	3	4	3	3	3	4	4	3	5	5	5	5	5	5	2	3	4	2
1571	3	3	2	3	2	2	2	2	2	2	4	4	3	3	3	4	4	3	3
1572	4	3	4	3	4	3	3	3	3	4	4	4	4	4	4	3	3	3	3
1573	4	3	3	1	1	1	3	3	2	4	3	3	1	4	3	3	3	4	4
1574	4	4	4	1	1	1	1	1	3	4	4	4	3	4	4	4	4	4	4
1575	3	3	3	4	3	3	3	3	3	4	3	3	3	3	3	3	3	3	3
1576	5	5	5	5	4	3	4	4	5	5	5	5	5	5	5	4	5	3	4
1577	5	5	5	5	5	5	5	5	5	5	5	5	5	5	5	5	5	5	5
1578	3	3	3	3	4	4	3	3	5	4	5	5	4	5	5	5	5	4	5
1579	4	3	3	1	1	1	1	2	4	4	4	5	5	5	5	5	5	5	5
1580	4	3	4	2	2	2	3	2	4	4	4	4	4	4	4	3	3	3	3
1581	3	3	3	3	3	3	3	3	3	3	3	3	3	3	3	3	3	3	3
1582	4	3	4	3	4	4	4	4	4	4	4	4	4	5	4	5	4	4	3
1583	5	4	4	2	2	2	3	3	4	5	5	5	5	5	5	5	5	5	5
1584	4	3	3	3	3	3	3	3	3	4	3	3	3	4	4	3	3	3	3
1585	3	3	3	3	3	3	3	3	3	3	3	3	3	3	3	3	3	4	3
1586	3	3	3	4	4	4	3	3	3	4	3	3	4	4	4	3	3	2	1
1587	4	4	4	4	4	3	3	3	3	4	3	3	4	4	4	4	4	4	4
1588	4	3	4	3	3	2	2	3	4	4	4	4	3	5	4	2	3	2	3
1589	1	1	1	1	1	1	1	1	1	1	1	1	1	1	1	1	1	1	1
1590	4	3	3	3	3	3	3	3	4	3	4	4	4	4	4	4	4	4	4
1591	5	5	5	5	5	5	5	5	5	5	5	5	5	5	5	2	2	3	2
1592	4	3	4	2	2	2	3	3	3	4	4	3	3	4	4	2	3	2	2
1593	5	3	5	3	3	4	4	4	4	4	4	4	4	4	4	4	4	4	4
1594	4	3	4	1	3	3	3	3	3	5	4	5	4	5	4	2	5	2	3
1595	3	3	3	3	3	3	3	3	3	3	3	4	4	4	4	2	2	3	4
1596	4	4	4	3	3	3	3	3	4	5	5	4	5	5	5	5	5	3	3
1597	3	3	3	3	3	3	3	3	3	4	4	4	4	4	4	4	4	4	4
1598	5	5	5	4	3	3	4	4	4	5	5	5	5	5	5	5	5	5	5
1599	5	4	4	3	3	3	3	4	5	5	4	4	4	5	5	5	4	4	4
1600	5	1	3	3	3	3	3	3	3	4	2	3	2	4	4	2	4	2	2
1601	3	3	3	3	3	3	3	3	3	3	3	3	3	3	3	3	3	3	3
1602	4	2	2	2	3	3	3	3	3	5	3	3	3	5	3	4	3	3	3
1603	5	5	5	2	3	2	2	2	4	4	4	4	4	4	4	4	4	4	4
1604	5	1	3	1	1	1	1	1	5	5	5	5	5	5	5	5	5	5	5
1605	4	4	4	4	4	3	4	3	3	4	5	5	5	5	5	5	5	5	5
1606	3	3	4	3	3	3	3	3	4	4	5	5	4	4	4	4	4	4	4
1607	4	3	4	4	3	2	3	3	3	4	3	4	4	5	4	5	5	5	4
1608	4	4	4	3	3	3	3	3	3	4	4	4	4	4	4	3	4	3	4
1609	5	3	5	3	5	4	4	5	3	5	5	5	5	5	5	5	5	5	5
1610	5	3	3	3	3	4	4	3	5	4	4	5	4	5	5	5	5	5	5
1611	3	3	3	3	2	3	2	2	5	5	5	5	5	5	5	5	5	5	5
1612	2	2	4	2	2	3	2	3	4	4	4	4	4	4	4	4	4	4	4
1613	3	2	4	3	3	5	5	5	5	5	4	4	4	5	4	3	3	4	4
1614	3	1	3	3	3	3	3	3	3	3	3	3	3	4	3	3	3	3	3
1615	4	3	3	3	3	1	3	3	3	4	3	4	4	4	4	2	1	2	1
1616	5	1	3	3	5	5	5	2	5	5	2	2	5	5	3	3	5	3	3
1617	2	2	2	4	3	2	5	4	3	4	1	3	5	5	3	1	1	1	1
1618	4	3	3	3	3	3	3	3	3	2	2	3	3	4	3	2	2	3	2
1619	4	3	2	5	4	3	3	3	4	4	4	3	3	3	4	2	2	2	2
1620	5	3	4	2	1	1	1	1	4	4	4	4	4	4	4	4	4	4	4
1621	3	3	3	3	3	3	3	3	3	2	2	3	3	3	3	3	3	1	1
1622	4	4	4	4	4	4	4	4	4	4	4	4	4	4	4	4	4	4	4
1623	3	3	3	3	3	2	3	3	3	3	3	3	3	3	3	3	3	3	3
1624	4	3	4	3	3	3	3	3	4	5	3	4	4	5	5	4	4	4	3
1625	5	4	4	3	3	3	2	2	3	4	4	4	4	4	4	2	4	1	2
1626	5	4	4	2	3	3	3	3	3	4	4	5	5	5	5	5	5	5	5
1627	3	2	2	2	1	1	1	1	1	3	3	3	4	4	4	2	3	2	2
1628	3	2	2	2	2	2	2	2	2	4	3	3	4	4	4	3	3	3	3
1629	3	3	3	4	4	4	4	4	4	4	4	4	4	4	4	4	4	4	4
1630	4	4	4	1	3	2	3	3	2	4	3	4	3	4	4	4	3	3	2
1631	4	4	4	4	4	3	3	3	3	4	3	3	3	3	4	3	3	4	3
1632	5	3	5	3	3	4	4	3	3	5	3	3	4	5	5	3	4	2	3
1633	3	3	4	3	3	3	3	3	3	4	4	4	4	5	4	3	4	4	4
1634	3	3	3	3	3	3	3	3	3	3	3	4	4	4	4	3	3	3	3
1635	4	3	4	4	4	4	4	4	4	4	3	3	2	4	3	2	3	2	2
1636	5	3	3	1	3	3	3	2	4	5	5	5	5	5	5	5	5	5	5
1637	4	3	3	4	3	3	3	3	3	4	4	4	4	4	4	4	4	4	4
1638	5	5	5	5	5	5	5	5	5	5	5	5	5	5	5	5	5	5	5
1639	3	3	3	3	3	3	3	3	4	4	4	4	4	4	4	4	4	4	4
1640	4	3	3	3	2	2	3	2	4	4	4	4	4	4	4	3	3	3	3
1641	2	1	2	1	2	1	1	2	1	2	1	2	1	2	1	2	1	2	1
1642	4	4	4	4	4	4	4	4	4	4	4	4	4	4	4	4	3	4	4
1643	4	3	3	3	3	3	3	3	3	3	3	3	2	3	3	3	3	3	3
1644	4	3	4	3	3	3	4	3	4	4	4	4	4	4	4	2	2	4	4
1645	4	3	4	4	3	3	3	3	3	3	3	3	4	5	4	4	3	3	5
1646	4	3	4	3	3	3	3	3	4	4	4	4	4	4	4	4	4	4	4
1647	4	2	3	3	2	2	3	3	3	4	2	3	3	4	3	4	4	4	4
1648	5	1	5	1	1	5	5	5	5	5	5	5	3	5	5	5	5	3	3
1649	4	3	5	3	3	3	3	3	4	4	4	4	5	4	4	4	4	4	4
1650	3	3	4	1	1	2	2	2	2	5	5	5	4	5	4	1	2	3	2
1651	5	3	4	3	3	3	3	3	3	4	4	4	5	5	4	4	4	4	4
1652	4	3	4	4	4	3	4	3	4	4	4	4	4	4	4	2	4	2	4
1653	4	2	3	3	2	2	3	4	4	5	5	5	5	5	5	5	5	5	5
1654	2	3	3	3	3	3	3	3	3	4	4	4	4	4	4	4	4	3	3
1655	4	4	4	4	4	4	4	4	4	4	4	4	4	4	4	4	4	3	3
1656	4	4	4	3	3	3	3	3	4	4	4	4	4	4	4	4	4	4	4
1657	3	3	3	3	3	3	3	3	3	3	3	3	3	4	3	2	2	3	3
1658	4	4	4	3	3	2	3	3	4	4	4	4	4	4	4	4	4	4	4
1659	3	3	3	3	3	3	3	3	3	4	4	4	4	4	4	4	4	2	2
1660	5	5	5	4	4	4	4	4	4	4	4	4	4	4	4	5	5	4	4
1661	5	4	5	2	2	1	2	2	4	4	5	5	5	5	5	5	5	5	5
1662	5	3	4	1	1	1	1	1	5	5	3	4	4	4	4	4	4	4	4
1663	4	4	4	4	3	3	3	3	3	3	4	5	5	5	5	5	5	5	5
1664	4	4	4	3	3	3	3	3	3	4	4	4	4	4	4	4	4	5	4
1665	4	4	4	4	4	4	4	4	4	4	4	4	4	4	4	4	4	4	4
1666	5	5	5	3	1	1	1	2	4	4	5	5	5	5	5	5	5	2	2
1667	4	4	4	3	3	3	3	3	3	3	3	3	3	5	5	4	3	4	4
1668	4	2	4	1	3	5	5	5	5	5	5	5	5	5	5	5	4	5	5
1669	3	2	3	3	3	3	3	3	3	5	3	3	5	5	5	3	3	2	2
1670	4	4	4	3	3	3	3	3	3	4	4	4	4	4	4	4	4	4	4
1671	1	1	1	1	1	1	1	1	1	1	1	1	1	1	1	1	1	1	1
1672	5	4	4	3	3	3	3	3	4	4	5	4	4	5	5	4	4	3	3
1673	4	3	4	4	4	4	4	4	4	4	3	3	4	4	4	4	4	4	4
1674	3	2	2	2	2	2	2	2	2	3	2	3	3	4	4	4	4	3	3
1675	3	3	4	3	2	3	4	4	4	4	4	3	4	4	4	4	4	4	4
1676	5	5	5	1	1	1	4	3	3	5	5	5	5	5	5	5	5	4	4
1677	5	3	5	4	4	3	4	4	4	5	4	4	5	5	4	4	5	5	5
1678	4	4	4	3	2	3	4	4	4	4	4	4	4	4	4	4	4	4	4
1679	4	3	4	3	3	3	3	3	4	4	4	4	4	4	4	3	4	4	4
1680	4	4	3	4	4	4	4	3	4	4	4	4	3	4	4	4	4	4	4
1681	4	4	4	3	3	3	3	3	4	4	4	4	4	4	4	4	4	4	4
1682	4	4	4	4	3	3	3	3	3	4	4	4	5	5	5	4	4	4	4
1683	4	2	3	2	3	3	3	3	2	3	3	5	4	5	5	4	4	3	3
1684	4	4	5	4	3	3	3	3	4	4	4	4	4	4	4	4	4	4	4
1685	2	1	1	3	1	1	1	1	3	2	1	1	4	4	4	1	1	1	1
1686	4	3	3	3	3	3	3	3	4	4	4	4	4	5	5	3	4	4	3
1687	5	1	4	2	1	1	1	1	4	4	5	5	3	5	5	4	4	2	2
1688	5	5	5	2	2	2	2	2	3	4	3	3	4	4	4	4	4	4	4
1689	4	3	3	3	3	3	3	3	3	4	3	3	4	4	4	3	3	3	3
1690	5	4	4	3	3	3	4	4	4	4	4	4	4	4	4	4	4	2	2
1691	5	3	4	2	2	2	3	3	4	4	4	4	4	4	5	3	4	3	3
1692	4	3	4	4	3	3	3	3	3	3	3	3	3	3	3	3	3	3	3
1693	4	4	4	4	3	3	3	3	4	4	4	4	4	4	4	4	3	2	5
1694	5	3	4	3	3	3	4	4	4	4	3	4	4	4	4	1	2	5	4
1695	4	2	3	2	2	2	2	2	1	1	4	3	3	4	3	4	4	3	3
1696	4	2	3	1	1	1	1	1	3	4	4	3	5	5	5	5	3	4	3
1697	3	2	3	3	3	3	3	3	3	4	3	3	4	4	4	3	3	2	2
1698	5	5	5	3	3	3	4	4	4	4	4	4	4	4	5	4	5	5	5
1699	4	4	4	3	3	3	3	3	4	4	4	4	4	5	5	4	5	4	4
1700	4	3	3	3	2	2	3	3	3	4	4	3	4	4	3	2	3	3	3
1701	5	1	3	3	3	3	3	3	4	4	4	4	5	5	5	5	5	5	5
1702	4	4	4	3	2	2	2	2	3	4	3	4	4	4	5	2	3	3	2
1703	5	4	4	2	2	2	3	1	4	4	4	4	4	4	5	5	5	4	5
1704	5	3	4	3	3	3	3	3	4	4	4	4	4	4	4	4	4	4	4
1705	5	3	3	3	3	3	3	3	4	4	4	4	4	4	4	4	4	4	4
1706	4	3	4	3	3	3	3	3	3	4	4	4	4	4	4	4	4	4	4
1707	3	3	4	3	3	3	3	3	3	3	1	5	5	5	5	4	3	4	4
1708	5	5	5	5	5	5	5	5	5	5	5	5	5	5	5	3	3	4	5
1709	5	3	3	2	2	2	2	2	3	4	4	4	4	4	4	4	4	4	4
1710	5	5	5	4	4	4	4	5	5	5	5	5	5	5	5	5	5	5	5
1711	4	4	4	4	4	3	3	3	4	4	4	4	4	4	4	3	3	4	4
1712	5	4	5	4	4	3	4	4	4	4	4	4	4	5	5	5	5	5	5
1713	3	3	4	3	4	2	3	3	4	4	4	3	2	5	2	3	4	3	3
1714	4	4	4	3	3	3	4	4	3	4	4	4	5	5	5	5	5	4	5
1715	4	4	4	4	4	4	4	4	4	4	4	4	4	4	4	4	4	4	4
1716	4	2	4	3	3	3	3	3	3	4	4	4	4	4	4	2	3	1	2
1717	2	4	4	4	4	4	4	4	4	4	4	4	4	4	4	4	4	4	4
1718	5	4	4	3	3	3	3	3	3	4	4	3	4	4	4	4	4	4	4
1719	4	4	4	4	4	3	4	4	4	4	4	4	4	4	4	4	4	4	4
1720	3	1	3	3	3	3	3	3	3	3	3	3	3	4	4	2	2	2	2
1721	2	3	4	4	2	1	1	1	4	4	4	4	4	4	4	3	4	3	3
1722	4	2	3	3	3	3	3	3	3	3	3	3	3	4	3	1	1	1	1
1723	5	4	4	1	2	2	3	3	3	4	4	5	4	5	4	5	5	5	5
1724	5	4	4	3	2	2	2	3	4	4	4	4	4	4	4	4	4	3	3
1725	3	3	3	3	3	3	3	3	4	4	4	4	4	4	4	4	4	3	3
1726	4	3	3	3	3	3	3	3	4	4	4	4	4	5	4	4	4	3	4
1727	3	3	2	2	3	3	2	3	3	2	3	2	3	5	5	5	5	3	3
1728	4	3	3	3	2	3	3	3	3	4	3	4	4	4	4	4	4	3	2
1729	4	3	4	1	4	4	4	3	5	4	5	5	4	5	5	4	5	2	3
1730	4	3	3	3	3	3	3	3	3	3	3	4	4	5	5	4	5	5	5
1731	4	3	4	4	3	3	4	3	4	4	4	4	4	4	4	4	4	3	3
1732	4	3	4	4	4	4	4	3	4	4	5	5	4	5	5	4	4	3	3
1733	4	4	4	4	3	3	4	3	4	4	3	4	4	4	3	3	3	3	3
1734	4	4	4	4	1	1	4	1	1	4	5	4	4	4	4	4	4	4	4
1735	4	3	4	3	3	2	3	3	4	4	5	4	5	5	5	5	5	5	4
1736	5	1	2	3	1	1	1	1	3	3	5	4	4	5	3	3	3	3	3
1737	4	3	5	3	3	3	3	3	4	4	4	4	4	4	4	3	3	3	3
1738	3	2	3	3	3	1	3	3	4	2	3	4	2	5	3	1	1	2	2
1739	3	3	3	1	1	1	1	1	1	3	3	3	3	3	3	5	5	5	5
1740	4	3	2	2	3	3	3	3	2	3	3	3	3	4	4	2	3	3	3
1741	4	4	4	4	3	3	3	3	3	4	4	5	4	5	5	3	4	4	4
1742	4	3	3	3	3	3	3	3	4	4	4	4	4	4	4	3	5	3	4
1743	5	4	4	3	3	3	3	3	3	3	3	3	3	4	4	4	4	4	4
1744	4	3	4	3	3	3	3	4	4	4	4	4	4	4	4	4	4	4	4
1745	4	2	3	3	3	3	3	3	4	3	4	4	3	4	4	3	3	3	2
1746	5	5	5	5	3	4	4	4	4	3	5	5	5	5	5	5	5	4	4
1747	5	2	4	2	2	2	2	2	4	5	5	5	4	5	4	4	4	4	4
1748	4	3	4	3	3	3	3	3	3	3	4	4	4	4	4	4	4	4	4
1749	4	3	3	3	3	3	3	3	4	4	4	4	4	4	4	3	3	3	3
1750	4	4	4	3	3	3	3	3	4	4	4	4	4	4	4	4	4	4	4
1751	4	4	4	3	3	3	4	3	4	4	4	4	4	4	4	4	4	4	4
1752	3	3	4	2	2	2	3	2	4	4	4	4	3	4	3	4	4	4	4
1753	3	3	3	2	3	3	3	3	4	5	2	2	3	5	4	4	3	2	2
1754	5	5	5	4	4	5	5	5	5	5	5	5	5	5	5	5	5	5	5
1755	5	1	4	1	3	3	3	3	3	5	4	4	4	5	5	4	4	4	4
1756	3	3	3	3	3	3	2	2	3	3	3	3	3	4	3	3	3	2	3
1757	5	4	5	3	3	3	3	3	3	3	3	5	5	5	5	5	5	5	5
1758	4	3	4	5	1	1	3	3	4	4	4	4	4	5	5	5	4	3	3
1759	3	3	3	2	1	5	3	3	3	3	3	3	3	3	3	3	3	3	3
1760	4	3	3	3	3	3	3	3	3	3	3	4	3	5	3	3	2	2	3
1761	3	1	3	2	3	2	3	3	3	4	4	4	2	4	3	2	3	2	2
1762	5	3	4	4	4	4	4	4	4	4	4	4	5	5	5	4	5	3	4
1763	3	1	2	3	2	2	2	2	3	3	3	3	3	4	3	3	3	2	3
1764	4	2	3	3	3	3	3	3	4	3	3	4	3	4	3	3	4	3	3
1765	4	2	4	3	3	3	3	3	3	3	4	4	4	4	4	4	3	3	3
1766	3	1	3	3	3	1	1	1	1	3	3	4	1	4	1	1	3	1	2
1767	5	5	4	3	4	3	4	3	5	5	5	5	5	5	5	5	5	4	4
1768	3	3	3	3	3	3	3	3	4	4	4	4	3	4	4	3	3	3	3
1769	5	4	3	1	1	1	1	1	3	5	5	5	5	5	4	2	4	2	3
1770	3	3	4	2	3	2	3	3	3	4	4	4	4	4	4	4	4	4	5
1771	4	3	4	5	3	3	3	3	5	4	4	5	4	4	5	5	4	2	2
1772	4	3	4	3	3	3	3	3	3	3	3	4	4	4	3	4	3	3	4
1773	2	3	3	3	3	3	3	3	2	3	3	3	3	3	4	4	4	3	3
1774	5	4	5	1	1	1	5	1	5	5	5	5	5	5	5	5	5	5	5
1775	5	4	4	2	2	2	2	2	4	5	5	5	4	5	5	4	4	4	4
1776	5	5	5	5	5	5	5	5	5	5	5	5	5	5	5	5	5	5	5
1777	4	3	3	5	3	3	3	3	3	4	5	5	4	5	5	5	4	3	4
1778	4	4	4	3	3	3	4	4	4	3	4	4	3	5	5	5	4	5	4
1779	3	3	4	3	3	2	2	2	2	4	3	3	4	4	3	4	4	3	3
1780	3	2	3	2	2	2	3	3	4	3	3	3	3	4	3	2	4	3	3
1781	3	3	3	3	3	3	3	3	3	3	3	3	3	4	4	2	2	2	2
1782	5	1	5	1	1	1	1	1	4	5	5	5	5	5	5	5	5	5	5
1783	5	2	4	3	2	2	2	2	2	4	4	4	5	5	5	5	5	5	5
1784	4	4	3	2	2	2	1	1	3	4	4	4	4	4	4	4	4	4	4
1785	4	4	4	4	4	4	4	4	4	4	4	4	4	4	4	4	4	4	4
1786	5	5	5	5	5	5	5	5	5	5	5	5	5	5	5	5	5	5	5
1787	5	3	3	3	2	2	2	3	2	4	4	4	3	5	5	3	4	3	3
1788	5	4	4	4	4	4	4	3	4	4	4	4	4	4	4	3	3	3	3
1789	3	1	3	3	1	1	2	3	4	3	2	1	3	5	4	1	2	1	3
1790	3	2	2	3	2	2	3	3	3	4	4	3	3	3	3	2	3	3	2
1791	4	4	4	4	4	4	4	4	4	4	4	3	4	4	4	4	3	4	4
1792	5	3	4	3	4	3	3	3	3	4	4	4	4	5	5	5	5	4	4
1793	4	3	4	1	1	1	1	1	3	4	5	5	4	4	4	4	4	4	4
1794	4	3	4	4	3	3	4	3	4	4	4	4	4	4	4	4	4	3	4
1795	3	2	2	4	4	2	2	3	2	4	2	4	4	3	2	2	4	2	2
1796	3	3	3	3	3	3	3	3	3	3	4	4	4	4	4	4	3	2	3
1797	3	3	3	3	3	3	3	3	3	3	3	3	3	3	3	3	3	3	3
1798	4	3	4	3	2	2	2	1	3	4	4	4	4	5	5	4	4	3	4
1799	5	2	2	2	1	1	1	1	4	4	4	4	5	5	5	5	5	2	3
1800	1	3	1	3	3	1	3	3	5	5	5	5	5	5	5	5	5	5	5
1801	5	4	4	1	1	1	1	1	3	4	4	4	4	4	4	4	4	4	4
1802	5	5	3	3	3	3	4	4	3	4	4	4	4	4	4	4	4	4	4
1803	4	4	4	4	4	4	4	4	4	4	4	4	4	4	4	4	4	4	4
1804	3	2	4	2	2	2	2	2	2	3	4	3	5	4	5	4	4	4	4
1805	4	2	4	2	2	2	3	2	3	4	4	4	4	4	4	3	4	3	3
1806	4	3	4	3	3	3	3	3	4	4	3	4	5	5	5	3	3	3	3
1807	3	3	3	3	3	3	3	3	3	3	4	4	4	4	4	4	4	3	3
1808	4	4	4	3	3	3	3	3	4	4	4	4	4	4	4	4	4	4	4
1809	5	4	5	5	3	3	3	4	4	4	5	5	5	5	5	4	4	4	4
1810	2	3	2	3	1	1	1	1	1	1	1	1	1	1	3	3	3	3	3
1811	4	4	4	3	3	3	4	3	4	4	4	4	4	4	4	3	4	3	4
1812	3	3	3	3	3	3	3	3	4	4	3	3	3	4	4	3	3	3	3
1813	4	3	4	3	3	2	3	3	4	4	4	4	4	4	4	4	4	4	4
1814	4	3	3	2	2	3	3	2	4	4	5	5	4	4	4	4	4	4	4
1815	5	3	4	4	1	1	4	3	3	3	4	4	4	4	4	4	4	3	3
1816	5	5	5	5	3	3	5	5	4	5	5	5	4	5	5	5	5	4	4
1817	3	4	4	4	3	3	3	3	5	5	5	5	5	5	5	4	4	3	5
1818	5	4	4	1	1	1	1	1	5	5	5	5	5	5	5	5	5	5	5
1819	4	2	4	4	3	3	3	3	4	4	3	4	3	4	4	4	4	4	3
1820	3	2	3	3	3	3	2	2	2	3	3	3	3	4	2	1	1	1	2
1821	4	4	4	3	3	2	4	4	4	4	4	4	4	4	4	3	3	3	3
1822	4	3	4	3	3	2	2	2	4	4	4	4	4	4	5	5	4	4	4
1823	5	3	5	1	1	1	5	4	5	5	5	4	4	5	5	4	5	5	5
1824	4	3	3	3	3	3	3	4	4	4	4	4	4	4	4	4	4	2	3
1825	5	2	2	1	1	1	1	1	5	5	5	5	5	5	5	4	5	3	3
1826	5	5	5	5	5	3	3	3	3	5	5	5	5	5	5	4	4	4	3
1827	4	3	4	3	3	3	5	4	4	4	4	4	5	5	5	5	5	4	5
1828	4	4	4	4	3	3	3	3	3	2	2	4	4	4	4	4	4	4	4
1829	4	3	3	3	3	3	3	3	2	4	5	4	5	5	5	4	4	4	4
1830	4	4	4	3	3	3	3	3	3	4	4	4	4	4	4	4	4	4	4
1831	3	1	3	1	1	1	1	2	3	3	4	3	5	4	3	5	4	5	5
1832	4	4	4	4	4	4	4	3	3	3	3	3	3	3	4	3	3	3	4
1833	4	3	3	3	3	3	3	3	4	4	4	3	2	4	4	2	3	3	3
1834	5	1	2	3	3	3	3	3	5	4	2	2	4	4	4	4	4	1	3
1835	4	3	4	1	1	1	1	1	3	5	2	3	3	4	4	4	2	3	3
1836	4	4	4	3	3	3	3	3	3	5	4	4	4	5	5	5	5	4	4
1837	4	4	4	3	3	3	3	3	3	4	4	4	4	4	4	3	3	3	3
1838	4	4	4	3	2	4	4	4	4	4	4	4	4	4	4	4	4	4	5
1839	4	2	3	2	3	3	4	3	5	5	5	5	5	5	5	5	5	4	4
1840	4	4	4	3	3	3	3	3	3	4	4	4	4	4	4	4	4	3	3
1841	2	3	2	3	3	3	4	3	4	4	4	4	4	4	4	4	4	4	4
1842	4	4	4	4	4	4	4	4	4	4	4	4	4	4	4	4	4	4	4
1843	4	3	3	3	3	4	4	3	3	4	4	4	4	4	4	4	3	3	4
1844	3	3	3	3	3	3	3	3	3	3	3	3	4	4	3	3	5	3	3
1845	4	3	3	2	2	3	3	3	3	4	3	4	4	4	4	4	4	4	4
1846	3	3	3	3	3	3	3	3	3	3	3	3	3	3	3	3	3	3	3
1847	5	1	1	1	4	4	5	5	5	5	5	5	5	5	5	5	5	5	5
1848	3	3	3	3	4	4	3	4	4	4	3	3	4	4	4	3	4	3	3
1849	5	1	3	1	1	1	1	1	3	1	2	1	3	5	5	5	5	4	4
1850	3	3	3	3	3	3	3	3	3	3	3	3	3	3	3	3	3	3	3
1851	4	4	4	3	3	3	3	3	4	4	4	4	4	4	4	4	4	4	4
1852	4	3	3	2	2	3	3	3	4	3	4	4	4	4	4	3	3	3	3
1853	5	5	5	3	3	2	2	2	4	4	4	4	4	4	4	4	4	4	4
1854	4	3	3	3	3	3	4	4	4	4	4	4	4	5	5	2	3	2	4
1855	2	2	2	3	3	2	3	3	1	3	3	3	3	3	3	3	2	3	3
1856	5	5	5	2	2	2	2	1	4	5	5	5	5	5	5	5	5	5	5
1857	4	3	3	4	3	3	3	3	4	3	3	4	4	4	4	3	3	3	3
1858	4	4	4	4	3	3	3	3	3	4	4	4	4	4	4	4	4	4	4
1859	4	4	4	4	3	3	4	4	4	5	4	4	4	4	4	4	4	4	4
1860	4	4	4	3	2	2	1	3	4	4	4	4	4	5	4	4	4	4	4
1861	5	4	4	4	3	3	3	3	4	4	4	4	4	5	5	5	5	4	4
1862	5	3	5	5	3	1	5	5	5	5	5	5	3	5	5	5	5	3	3
1863	3	2	3	4	4	3	3	3	4	2	2	2	4	4	4	4	2	2	2
1864	5	5	5	4	3	3	3	4	4	5	5	5	5	5	5	5	5	5	5
1865	4	4	4	4	4	4	4	4	4	4	4	5	5	5	4	4	4	4	4
1866	4	3	3	1	1	1	1	1	1	3	1	2	3	4	2	1	1	1	1
1867	5	3	4	5	4	3	3	3	3	4	5	5	4	5	5	5	5	5	5
1868	4	3	4	3	3	3	3	3	4	4	4	4	4	4	4	4	4	4	4
1869	3	3	3	3	3	3	3	3	3	4	3	3	3	4	4	3	3	3	3
1870	4	3	4	3	3	3	3	3	3	3	4	4	3	4	4	3	4	4	4
1871	3	1	3	3	3	3	3	3	3	3	3	4	4	4	4	4	4	3	3
1872	3	3	3	3	3	3	3	3	4	4	4	4	4	4	4	4	4	4	4
1873	5	4	4	5	1	1	2	2	2	4	5	5	5	5	5	4	4	4	5
1874	5	3	5	3	3	3	3	3	4	4	3	4	4	4	4	4	4	3	3
1875	4	3	4	3	3	3	3	3	3	4	4	4	5	5	5	4	4	4	4
1876	4	2	3	3	3	3	3	3	4	4	4	4	4	4	4	4	4	4	4
1877	4	3	3	3	3	3	3	3	4	5	2	2	3	5	3	2	4	3	3
1878	4	4	4	4	2	2	2	2	2	2	4	4	4	4	4	3	4	4	4
1879	4	3	4	2	3	3	3	3	3	2	3	4	4	5	4	2	3	2	3
1880	5	5	5	3	2	2	2	2	4	4	4	4	4	4	4	4	4	4	4
1881	3	3	3	3	3	3	3	3	3	3	3	3	3	3	3	3	3	3	3
1882	5	4	4	4	3	3	3	3	3	4	3	4	4	4	4	4	4	4	4
1883	3	3	3	3	2	2	3	2	3	4	4	4	3	4	4	4	4	3	3
1884	4	4	4	4	4	4	4	4	4	4	4	4	4	4	4	4	4	4	4
1885	4	1	3	3	2	2	3	2	1	4	4	4	4	4	4	4	4	4	4
1886	4	2	3	4	3	3	3	3	3	3	3	3	3	3	3	3	3	3	3
1887	5	5	5	4	4	3	4	4	4	4	4	4	4	4	4	4	4	4	4
1888	4	4	4	3	4	3	3	3	3	3	3	3	3	3	3	3	3	3	3
1889	4	3	4	3	2	2	3	3	4	4	4	4	4	4	4	4	4	4	4
1890	4	4	4	3	3	3	4	3	4	5	4	5	5	5	5	5	4	3	4
1891	3	3	3	2	3	3	3	3	3	3	3	3	3	3	3	3	3	3	3
1892	5	5	5	5	5	5	5	5	5	5	5	5	5	5	5	5	5	5	5
1893	4	4	4	4	4	4	4	4	4	4	4	4	4	4	4	4	4	4	4
1894	5	3	4	3	3	3	4	4	3	4	4	4	5	5	5	3	3	3	3
1895	5	5	5	5	5	5	5	5	5	5	5	5	5	5	5	5	5	5	5
1896	4	4	4	1	1	1	1	1	5	5	5	5	5	5	5	5	5	5	5
1897	4	2	4	3	3	3	3	3	3	4	3	4	4	4	4	4	4	4	4
1898	4	2	3	2	3	3	3	3	4	4	4	4	4	4	4	3	3	3	3
1899	3	2	3	3	2	2	2	2	2	4	4	4	4	4	4	4	4	4	4
1900	5	4	4	3	3	3	3	4	4	4	4	3	4	4	4	4	4	3	4
1901	3	3	3	3	3	3	3	3	3	3	4	4	4	4	4	4	4	4	3
1902	5	5	5	5	5	5	5	5	5	5	5	5	5	5	5	4	4	4	4
1903	4	4	4	4	4	4	4	4	4	4	4	4	4	4	4	4	4	4	4
1904	5	5	5	3	4	4	4	4	4	4	4	4	5	5	5	5	5	4	4
1905	4	3	4	2	3	1	1	1	4	4	4	4	4	4	4	4	4	4	4
1906	5	3	4	5	3	3	3	3	3	3	5	5	5	5	5	5	5	5	5
1907	5	5	5	5	5	5	5	5	5	5	5	5	5	5	5	5	5	5	5
1908	2	2	4	4	4	4	4	3	3	4	4	4	4	4	4	4	4	4	4
1909	5	5	5	5	5	5	5	5	5	5	5	5	5	5	5	5	5	5	5
1910	5	5	5	5	3	3	4	4	5	5	5	5	4	5	5	4	4	4	4
1911	5	3	3	3	4	2	4	4	4	4	4	4	4	4	4	4	4	2	3
1912	3	4	3	2	2	2	3	3	3	3	2	4	4	5	5	5	4	2	2
1913	4	3	3	3	3	3	3	3	3	4	4	4	4	4	4	4	4	3	3
1914	4	4	4	4	3	3	3	3	4	3	2	3	4	3	4	1	1	1	1
1915	5	5	5	5	5	5	5	5	5	5	5	5	5	5	5	5	5	5	5
1916	5	4	5	4	4	4	4	4	4	4	4	4	4	4	4	4	4	4	4
1917	4	4	4	3	3	3	3	3	4	4	4	4	4	4	4	3	3	3	3
1918	4	3	3	3	3	3	3	3	3	4	4	4	4	4	4	4	4	4	4
1919	5	5	5	5	5	5	5	5	5	5	5	5	5	5	5	5	5	5	5
1920	4	4	4	3	3	3	3	3	3	4	4	4	4	4	4	4	4	3	3
1921	3	3	3	3	3	3	3	3	3	3	3	3	3	3	3	3	3	3	3
1922	4	4	4	3	3	3	3	3	3	3	4	4	4	5	4	3	3	3	3
1923	4	4	4	4	4	4	4	4	4	4	4	4	4	4	4	4	4	4	4
1924	5	5	5	5	5	5	5	5	5	5	5	5	5	5	5	5	5	5	5
1925	4	4	4	2	2	3	2	2	3	5	5	5	4	5	5	5	5	5	5
1926	2	4	4	4	4	4	4	3	4	4	5	5	4	5	5	4	4	4	4
1927	5	2	3	3	2	1	2	1	4	5	5	5	5	5	5	5	5	5	5
1928	4	3	4	3	3	3	3	3	3	4	4	4	4	4	4	4	4	3	4
1929	4	3	4	2	3	3	3	3	2	4	4	3	4	4	4	2	3	2	2
1930	5	3	4	4	3	3	3	3	4	5	4	4	4	5	4	4	4	2	4
1931	4	4	4	3	3	3	3	3	4	4	5	5	4	5	5	4	4	4	4
1932	4	3	4	3	3	3	3	3	3	4	4	4	4	4	4	4	4	4	3
1933	2	2	2	3	3	3	3	3	3	3	3	3	3	3	3	3	3	3	3
1934	5	2	3	2	2	2	2	2	4	4	4	4	4	4	4	4	4	4	4
1935	4	3	3	3	3	3	3	3	4	4	3	4	4	4	4	4	3	3	3
1936	5	4	5	2	3	3	3	2	4	4	4	4	5	5	5	5	4	5	4
1937	4	4	4	4	4	4	4	4	4	4	4	4	4	4	4	4	4	4	2
1938	3	3	3	3	3	3	3	3	3	3	3	3	3	3	3	3	3	3	3
1939	5	3	3	4	3	3	3	3	3	4	4	4	3	4	4	4	3	3	3
1940	2	1	1	3	3	3	5	3	3	2	3	1	2	5	3	1	2	1	1
1941	5	3	5	3	3	3	3	3	3	4	4	5	4	4	4	4	3	1	2
1942	5	5	4	3	3	1	3	3	3	4	4	4	4	5	3	4	3	3	3
1943	4	4	4	4	4	4	4	4	4	4	4	4	4	4	4	4	4	4	4
1944	5	4	4	4	3	3	4	3	4	4	4	4	4	4	4	4	4	2	3
1945	4	4	4	3	3	4	4	3	4	4	4	4	4	4	4	2	2	2	3
1946	4	3	3	3	3	3	3	3	3	3	3	3	3	3	3	3	3	3	3
1947	5	4	4	3	2	3	3	3	3	4	4	5	5	5	5	5	5	4	4
1948	5	4	4	4	3	3	4	3	3	5	4	4	4	4	4	4	4	3	4
1949	5	3	4	2	2	2	2	2	3	5	5	5	4	5	4	3	5	5	4
1950	2	3	3	3	3	3	3	3	3	4	4	4	4	4	4	3	3	3	3
1951	4	2	2	2	2	2	2	2	2	3	3	3	3	3	3	3	2	2	2
1952	4	2	4	2	3	3	3	3	3	4	4	4	2	4	4	4	4	4	4
1953	2	2	2	2	3	3	3	3	4	4	3	4	2	4	3	3	2	2	3
1954	4	3	4	3	3	3	3	3	3	3	3	3	3	4	4	3	3	3	3
1955	4	3	4	3	3	3	3	3	4	4	4	4	4	4	4	4	4	4	4
1956	5	3	4	3	3	3	3	3	4	4	4	4	4	4	4	4	4	2	3
1957	4	4	4	4	3	4	4	4	3	4	4	4	4	4	4	4	4	4	4
1958	5	4	4	3	3	3	3	3	4	4	5	5	5	5	5	4	4	3	4
1959	3	3	4	1	1	1	3	1	4	3	2	4	4	4	5	4	3	4	5
1960	1	1	1	1	1	1	1	1	1	4	4	3	3	3	3	3	3	3	3
1961	3	3	3	3	3	3	3	3	3	3	3	3	3	3	3	3	3	3	3
1962	4	4	4	1	1	1	1	1	1	4	4	4	4	4	4	4	4	4	4
1963	5	3	4	5	3	3	4	4	4	4	4	4	4	4	4	4	4	4	4
1964	5	3	3	1	1	1	1	2	3	3	4	4	4	4	4	2	3	2	3
1965	3	3	3	3	2	2	2	3	3	3	3	3	3	3	3	3	3	3	3
1966	4	3	3	2	3	3	3	3	3	3	3	3	4	4	4	4	4	4	4
1967	4	3	3	3	3	2	2	2	4	4	3	4	4	4	4	3	4	3	3
1968	4	4	4	4	4	3	3	3	3	3	3	3	3	3	3	3	3	3	3
1969	5	1	4	3	2	1	1	1	1	5	5	5	5	5	5	5	5	2	2
1970	4	4	5	4	3	3	3	3	3	4	5	5	5	5	5	5	5	4	5
1971	5	4	4	3	3	3	4	4	4	4	4	4	4	4	4	4	4	4	4
1972	4	5	5	5	5	5	5	5	5	5	5	5	5	5	5	5	5	5	5
1973	4	4	4	4	4	4	4	4	4	4	4	4	4	4	4	4	4	4	4
1974	4	4	3	3	3	3	3	3	3	3	4	4	4	4	4	4	4	4	4
1975	3	3	3	3	3	3	3	3	3	3	3	3	3	3	3	3	3	3	3
1976	3	3	3	3	3	3	3	3	3	2	3	3	4	5	5	3	3	3	3
1977	5	3	3	3	3	3	3	3	3	4	3	3	3	4	3	4	3	3	2
1978	4	4	4	4	4	3	4	4	4	4	4	4	4	4	4	4	4	4	5
1979	4	3	3	4	4	4	4	4	4	4	4	4	4	4	4	4	4	4	4
1980	4	2	3	2	2	2	2	3	3	4	4	4	3	4	4	4	4	4	4
1981	4	4	4	4	4	4	4	4	4	4	4	4	4	4	4	4	4	4	4
1982	4	3	3	4	4	4	4	4	4	4	4	4	4	4	4	4	4	4	4
1983	3	3	3	3	3	3	3	3	3	3	3	3	3	3	3	3	3	3	3
1984	5	5	5	5	5	5	5	5	5	5	5	5	5	5	5	5	5	5	5
1985	5	5	4	4	4	3	4	3	3	5	5	5	4	5	4	4	3	3	3
1986	1	2	2	3	2	3	2	3	4	4	4	5	4	4	4	4	4	4	4
1987	5	5	5	5	5	5	5	5	5	5	5	5	5	5	5	5	5	5	5
1988	4	3	4	3	3	3	3	3	3	3	4	3	3	4	4	3	3	3	3
1989	3	3	3	3	3	3	3	3	3	3	3	3	3	3	3	3	3	3	3
1990	5	1	3	3	3	3	3	3	4	4	4	4	4	5	4	5	5	5	5
1991	5	3	3	3	2	3	3	3	4	4	4	4	4	4	4	2	3	2	2
1992	4	3	4	2	2	3	3	3	4	4	4	4	4	4	4	1	2	3	2
1993	4	2	4	4	4	4	4	4	3	4	4	4	4	4	4	4	4	4	4
1994	4	2	4	3	3	3	3	3	3	3	4	4	4	4	4	4	4	4	4
1995	3	3	4	3	3	4	4	3	3	4	4	4	4	4	4	4	4	2	2
1996	4	1	4	1	3	3	3	2	2	4	5	5	4	5	5	5	5	5	5
1997	4	3	4	3	3	2	4	4	4	5	4	5	5	5	5	3	4	3	4
1998	2	3	3	3	3	3	3	3	3	4	4	4	4	4	4	4	4	4	4
1999	4	2	3	1	2	3	2	4	4	4	4	4	4	4	4	4	4	4	4
[truncated: 267 more rows]

## Sheet: CS
1. Number	1．CS1-1	2．CS1-2	3．CS1-3	4．CS1-4	5．CS2-1	6．CS2-2	7．CS2-3	8．CS2-4	9．CS3-1	10．CS3-2	11．CS3-3	12．CS3-4	13．CS4-1	14．CS4-2	15．CS4-3	16．CS4-4	17．CS5-1	18．CS5-2	19．CS5-3	20．CS5-4
1	4	4	4	4	4	4	4	4	4	4	4	4	4	4	4	4	4	4	4	4
2	3	4	4	4	4	4	4	5	5	5	5	5	5	5	4	5	3	5	3	4
3	5	5	5	5	5	5	5	5	5	5	5	5	5	5	5	5	5	5	5	5
4	5	5	5	5	5	5	5	5	5	5	5	5	5	5	1	5	1	5	5	5
5	5	5	5	5	5	5	5	5	5	5	5	5	5	5	3	5	5	5	5	5
6	5	5	5	5	5	5	5	4	4	4	4	4	4	4	4	5	3	4	4	3
7	4	4	4	4	4	4	5	5	5	5	5	4	4	4	2	4	3	4	5	4
8	4	4	4	4	4	4	3	3	3	3	3	3	3	4	3	4	4	4	4	4
9	5	5	5	5	5	5	5	5	4	5	5	5	5	5	4	5	3	3	3	3
10	4	4	4	4	4	4	4	4	4	4	4	4	4	4	4	4	4	4	4	4
11	4	4	4	4	4	4	4	4	4	4	4	4	4	4	4	4	4	4	4	4
12	4	4	4	4	4	4	4	4	4	4	4	4	4	4	4	4	4	4	4	4
13	4	4	4	4	4	4	4	4	4	4	4	4	4	4	3	4	4	3	3	4
14	5	5	5	5	5	5	5	5	5	5	4	4	3	4	3	4	4	4	4	4
15	5	5	5	5	5	5	5	5	5	5	5	5	5	5	5	5	5	5	5	5
16	5	5	5	5	5	5	5	5	5	5	5	5	5	5	5	5	5	5	5	5
17	5	5	5	5	5	5	5	5	4	5	5	5	4	4	4	5	4	4	4	4
18	4	4	4	4	4	4	4	4	4	4	4	4	4	4	4	4	4	4	4	4
19	5	5	5	5	5	5	5	5	5	5	5	5	5	5	4	5	5	5	5	4
20	5	5	5	5	5	5	5	5	5	5	5	5	5	5	5	5	5	5	5	5
21	4	4	4	4	4	4	4	4	4	4	4	4	4	4	4	4	4	4	4	4
22	4	4	4	4	4	4	4	4	4	4	4	4	4	4	3	4	3	3	3	3
23	4	4	4	4	4	4	4	4	4	4	4	4	4	4	4	4	4	4	4	4
24	3	3	3	3	3	3	3	3	3	3	3	3	3	3	3	3	3	3	3	3
25	5	5	5	5	5	5	5	5	5	5	5	5	4	4	5	5	5	5	5	5
26	5	5	5	5	5	5	5	5	5	5	5	5	5	5	4	5	4	4	5	5
27	4	4	4	4	5	5	5	5	4	4	4	4	5	4	2	4	4	4	4	4
28	3	3	3	3	3	3	3	3	3	3	3	3	3	3	3	3	3	3	3	3
29	3	4	4	4	4	4	4	4	4	4	4	4	5	3	3	4	4	3	4	3
30	4	4	4	4	4	4	4	4	4	4	4	4	4	4	4	4	4	4	4	4
31	5	5	5	5	5	5	5	5	5	5	5	5	5	5	5	5	5	5	5	5
32	5	5	5	5	5	5	5	5	5	5	5	5	5	5	4	5	5	5	5	5
33	4	5	5	5	5	5	5	5	5	5	5	5	5	4	4	5	5	5	5	4
34	4	4	4	4	4	4	4	4	4	4	4	4	4	4	4	4	4	4	4	4
35	4	5	5	5	5	5	5	5	5	5	5	4	5	4	3	5	5	5	5	5
36	3	3	2	2	3	4	4	4	4	4	4	4	4	4	4	4	4	4	4	4
37	5	5	5	5	5	4	4	5	4	5	5	5	5	5	3	5	5	3	4	3
38	4	4	4	4	4	4	4	4	4	4	4	4	4	4	4	4	4	4	4	4
39	5	5	5	5	5	5	5	5	5	5	5	5	5	5	3	4	4	5	3	5
40	5	5	5	5	5	5	5	5	5	5	5	5	5	4	3	4	5	4	5	5
41	4	4	3	4	4	4	4	4	4	4	4	4	4	4	2	3	4	4	4	4
42	5	5	5	5	5	5	5	5	5	5	5	5	5	5	5	5	5	5	5	5
43	4	4	4	4	4	4	4	4	4	4	4	4	4	4	3	4	4	3	3	3
44	5	5	5	5	5	5	5	5	5	5	5	5	4	4	4	4	4	4	4	4
45	5	5	5	5	5	5	5	5	5	5	5	5	3	3	3	5	4	5	5	5
46	5	5	5	5	5	5	5	5	5	5	5	5	5	5	4	5	5	5	4	4
47	5	5	5	5	5	5	5	5	5	5	5	5	5	5	4	5	4	4	4	5
48	5	5	5	5	5	5	5	5	5	5	5	5	5	5	5	5	5	5	5	5
49	4	4	4	4	4	4	4	4	4	4	4	4	4	4	4	4	4	3	4	4
50	3	4	4	4	4	4	4	4	4	4	4	4	4	5	3	5	4	5	3	3
51	4	4	4	4	4	4	4	4	4	4	4	4	4	3	3	3	3	4	4	4
52	4	4	4	3	5	5	5	4	4	4	5	4	5	5	3	5	3	3	3	3
53	4	4	4	4	4	4	4	4	4	4	5	4	4	4	3	4	4	3	4	4
54	5	5	5	5	5	5	5	5	5	5	5	5	5	5	5	5	5	5	5	5
55	4	4	4	4	4	4	4	4	4	4	4	4	4	4	4	4	4	4	4	4
56	5	5	5	5	5	5	5	5	5	5	5	5	5	5	5	5	5	5	5	5
57	5	5	5	5	5	5	5	5	4	5	5	4	4	4	4	5	4	4	4	5
58	5	5	5	5	5	5	5	5	5	5	5	5	5	5	5	5	4	3	3	4
59	4	4	4	4	4	5	5	5	5	5	5	4	4	5	4	5	5	3	4	5
60	3	3	3	3	3	3	3	3	3	3	3	3	3	3	3	3	3	3	3	3
61	5	5	5	5	5	5	5	5	5	5	5	5	3	3	3	4	3	3	3	3
62	4	4	4	4	4	4	4	4	4	4	4	4	4	4	4	4	4	4	4	4
63	5	5	5	5	5	5	5	5	5	5	5	5	5	5	5	5	5	5	5	5
64	3	3	3	3	3	3	3	3	3	3	3	3	3	3	3	3	3	3	3	3
65	4	4	4	4	4	4	4	4	4	4	4	4	4	4	2	4	4	4	4	4
66	4	5	5	5	5	5	5	5	5	5	5	5	4	5	4	4	4	3	4	5
67	3	3	3	3	3	3	3	3	3	3	3	3	3	3	3	3	3	3	3	3
68	5	5	5	5	5	5	5	5	5	5	5	5	5	5	5	5	5	4	5	5
69	5	5	5	5	5	5	5	5	5	5	5	5	4	4	4	4	3	3	5	5
70	5	5	5	5	5	5	5	5	5	5	5	5	5	5	5	5	5	5	5	5
71	4	5	5	5	4	5	5	4	5	5	5	4	5	5	4	5	4	4	5	5
72	4	4	5	5	5	5	5	5	5	5	5	5	4	4	4	4	3	3	3	3
73	4	4	4	4	4	4	4	4	4	4	4	4	4	4	4	4	4	4	4	4
74	4	4	4	4	4	4	4	4	4	4	4	4	4	4	4	4	4	3	3	4
75	4	4	4	4	4	4	4	4	4	4	4	4	4	4	4	4	4	4	4	4
76	5	5	5	5	5	5	5	5	5	5	5	5	5	5	5	5	5	5	3	4
77	4	4	4	4	4	4	4	4	4	4	4	4	4	4	4	4	4	4	4	4
78	5	5	5	5	5	5	5	5	5	5	5	5	5	5	5	5	5	5	5	5
79	4	4	4	4	4	4	4	4	4	4	4	3	4	4	3	4	4	4	4	4
80	5	5	5	5	5	5	5	5	5	5	5	5	3	4	4	5	5	4	5	5
81	5	5	5	5	5	5	5	5	5	5	5	5	5	5	5	5	5	5	5	5
82	4	4	4	4	4	4	4	4	4	4	4	4	4	4	4	4	4	4	4	4
83	4	4	4	4	4	4	4	4	4	4	4	4	4	4	4	4	4	4	4	4
84	5	5	5	5	5	5	5	5	5	5	5	5	5	5	5	5	5	5	5	5
85	4	4	4	4	4	4	4	4	4	4	4	4	4	4	4	4	4	4	4	4
86	5	5	5	5	5	5	5	5	5	5	5	5	5	5	5	5	5	5	5	5
87	4	4	4	4	4	4	5	4	4	4	4	4	5	5	4	4	5	4	4	4
88	4	4	5	4	5	5	5	4	3	5	4	2	4	4	5	4	4	4	5	3
89	4	4	4	4	4	4	4	4	4	4	4	4	4	4	4	4	4	4	4	4
90	3	3	3	3	3	3	3	5	5	5	5	5	5	5	5	5	5	5	5	5
91	5	5	5	5	5	5	5	5	5	5	5	5	5	5	5	5	3	5	5	3
92	4	4	4	4	4	4	4	4	4	4	4	4	4	4	3	4	4	4	4	4
93	3	3	3	3	3	3	3	3	3	3	3	3	3	3	3	3	3	3	3	3
94	3	3	3	3	3	3	3	3	3	3	3	3	3	3	3	3	3	3	3	3
95	4	4	4	4	4	4	4	4	4	4	4	4	4	4	4	4	4	4	4	4
96	4	4	4	4	5	5	5	5	5	5	5	5	3	4	2	3	3	3	4	3
97	4	4	4	4	4	4	4	4	4	4	4	4	4	4	4	4	4	4	4	4
98	5	5	5	5	5	5	5	5	5	5	5	5	5	4	4	4	4	3	4	5
99	4	4	4	4	4	4	4	4	4	4	3	3	3	3	3	3	4	4	4	3
100	4	4	4	4	4	4	4	4	4	4	4	4	4	4	4	4	4	4	4	4
101	5	5	5	5	5	5	5	5	5	5	5	4	5	4	3	4	5	5	5	5
102	4	5	5	4	5	5	5	5	5	5	5	5	5	5	4	5	5	4	4	4
103	2	2	2	3	3	4	4	4	3	4	4	4	5	4	4	4	3	4	4	3
104	5	5	5	5	5	5	5	5	5	5	5	5	5	5	5	5	5	5	5	5
105	2	2	2	2	2	2	2	2	2	2	2	2	2	2	2	2	2	2	2	2
106	4	4	4	4	4	4	4	4	4	4	4	3	3	3	3	4	4	3	4	4
107	4	4	4	4	4	4	4	4	4	4	4	4	4	4	3	5	4	4	4	5
108	4	3	3	3	3	3	4	4	4	3	3	3	3	3	3	3	3	3	3	3
109	4	4	4	4	4	4	4	4	4	4	4	4	4	4	4	4	4	4	4	4
110	4	4	4	4	4	4	4	4	4	4	4	4	4	4	4	4	4	4	4	4
111	4	4	4	4	4	4	4	4	4	4	4	4	4	5	4	4	4	4	4	4
112	5	5	5	5	5	5	5	5	5	5	5	5	5	5	5	5	5	4	5	5
113	5	5	5	5	5	5	5	5	5	5	5	5	5	5	3	5	5	4	5	5
114	4	4	4	4	4	4	4	4	4	4	4	4	4	4	4	4	4	4	4	4
115	4	4	4	4	4	4	4	4	4	4	4	4	3	3	2	4	3	4	4	4
116	5	5	5	5	5	5	5	5	5	5	5	5	4	4	3	3	4	5	5	5
117	4	4	4	4	4	4	4	4	4	4	4	4	4	4	4	4	4	4	3	4
118	5	5	5	5	5	5	5	5	5	5	5	5	5	4	4	5	5	5	4	5
119	5	5	5	5	5	5	5	5	5	5	5	5	5	5	5	5	5	4	4	5
120	4	4	4	3	4	4	4	4	4	4	3	4	4	4	4	4	4	4	4	4
121	5	5	5	5	5	5	5	5	5	5	5	5	5	5	5	5	5	5	5	5
122	4	4	4	4	4	4	4	4	4	4	4	4	4	4	4	4	3	4	3	4
123	4	4	4	4	4	4	4	4	4	4	4	2	5	4	4	4	3	3	3	1
124	5	5	5	5	5	5	4	5	5	5	5	5	5	5	5	5	5	5	5	5
125	5	5	5	5	5	5	5	5	5	5	5	3	2	4	2	4	4	5	5	5
126	3	4	4	4	4	4	5	5	5	5	5	5	5	5	5	5	5	5	5	5
127	4	4	4	4	4	4	4	4	4	4	4	4	4	4	2	4	2	4	4	4
128	5	5	5	5	5	5	5	5	5	5	5	5	5	5	5	5	5	5	5	5
129	5	5	5	5	5	5	5	5	5	4	5	4	5	5	4	5	4	4	4	4
130	4	4	5	5	5	5	5	5	5	5	5	5	5	5	5	5	5	5	5	5
131	5	5	5	5	5	5	5	5	5	5	4	5	5	5	4	5	5	5	5	5
132	4	4	5	5	5	5	5	5	5	5	5	5	5	5	5	5	5	4	5	5
133	4	4	4	4	4	4	4	4	4	4	4	4	4	4	4	4	4	4	4	4
134	4	4	4	4	4	4	5	5	5	4	5	4	3	4	4	4	3	4	4	4
135	4	4	4	4	4	4	4	4	4	4	4	4	4	4	4	4	4	4	4	4
136	5	5	5	5	5	5	5	5	5	5	5	5	5	5	5	5	5	5	5	5
137	3	4	3	3	4	4	5	5	3	4	5	3	5	5	3	5	4	4	3	3
138	5	5	5	5	4	5	5	5	5	5	5	5	5	5	3	4	3	5	5	5
139	5	4	4	4	4	4	4	4	4	4	4	4	4	4	2	3	3	3	3	3
140	4	4	4	4	4	4	4	4	4	4	4	4	4	4	4	4	4	4	4	4
141	3	3	4	4	4	4	4	4	4	4	4	3	4	4	4	4	4	4	3	3
142	4	4	4	4	4	4	4	4	4	4	4	4	4	4	3	4	4	4	4	4
143	4	5	5	5	5	5	5	5	5	4	5	4	5	5	4	5	4	3	4	5
144	5	5	5	5	5	5	5	5	5	5	5	5	5	4	1	5	5	4	5	5
145	5	5	5	5	5	4	4	5	5	5	5	5	5	5	4	5	4	5	3	5
146	5	5	5	5	5	5	5	5	5	5	5	5	5	5	4	5	4	4	4	4
147	4	4	4	4	4	4	4	4	4	4	4	4	4	4	4	4	4	3	4	5
148	4	4	4	4	4	4	4	4	4	4	4	4	4	4	4	4	4	4	4	4
149	4	4	4	4	4	4	4	4	4	4	4	4	4	4	4	4	4	4	4	4
150	5	5	5	5	5	5	5	5	4	5	5	5	4	5	1	5	5	5	5	5
151	4	4	4	4	4	4	4	4	4	4	4	3	4	4	4	4	4	3	3	4
152	4	4	4	4	4	4	4	4	4	4	4	4	4	4	4	4	4	4	4	4
153	4	4	4	4	4	4	5	5	5	5	5	5	5	5	4	5	4	5	5	5
154	4	4	3	4	4	4	5	5	4	4	4	4	4	4	4	4	4	4	4	4
155	5	5	5	5	5	5	5	5	5	5	5	5	5	5	5	5	5	5	5	5
156	3	3	3	2	3	4	3	4	4	4	3	4	4	4	3	4	4	4	4	4
157	3	3	3	3	3	3	3	3	3	3	3	3	3	3	3	3	3	3	3	3
158	3	3	4	4	4	4	4	4	4	4	4	4	4	4	4	4	4	4	4	4
159	4	4	4	4	4	4	4	4	4	4	4	4	4	4	4	4	4	4	4	4
160	5	5	5	5	5	5	5	5	5	5	5	5	5	5	4	5	4	4	5	5
161	5	5	5	5	5	5	5	5	5	5	5	5	5	5	3	5	5	4	4	5
162	5	4	5	5	5	4	5	5	5	5	5	4	5	5	3	5	3	5	4	3
163	4	4	4	4	4	4	4	4	4	4	4	4	4	5	3	4	4	4	4	4
164	4	4	4	4	4	4	4	4	4	4	4	4	4	4	4	4	4	4	4	4
165	3	3	3	3	4	4	4	4	4	4	4	4	4	4	4	4	4	3	3	3
166	4	4	5	5	4	5	5	4	4	5	5	4	4	4	3	4	4	4	4	4
167	4	4	4	4	4	4	4	4	4	4	4	4	4	4	4	4	3	4	4	4
168	4	4	4	4	4	4	4	4	4	4	4	4	4	4	4	4	4	4	4	4
169	4	4	4	4	4	4	4	4	4	4	4	4	4	4	4	4	4	4	4	4
170	3	3	3	3	3	3	3	3	3	3	3	3	3	3	3	3	3	3	3	3
171	4	4	4	4	4	4	4	4	4	4	4	4	4	4	2	4	4	4	4	4
172	4	4	4	4	4	4	4	4	4	4	4	4	4	4	4	4	4	4	4	4
173	4	4	4	4	4	4	4	4	4	4	4	4	4	4	4	4	4	5	4	4
174	5	5	5	5	5	5	5	5	5	5	5	5	5	5	5	5	4	4	5	5
175	3	4	5	5	5	5	5	5	5	5	5	4	5	3	2	3	4	4	3	5
176	5	5	5	5	5	5	5	5	5	5	5	4	4	3	2	5	3	5	5	5
177	5	5	5	5	5	5	5	5	5	5	5	5	4	5	3	5	5	4	5	5
178	4	5	5	5	5	5	5	5	5	5	5	5	5	5	5	5	5	5	5	5
179	5	4	5	4	5	5	5	5	5	5	5	4	4	4	3	4	5	4	4	4
180	4	4	4	4	4	4	5	4	4	4	4	4	4	4	1	4	2	3	3	4
181	5	5	5	4	4	5	5	5	5	5	5	5	5	5	5	5	5	5	5	5
182	5	5	5	5	5	5	5	5	5	5	5	4	4	4	2	5	3	3	5	5
183	4	4	4	4	4	4	4	4	4	4	4	4	4	4	4	4	4	4	4	4
184	5	5	5	5	5	5	5	5	5	5	5	5	4	4	4	5	4	4	4	5
185	4	4	4	4	4	4	4	4	4	4	4	4	4	4	4	4	4	4	4	4
186	5	5	5	5	5	5	5	5	5	5	4	4	4	4	3	4	3	4	4	4
187	5	5	5	5	5	5	5	5	5	5	5	5	5	5	5	5	5	5	5	5
188	5	5	5	5	5	5	5	5	4	5	5	5	5	5	3	5	4	5	4	4
189	5	5	5	5	5	5	5	5	5	5	5	5	4	4	2	5	5	3	5	4
190	5	5	5	5	5	5	5	5	5	5	4	4	5	5	3	5	4	4	3	2
191	4	4	4	4	4	4	4	4	4	4	4	4	4	4	4	4	4	4	4	4
192	4	4	4	4	4	4	4	4	5	4	4	4	4	4	3	4	4	4	4	4
193	5	5	5	5	5	5	5	5	5	5	5	5	5	5	2	5	5	4	5	5
194	3	4	4	4	5	4	4	4	4	4	4	4	4	5	4	4	4	3	4	4
195	2	2	3	3	5	4	3	3	2	2	3	2	4	4	2	4	3	3	2	3
196	4	5	5	5	5	4	4	5	5	4	5	4	5	5	3	5	4	3	4	4
197	5	5	5	5	5	5	5	5	5	5	5	5	5	5	5	5	5	5	5	5
198	5	5	5	5	5	5	5	5	5	5	5	5	5	1	1	5	5	5	5	5
199	3	3	3	3	3	3	3	3	3	3	3	3	3	3	3	4	4	3	4	4
200	4	5	5	5	5	5	5	5	5	5	5	4	4	4	4	4	4	3	4	5
201	4	4	4	5	5	5	5	5	5	5	5	5	5	5	5	5	5	5	5	5
202	4	5	5	5	5	5	5	5	5	5	5	5	5	5	4	5	4	5	5	5
203	5	5	5	5	5	5	5	5	5	5	5	5	5	5	5	5	5	5	5	5
204	4	5	5	5	5	5	5	5	5	5	5	4	5	5	4	5	5	5	5	4
205	5	5	5	5	5	5	5	5	4	5	5	5	5	5	5	5	5	5	5	5
206	4	4	4	4	4	4	4	4	4	4	4	4	4	4	3	4	4	4	4	4
207	5	5	5	5	5	5	5	5	5	5	5	5	5	5	5	5	5	5	5	5
208	4	4	4	4	4	4	4	4	4	4	4	4	4	4	4	4	4	4	4	4
209	5	5	5	5	5	5	5	5	5	5	5	5	5	5	5	5	5	5	5	5
210	5	5	5	5	5	5	5	5	5	5	5	5	3	5	4	4	4	3	4	5
211	2	2	2	3	3	2	3	2	4	4	4	2	4	4	3	4	4	3	4	2
212	4	4	4	4	4	4	4	4	4	4	4	4	4	4	3	4	4	3	3	4
213	4	4	4	4	4	5	5	5	5	5	5	4	5	4	3	5	4	4	4	5
214	5	5	5	5	5	5	5	5	5	5	5	4	5	5	2	5	5	5	4	3
215	4	4	4	4	4	4	4	4	4	4	4	4	4	4	5	4	4	5	5	3
216	5	5	5	5	5	5	5	5	5	5	5	5	5	5	5	5	5	5	5	5
217	4	4	4	4	4	4	4	4	4	4	4	4	4	4	3	3	3	5	5	5
218	5	5	5	5	5	5	5	5	5	5	5	5	5	5	5	5	5	5	5	5
219	4	3	4	4	4	4	4	4	4	4	4	4	4	4	3	4	4	3	3	4
220	5	5	5	5	5	5	5	5	5	5	3	5	5	5	4	5	4	3	4	4
221	4	4	4	4	4	4	4	4	4	4	4	4	4	4	4	4	4	4	4	4
222	5	4	4	4	4	5	5	5	5	5	5	4	4	4	4	5	4	4	4	4
223	4	4	4	4	4	4	4	4	4	4	4	4	4	4	4	4	4	4	4	4
224	3	3	3	3	4	4	4	4	4	4	4	4	4	4	4	4	4	4	4	4
225	5	5	5	5	5	5	5	5	5	5	5	5	5	5	5	5	5	5	5	5
226	3	3	3	3	3	3	3	3	3	3	3	3	3	3	3	3	3	3	3	3
227	4	4	5	5	4	4	4	4	4	4	4	4	4	4	4	4	4	4	4	4
228	3	3	3	3	3	3	3	3	3	3	3	3	3	3	3	3	3	3	3	3
229	2	2	2	2	2	2	2	2	2	2	2	2	2	2	2	2	2	2	2	2
230	2	2	2	2	2	2	2	2	2	2	2	2	2	2	2	2	2	2	2	2
231	3	3	3	3	3	3	3	3	3	3	3	3	3	3	3	3	3	3	3	3
232	4	4	4	4	4	4	4	4	4	4	4	4	4	4	4	4	4	3	4	3
233	4	4	4	4	4	5	5	5	5	5	5	5	5	5	4	4	3	3	4	4
234	4	4	4	4	4	4	4	4	4	4	4	4	4	4	2	4	4	4	4	4
235	4	4	4	4	4	4	4	4	5	4	4	4	5	5	5	5	5	3	4	5
236	3	3	4	4	4	5	5	5	5	4	5	5	4	4	4	5	4	5	5	5
237	5	5	5	5	5	5	5	5	5	5	5	5	5	5	2	5	5	5	5	5
238	4	4	5	5	5	5	5	5	5	4	5	5	5	5	5	5	5	5	5	5
239	5	5	5	5	5	5	5	5	5	5	5	5	5	5	5	5	5	5	5	5
240	4	4	4	4	4	4	4	4	4	4	4	3	4	4	4	4	4	4	4	4
241	5	5	5	5	5	5	5	5	4	5	5	5	4	4	4	4	4	3	4	4
242	4	4	4	4	4	4	4	4	4	4	4	4	5	4	4	4	4	4	4	4
243	2	3	3	3	3	3	3	3	5	4	4	4	4	4	4	4	4	4	4	4
244	3	4	4	4	4	4	4	4	4	4	4	3	3	3	2	4	4	4	4	4
245	4	4	4	4	4	4	4	4	4	4	4	4	4	4	4	4	4	4	4	4
246	3	4	4	4	3	3	4	4	4	4	4	4	4	5	4	4	4	4	4	4
247	2	2	2	2	2	2	2	2	2	2	2	2	2	2	2	2	2	2	2	2
248	5	5	5	5	5	5	5	5	5	5	5	5	5	5	5	5	5	5	5	5
249	5	5	5	5	5	5	5	5	5	5	5	5	5	5	5	5	5	5	5	5
250	4	4	4	4	4	5	5	5	5	5	5	5	4	4	3	4	4	4	4	4
251	4	4	4	4	4	4	4	4	4	4	4	4	4	4	4	4	4	4	4	4
252	5	5	5	5	5	5	5	5	5	5	5	4	2	4	2	3	5	5	5	4
253	4	5	5	5	5	5	5	5	5	5	5	4	3	2	2	2	3	2	4	4
254	5	5	5	5	5	5	5	5	5	5	5	5	3	3	3	5	5	5	5	5
255	4	4	4	4	4	4	4	4	4	4	4	4	3	4	3	4	4	4	4	4
256	5	4	4	4	4	4	5	5	4	4	4	4	4	4	3	4	3	2	3	3
257	3	3	4	3	4	4	4	4	4	4	4	4	5	4	3	4	4	4	3	5
258	4	4	4	4	4	4	4	4	4	4	4	4	4	4	4	4	4	4	4	4
259	4	4	4	4	4	4	4	4	4	4	4	4	4	4	4	4	4	5	4	4
260	4	4	4	4	4	4	4	4	4	4	4	4	4	4	4	4	4	4	4	4
261	3	4	4	4	4	4	4	4	4	4	4	4	4	4	3	4	4	3	4	4
262	5	5	5	5	5	5	5	5	5	5	5	5	5	5	5	5	5	5	5	5
263	3	3	3	3	3	3	3	4	4	4	3	3	3	3	4	4	3	3	3	3
264	5	5	5	5	5	5	5	5	5	5	5	5	5	5	5	5	5	5	5	5
265	5	5	5	5	5	5	5	5	5	5	5	5	5	5	2	5	3	3	5	5
266	5	5	5	5	5	5	5	5	5	5	5	5	5	5	5	5	5	5	5	5
267	4	4	4	4	4	4	4	4	4	4	4	4	4	4	3	4	4	4	4	4
268	4	4	4	4	4	4	4	4	4	4	4	4	3	4	4	4	4	4	4	4
269	4	5	5	5	5	5	5	4	4	4	4	4	4	4	5	3	4	4	3	4
270	5	4	5	5	5	5	5	5	5	5	5	5	5	5	2	5	4	3	5	5
271	4	4	4	4	4	4	4	4	4	4	4	4	4	4	4	4	4	4	4	4
272	4	5	5	5	5	5	5	5	5	5	5	5	5	4	4	3	3	4	4	4
273	3	4	4	4	4	4	4	4	4	4	4	4	4	4	4	3	4	3	3	3
274	4	5	5	5	5	5	5	5	4	5	5	5	5	5	4	5	5	5	5	4
275	4	5	5	5	5	5	5	5	5	5	5	4	4	4	2	4	3	4	4	5
276	4	4	4	4	4	4	4	4	4	4	4	4	4	4	3	4	4	4	4	4
277	4	4	4	4	4	4	4	4	4	4	4	4	4	4	4	4	3	3	4	4
278	4	4	4	4	4	4	4	4	4	4	4	4	4	4	4	4	4	4	4	4
279	3	3	4	4	4	4	4	4	4	4	4	4	4	4	4	4	4	4	4	4
280	5	5	5	5	5	5	5	5	5	5	5	5	3	5	2	5	5	5	5	5
281	3	3	3	4	4	4	3	4	4	4	4	4	4	4	4	4	4	4	4	4
282	5	5	5	5	5	5	5	5	4	4	4	4	4	4	4	4	4	4	4	4
283	4	4	4	4	4	4	4	4	4	4	4	4	4	4	4	4	4	4	4	4
284	3	3	4	4	5	4	4	4	5	3	4	4	4	5	4	4	3	3	3	4
285	5	5	5	5	5	5	5	5	5	5	5	5	5	5	4	5	5	4	5	5
286	4	4	4	4	4	4	4	4	4	4	4	4	4	4	4	4	4	4	4	4
287	4	4	4	4	4	4	4	4	4	4	4	4	4	4	4	4	4	4	4	4
288	3	4	4	4	4	4	4	5	5	5	5	5	5	5	4	5	3	5	3	4
289	5	5	5	5	5	5	5	5	5	5	5	5	5	5	5	5	5	5	5	5
290	5	5	5	5	5	5	5	5	5	5	5	5	5	5	1	5	1	5	5	5
291	5	5	5	5	5	5	5	5	5	5	5	5	5	5	3	5	5	5	5	5
292	5	5	5	5	5	5	5	4	4	4	4	4	4	4	4	5	3	4	4	3
293	4	4	4	4	4	4	5	5	5	5	5	4	4	4	2	4	3	4	5	4
294	4	4	4	4	4	4	3	3	3	3	3	3	3	4	3	4	4	4	4	4
295	5	5	5	5	5	5	5	5	4	5	5	5	5	5	4	5	3	3	3	3
296	4	4	4	4	4	4	4	4	4	4	4	4	4	4	4	4	4	4	4	4
297	4	4	4	4	4	4	4	4	4	4	4	4	4	4	4	4	4	4	4	4
298	4	4	4	4	4	4	4	4	4	4	4	4	4	4	4	4	4	4	4	4
299	4	4	4	4	4	4	4	4	4	4	4	4	4	4	3	4	4	3	3	4
300	5	5	5	5	5	5	5	5	5	5	4	4	3	4	3	4	4	4	4	4
301	5	5	5	5	5	5	5	5	5	5	5	5	5	5	5	5	5	5	5	5
302	5	5	5	5	5	5	5	5	5	5	5	5	5	5	5	5	5	5	5	5
303	5	5	5	5	5	5	5	5	5	5	5	5	5	5	4	5	5	5	4	5
304	4	4	4	4	4	4	4	4	4	4	4	4	4	4	4	4	4	4	4	4
305	4	4	4	4	4	5	5	5	4	5	5	5	3	5	3	5	4	5	5	5
306	4	4	4	4	4	4	4	4	4	4	4	4	4	4	4	4	4	4	4	2
307	5	5	5	5	5	5	5	5	5	5	5	5	5	5	5	5	5	5	5	5
308	5	5	5	5	5	5	5	5	5	5	5	5	5	5	5	5	5	5	5	5
309	5	5	5	5	5	5	5	5	5	5	5	5	4	4	3	5	5	3	5	5
310	4	4	5	5	5	5	5	5	5	5	5	5	5	4	4	4	4	5	5	5
311	5	5	5	5	5	5	5	5	5	5	5	5	5	5	3	5	5	5	5	5
312	3	3	3	3	3	3	3	3	3	3	3	3	3	3	3	3	3	3	3	3
313	5	5	5	5	5	5	5	5	5	5	5	5	5	5	5	5	5	5	5	5
314	4	4	4	4	4	5	5	5	5	5	5	5	5	5	5	5	5	5	5	5
315	4	4	4	4	5	5	5	5	5	5	4	4	3	4	5	4	4	4	4	5
316	3	4	4	4	4	3	4	5	4	4	4	3	4	4	4	4	4	3	3	4
317	3	5	5	5	5	5	5	5	5	5	5	5	5	5	5	5	5	5	5	5
318	4	4	4	4	4	4	4	4	4	4	4	4	4	4	3	4	4	4	4	4
319	5	5	5	5	5	5	5	5	5	5	5	5	5	5	5	5	5	5	5	5
320	5	5	5	5	5	5	5	5	5	5	5	5	5	5	5	5	5	5	5	5
321	5	5	5	5	5	5	5	5	5	5	5	4	5	5	4	5	4	4	4	5
322	5	5	5	5	5	5	5	5	5	5	5	5	5	5	4	5	5	2	5	5
323	4	4	4	4	4	4	4	4	4	4	4	4	4	4	4	4	4	4	4	4
324	5	5	5	5	5	5	5	5	5	5	5	5	3	2	2	5	5	5	5	5
325	4	4	4	4	3	4	5	4	4	5	4	5	3	3	3	4	4	3	4	4
326	5	5	5	5	5	5	5	5	5	5	5	5	3	2	2	2	5	5	5	5
327	4	4	4	4	4	4	4	4	4	4	4	4	4	4	4	4	4	4	4	4
328	5	5	5	5	5	5	5	5	5	5	5	5	4	4	4	4	4	3	4	4
329	5	5	5	5	5	5	5	5	4	5	5	4	4	4	3	5	4	3	3	3
330	5	5	5	5	5	5	5	5	5	5	5	5	5	5	5	5	5	5	5	3
331	4	4	4	4	4	4	4	4	4	4	4	4	4	4	4	4	4	4	4	4
332	4	4	4	4	4	4	4	4	4	4	4	4	4	4	4	4	4	4	4	4
333	5	5	5	5	5	5	5	5	5	5	5	5	5	5	2	5	5	5	5	5
334	5	5	5	5	5	5	5	5	5	5	5	5	5	5	3	5	5	3	3	4
335	4	4	4	4	4	4	4	4	4	4	4	4	4	4	4	4	4	3	4	4
336	5	5	5	5	5	5	5	5	5	5	5	4	2	2	2	5	4	4	4	5
337	4	4	4	4	4	4	4	4	4	4	4	4	4	4	4	4	4	4	4	4
338	3	3	3	3	3	3	3	3	3	3	3	3	3	3	3	3	3	3	3	3
339	5	5	5	5	5	5	5	5	5	5	5	5	5	5	4	5	5	4	5	5
340	5	5	5	5	5	5	5	5	5	5	5	5	5	5	5	5	4	5	5	5
341	5	5	5	5	5	5	5	5	5	5	5	5	5	5	5	5	5	5	5	5
342	4	4	3	3	4	3	4	4	4	4	4	4	4	4	4	4	4	4	4	3
343	5	5	5	5	5	5	5	5	5	5	5	5	4	4	4	5	4	4	5	5
344	3	3	3	3	3	3	4	3	4	4	4	4	5	5	3	4	3	5	4	4
345	4	4	4	4	4	4	4	4	4	4	4	4	4	4	2	4	4	4	4	4
346	4	4	4	4	4	4	4	4	4	4	4	4	3	3	2	4	4	3	4	4
347	5	5	5	4	5	5	5	5	5	5	5	5	5	5	3	5	5	5	5	5
348	5	5	5	5	5	5	5	5	5	5	5	5	5	5	5	5	5	5	5	5
349	4	4	5	5	5	5	5	5	5	5	4	4	4	4	4	4	4	3	3	5
350	4	4	4	4	4	4	4	4	4	4	4	4	4	2	4	4	4	4	4	4
351	5	5	5	5	5	5	5	5	5	5	5	5	5	5	5	5	5	5	5	5
352	3	4	4	4	4	4	4	4	4	4	4	4	4	4	4	4	4	4	4	4
353	4	4	4	4	4	4	4	4	4	4	4	4	4	4	2	5	4	4	4	4
354	4	4	4	5	5	5	5	5	5	5	5	5	5	5	5	5	5	4	5	5
355	4	4	4	4	4	4	4	4	4	4	4	4	4	4	4	4	4	4	4	4
356	2	4	5	5	5	5	5	5	4	5	5	3	4	4	3	4	3	4	4	4
357	5	5	5	5	5	5	5	5	5	5	5	5	5	5	2	5	5	5	5	5
358	4	5	5	5	4	4	5	5	4	5	4	3	4	3	3	4	4	4	4	4
359	3	3	3	3	3	3	3	3	3	3	3	3	3	3	3	3	3	3	3	3
360	5	5	5	5	5	5	5	5	5	5	5	4	5	5	3	5	4	5	5	5
361	3	4	4	4	3	4	4	3	4	4	4	3	4	4	4	4	4	3	4	4
362	4	4	4	5	4	4	5	4	4	4	4	3	4	4	3	4	4	3	3	4
363	4	4	4	4	4	4	5	5	4	4	4	4	4	4	4	4	4	5	4	4
364	5	5	5	5	5	5	5	5	5	5	5	5	5	5	5	5	5	5	5	5
365	4	4	4	4	4	4	4	4	4	4	4	4	4	4	4	4	4	4	4	4
366	4	4	4	4	4	4	4	4	4	4	4	4	4	4	3	4	4	3	4	4
367	4	4	4	4	4	4	4	4	4	4	4	4	4	5	4	4	4	4	4	4
368	4	4	4	4	4	4	4	4	4	4	4	4	4	4	4	4	4	4	4	4
369	5	5	5	5	5	5	5	5	5	5	5	5	5	5	5	5	5	5	5	5
370	4	4	5	5	5	5	5	5	5	5	5	5	5	5	3	5	5	3	5	5
371	4	4	4	4	4	4	4	4	4	4	4	4	3	2	2	4	4	3	4	4
372	4	4	4	5	4	4	4	4	4	4	4	4	4	4	3	4	4	4	4	3
373	3	3	3	3	3	3	3	3	3	3	3	3	3	3	3	3	3	3	3	3
374	5	5	5	5	5	5	5	5	5	5	5	5	5	5	5	5	5	5	5	5
375	4	4	5	5	4	5	5	5	5	5	5	4	5	5	5	5	5	3	4	4
376	5	5	5	5	5	5	5	5	5	5	5	5	5	4	3	4	4	4	4	5
377	3	4	3	4	4	4	5	5	4	4	4	4	4	4	4	4	4	5	4	3
378	5	5	5	5	5	5	5	5	5	5	5	5	4	5	4	4	4	4	4	4
379	4	4	4	4	4	4	4	4	4	4	4	4	5	4	3	4	4	4	4	4
380	4	4	4	4	4	4	4	4	4	4	4	4	4	4	4	4	4	4	4	4
381	4	4	4	4	4	4	4	4	4	5	5	3	4	4	4	3	4	4	5	5
382	4	4	5	5	5	5	5	5	5	5	5	5	4	4	3	4	4	3	4	4
383	5	5	5	5	5	5	5	5	5	5	5	5	5	5	2	5	5	3	3	5
384	4	4	4	4	4	4	4	4	3	3	4	4	4	4	3	3	4	3	4	4
385	5	5	5	5	5	5	5	5	5	5	5	5	5	5	2	5	4	5	5	5
386	5	5	5	5	5	5	5	5	5	5	5	5	5	5	5	5	5	5	5	5
387	5	5	5	5	5	5	5	5	5	5	5	4	5	5	4	5	5	5	5	5
388	5	5	5	5	5	5	5	5	5	5	5	5	5	5	5	5	5	5	5	5
389	3	3	3	3	3	4	4	4	4	4	4	4	4	4	4	4	4	4	4	4
390	5	5	5	5	5	5	5	5	5	5	5	4	5	4	4	5	3	4	3	5
391	4	4	4	4	4	4	4	4	4	4	4	4	4	4	4	4	4	4	4	4
392	3	3	4	4	4	4	4	4	4	4	5	4	4	4	3	4	4	4	3	4
393	4	4	4	4	4	4	4	4	4	4	4	4	4	4	4	4	4	4	4	4
394	5	5	5	5	5	5	5	5	5	5	5	5	5	5	5	5	5	5	5	5
395	5	5	5	5	5	5	5	5	5	5	5	5	5	5	5	5	5	5	5	5
396	3	3	3	3	3	3	3	3	3	3	3	3	3	3	3	3	3	3	3	3
397	4	4	4	4	4	4	4	4	4	4	4	4	4	4	4	4	4	5	4	4
398	3	3	3	3	3	3	3	4	4	4	4	4	4	3	4	4	4	4	4	4
399	4	4	4	4	4	4	4	4	4	4	4	4	3	3	3	3	4	3	3	3
400	3	3	4	4	4	5	5	5	5	5	5	5	4	5	3	4	4	3	5	5
401	5	5	5	5	5	5	5	5	5	5	5	5	5	5	5	5	5	5	5	5
402	4	4	4	4	4	4	4	4	4	4	4	4	4	4	4	4	3	4	4	5
403	5	5	5	5	5	5	5	5	5	5	5	5	5	5	5	5	5	5	5	5
404	5	5	5	5	5	5	5	4	3	5	5	3	5	4	4	3	4	4	3	3
405	5	5	5	5	5	5	5	5	5	5	5	5	5	5	4	5	4	5	4	5
406	5	5	5	5	5	5	5	5	5	5	5	5	5	5	5	5	5	5	5	5
407	5	5	5	5	5	5	5	5	4	5	4	3	2	2	2	4	3	3	3	5
408	4	4	4	4	4	4	4	4	4	4	4	4	4	4	3	4	4	3	4	4
409	4	5	5	5	5	5	5	5	5	5	5	4	5	5	5	5	5	4	4	4
410	3	3	3	3	3	3	3	3	3	3	3	3	3	3	3	3	3	3	3	3
411	3	4	4	4	4	4	4	4	4	4	4	4	4	4	3	3	3	3	3	4
412	3	4	4	4	4	4	5	5	5	4	4	3	4	4	4	4	4	4	4	3
413	4	4	4	4	4	4	4	4	3	3	3	4	4	3	4	4	4	4	4	4
414	3	5	5	5	5	5	5	5	5	5	5	5	5	5	5	4	4	5	5	5
415	5	5	5	5	5	5	5	5	5	5	5	5	5	5	4	5	5	5	5	5
416	5	5	5	5	5	5	5	5	5	5	5	4	5	4	4	1	4	4	4	4
417	5	5	5	5	5	5	5	5	4	4	5	5	5	5	5	5	5	5	5	3
418	4	4	4	4	4	4	4	4	4	4	4	4	4	4	4	4	4	4	4	4
419	5	5	5	5	5	5	5	5	5	5	5	4	4	4	2	4	4	4	5	5
420	5	5	5	5	5	5	5	5	4	4	5	4	5	5	4	5	3	3	2	5
421	5	5	5	5	5	5	5	5	5	5	5	5	5	4	3	4	3	3	3	4
422	3	5	5	5	5	5	5	5	5	5	5	5	5	5	3	3	4	4	4	5
423	3	5	5	5	5	5	5	5	5	5	5	5	5	5	5	5	5	5	4	5
424	5	5	5	5	5	5	5	5	5	5	5	4	5	5	4	5	4	5	4	5
425	4	4	4	4	4	4	4	4	4	4	4	4	4	4	3	4	4	4	3	5
426	5	5	5	5	5	5	5	5	5	5	5	5	5	5	5	5	5	5	5	5
427	5	5	5	5	4	5	5	5	5	5	5	5	5	5	2	5	4	4	5	5
428	3	4	4	4	4	4	4	4	4	4	4	4	4	4	3	4	3	2	3	3
429	5	5	5	5	5	5	5	5	5	5	5	5	5	5	5	5	5	5	5	5
430	5	5	5	5	5	5	5	5	5	5	5	5	5	5	4	5	5	4	5	5
431	4	5	5	5	5	5	5	5	4	4	5	3	4	3	4	4	4	4	4	4
432	4	5	5	5	5	5	5	5	5	5	4	4	4	4	3	4	4	4	4	4
433	4	4	4	4	5	5	4	3	4	4	5	3	4	4	3	5	3	3	4	3
434	4	4	4	4	4	4	4	4	4	4	4	4	4	4	2	4	4	4	4	4
435	5	5	5	5	5	5	5	5	5	5	5	5	4	4	3	4	4	4	4	5
436	5	5	5	5	5	5	5	5	5	5	5	5	5	5	5	5	5	5	5	5
437	5	5	5	5	5	5	5	5	5	5	5	5	5	5	3	5	5	4	3	5
438	3	3	4	4	4	4	4	4	4	4	4	4	4	4	4	4	4	4	4	4
439	3	4	4	4	4	5	5	5	5	5	5	4	5	5	4	5	4	4	5	5
440	3	3	4	4	4	4	4	4	4	3	4	3	4	4	4	4	4	3	3	3
441	4	4	4	4	4	4	4	4	4	4	4	4	4	4	3	4	4	4	4	4
442	3	3	3	4	4	4	4	4	4	4	4	4	4	4	4	4	4	4	4	4
443	5	5	5	5	5	5	5	5	5	5	5	5	5	5	5	5	5	5	5	5
444	5	5	5	5	5	5	5	5	5	5	5	5	5	5	5	5	5	5	5	5
445	5	5	5	5	5	5	5	5	5	5	5	5	5	5	5	5	5	5	5	5
446	4	4	5	5	5	5	5	4	4	4	5	4	5	4	3	3	4	4	4	4
447	4	4	4	4	5	5	5	5	5	5	5	4	3	3	3	3	3	3	3	4
448	3	3	3	3	3	3	3	3	3	3	3	3	3	3	3	3	3	3	3	3
449	5	5	5	5	5	5	5	5	5	5	5	5	5	5	5	5	4	4	5	5
450	5	5	5	5	5	5	5	5	5	5	5	5	5	5	5	5	5	5	5	5
451	4	4	4	4	4	4	4	4	4	4	4	4	3	4	4	4	3	3	4	3
452	5	5	5	5	5	5	5	5	5	5	5	5	5	5	5	5	5	5	5	5
453	2	3	3	3	3	4	4	3	3	4	4	3	4	4	1	4	4	3	3	3
454	4	4	4	4	4	4	4	4	4	4	4	4	4	4	4	4	4	4	4	4
455	5	5	5	5	5	5	5	5	5	5	5	5	5	5	5	5	5	5	5	5
456	5	5	5	5	5	5	5	5	5	5	5	5	5	5	5	5	5	5	5	5
457	4	4	4	4	4	4	4	4	4	4	4	4	4	4	3	4	4	3	3	4
458	4	5	5	5	5	5	5	5	5	5	5	5	5	5	5	5	5	5	5	5
459	3	3	4	4	4	4	4	4	4	4	4	4	4	4	4	4	3	4	4	3
460	5	5	5	5	5	5	5	5	5	5	5	5	5	5	5	5	5	5	5	5
461	4	5	5	5	5	5	5	5	5	5	5	5	5	5	3	5	4	5	5	5
462	3	4	5	5	5	5	5	5	5	5	5	5	5	5	4	4	4	3	3	5
463	5	5	5	5	5	5	5	5	5	5	5	5	5	5	3	5	5	5	5	5
464	3	5	5	5	5	5	5	5	5	5	5	3	4	2	2	4	5	5	5	5
465	5	5	5	5	5	5	5	5	5	5	5	5	4	4	4	5	5	5	5	5
466	4	5	5	5	5	5	5	5	5	5	5	5	5	5	2	5	5	4	4	5
467	4	4	4	4	4	4	4	4	4	4	4	4	4	4	4	4	4	4	4	4
468	3	3	3	3	3	3	3	3	3	3	3	3	3	3	3	3	3	3	3	3
469	4	4	4	4	4	4	4	4	4	4	4	4	4	4	4	4	4	4	4	4
470	4	4	4	5	5	5	5	5	5	5	5	5	3	4	3	3	3	3	3	3
471	5	5	5	5	5	5	5	5	5	5	5	5	5	5	5	5	5	5	5	5
472	5	5	5	5	5	5	5	5	4	5	5	5	5	5	5	5	5	5	4	5
473	4	4	4	4	4	4	4	4	4	4	4	4	4	3	3	4	4	3	4	4
474	5	5	5	5	5	5	5	5	5	5	5	5	5	5	3	5	5	5	5	5
475	4	4	4	4	4	4	4	4	4	4	4	4	4	4	4	4	4	4	4	4
476	5	5	5	5	5	5	5	5	5	5	5	5	5	5	5	5	5	5	5	5
477	5	5	5	5	5	5	5	5	5	5	5	5	5	5	5	5	5	5	5	5
478	5	5	5	5	5	5	5	5	5	5	5	5	5	5	5	5	5	3	3	5
479	4	4	4	4	4	4	4	4	4	4	4	4	4	4	4	4	4	4	4	4
480	5	5	5	5	5	5	5	5	5	5	5	3	4	5	4	5	4	4	3	4
481	3	4	4	4	4	4	4	4	4	4	4	4	4	4	4	4	4	5	5	5
482	3	4	4	4	4	5	5	5	5	3	4	4	5	4	3	5	4	3	4	4
483	5	5	5	5	5	5	5	5	5	5	5	5	5	5	5	5	5	5	3	4
484	4	4	4	3	4	4	4	4	5	3	3	3	5	5	2	3	3	3	5	2
485	5	5	5	5	4	4	4	4	4	4	4	4	4	3	3	3	3	3	3	4
486	2	2	3	4	3	3	3	3	2	4	4	3	4	3	3	3	2	4	4	4
487	4	4	4	4	4	4	4	4	4	4	4	4	4	4	3	4	4	3	4	4
488	3	3	3	3	3	3	4	4	4	3	3	3	5	5	5	4	4	3	3	3
489	4	4	4	4	4	4	4	4	4	4	4	4	4	4	4	4	4	4	4	4
490	4	4	4	4	4	4	4	4	4	4	4	4	4	4	4	4	4	4	4	4
491	5	5	5	5	5	5	5	5	5	5	5	5	5	5	2	4	4	5	5	5
492	4	4	4	4	4	4	4	5	4	5	5	4	5	4	2	5	4	5	4	4
493	5	5	5	5	5	5	5	5	5	5	5	5	2	4	2	5	5	4	5	5
494	2	4	4	4	5	4	5	4	4	4	5	3	3	3	3	4	3	3	3	2
495	4	4	5	4	4	4	4	4	4	4	4	4	4	4	2	4	3	3	3	3
496	3	3	3	3	3	4	4	4	4	4	4	4	4	4	4	4	4	4	4	4
497	3	4	3	3	5	5	4	5	5	4	4	3	3	4	4	5	4	4	3	4
498	3	3	3	3	3	3	3	4	5	5	5	4	4	4	3	4	4	5	5	5
499	4	4	5	5	5	5	5	5	4	4	4	4	4	5	4	5	4	5	4	3
500	3	4	4	4	5	5	5	5	5	5	5	5	4	4	4	4	4	3	4	4
501	4	3	4	4	4	4	4	4	4	4	4	3	4	3	3	4	4	3	3	4
502	4	4	4	4	4	4	4	4	4	4	4	4	4	4	4	4	4	4	4	4
503	4	5	5	5	5	5	5	5	5	5	5	4	4	4	2	5	5	3	3	5
504	4	4	4	4	4	4	4	4	4	4	4	4	4	4	4	4	4	4	4	4
505	5	5	5	5	5	5	5	5	4	4	5	5	5	5	5	5	5	5	5	5
506	4	4	4	4	4	4	4	4	4	4	4	4	4	4	4	4	4	4	4	5
507	5	5	5	5	4	4	5	5	5	4	4	4	4	4	3	5	4	5	3	4
508	5	4	5	5	4	5	4	5	4	5	4	5	4	5	4	5	4	5	4	5
509	4	4	4	4	4	4	4	4	4	4	4	4	4	4	3	4	4	4	4	4
510	3	3	3	3	3	3	3	3	3	3	3	3	3	3	3	3	3	3	3	3
511	5	5	5	5	5	5	5	5	5	5	5	5	5	5	4	5	5	3	3	5
512	4	4	4	4	4	4	4	4	4	4	4	4	4	4	4	4	4	4	4	4
513	4	4	4	4	4	4	4	4	4	4	4	4	4	4	4	4	4	4	4	4
514	4	4	4	4	4	4	4	4	4	4	4	3	4	4	3	3	3	3	3	3
515	5	5	5	5	5	5	5	5	5	5	5	3	5	5	3	5	1	1	5	5
516	4	4	4	4	4	4	4	4	4	4	4	4	5	5	2	5	4	5	5	5
517	5	5	5	5	5	5	5	5	5	5	5	5	5	5	3	5	3	4	3	5
518	5	5	5	5	5	5	5	5	5	5	5	5	5	5	5	5	5	5	5	5
519	4	5	4	4	5	5	5	5	4	5	5	4	4	3	1	4	4	5	3	4
520	5	5	5	5	5	5	5	5	5	5	5	5	5	5	5	5	5	5	5	5
521	4	4	4	4	4	4	4	4	4	4	4	4	4	4	4	4	4	3	4	4
522	3	4	4	3	4	4	4	4	4	4	4	4	4	4	4	4	4	4	4	4
523	4	4	4	4	4	5	4	5	5	5	5	4	4	4	3	3	4	3	4	4
524	3	3	3	3	3	3	3	3	3	3	3	3	3	3	3	3	3	3	3	3
525	4	4	4	4	4	4	4	4	4	4	4	4	4	4	4	4	4	4	3	4
526	3	3	3	3	3	3	3	3	4	3	4	4	4	4	4	4	3	4	4	3
527	5	5	5	5	5	5	5	5	5	5	5	4	4	4	4	4	4	4	4	4
528	5	5	5	5	5	5	5	5	5	5	5	5	4	5	4	5	5	4	5	5
529	4	4	4	4	4	4	4	4	4	4	4	4	4	4	3	4	4	5	5	4
530	5	5	5	5	5	5	5	5	5	5	5	3	5	4	3	4	5	5	4	4
531	4	4	5	5	5	5	5	5	5	4	4	4	4	4	4	5	5	4	4	4
532	5	5	5	5	5	5	5	5	5	5	5	5	5	5	5	5	5	5	5	5
533	5	5	5	5	5	5	5	5	5	5	5	5	5	5	3	4	4	5	5	5
534	5	5	5	5	5	5	5	5	5	5	5	5	5	5	5	5	3	4	3	2
535	5	5	5	5	5	5	5	5	5	5	5	5	5	5	2	5	5	5	5	5
536	3	4	4	4	4	4	4	4	4	4	4	3	4	4	3	4	3	3	4	4
537	5	5	5	5	5	5	5	5	5	5	5	5	5	5	5	5	5	3	5	5
538	5	5	5	5	5	5	5	5	5	5	5	5	5	5	5	5	5	5	5	5
539	5	5	5	5	5	5	5	5	4	5	5	5	5	5	5	4	4	4	4	5
540	4	3	4	4	4	4	4	4	4	4	4	4	4	4	3	4	3	3	4	3
541	5	5	5	5	5	5	5	5	5	5	4	4	5	5	5	5	3	3	5	5
542	4	4	4	5	4	4	5	5	5	5	5	5	4	4	4	5	4	4	5	4
543	5	5	5	5	5	5	5	5	5	5	5	4	5	5	3	5	5	5	5	5
544	5	5	5	5	5	5	5	5	5	5	5	5	5	5	5	5	5	5	5	5
545	5	5	5	5	5	5	5	5	5	5	5	5	5	5	5	5	5	5	5	5
546	4	4	5	5	5	5	5	5	5	5	5	5	5	4	3	5	3	3	3	4
547	4	4	4	4	4	4	4	4	4	4	4	4	4	4	4	4	4	4	4	4
548	5	5	5	5	5	5	5	5	5	5	5	4	5	5	4	5	5	4	4	4
549	5	5	5	5	5	5	5	5	5	5	5	5	5	5	3	4	4	4	4	4
550	5	5	5	5	5	5	5	5	5	5	5	4	5	5	2	5	5	3	3	5
551	4	5	5	5	5	5	5	5	5	5	5	5	5	5	4	5	5	5	5	5
552	4	4	5	5	4	5	5	5	4	4	4	3	4	4	1	5	5	4	4	4
553	5	5	5	5	5	5	5	5	5	5	5	5	5	5	5	5	4	4	4	5
554	3	4	4	4	5	5	5	5	5	5	5	5	5	5	2	5	4	5	5	5
555	3	4	4	4	4	4	4	4	4	4	4	4	4	4	4	4	4	4	4	4
556	4	4	4	4	4	4	4	4	4	4	4	4	4	4	4	4	4	4	4	4
557	4	4	4	4	4	4	4	4	4	4	4	4	4	4	4	4	4	4	4	4
558	4	4	4	5	4	5	5	5	5	5	4	5	4	4	3	4	3	4	4	5
559	3	3	3	3	3	3	3	3	3	3	3	3	3	3	3	3	3	3	3	3
560	5	5	5	5	5	5	5	5	5	5	5	5	5	5	5	5	4	5	4	2
561	5	5	5	5	5	5	5	5	5	5	5	5	5	5	4	3	3	4	5	3
562	4	4	4	4	5	5	5	5	5	5	5	4	4	4	3	4	4	5	3	5
563	4	5	5	5	4	5	5	5	5	5	5	4	4	4	4	5	4	4	4	3
564	3	4	4	4	4	4	4	4	4	4	4	4	4	4	3	4	4	3	4	5
565	5	5	5	5	5	5	5	5	5	5	5	5	5	5	5	5	5	5	5	5
566	4	5	5	5	5	5	5	5	5	5	5	5	4	5	4	4	4	3	5	5
567	4	4	4	4	4	4	4	4	4	4	4	3	3	3	3	4	4	4	3	3
568	5	5	5	5	5	5	5	5	5	5	5	5	5	5	2	4	4	5	5	5
569	5	5	5	5	5	5	5	5	5	5	5	5	3	4	2	5	4	3	3	4
570	5	5	5	5	5	5	5	5	5	5	5	5	4	4	4	4	4	4	4	4
571	4	4	5	5	5	5	5	5	5	5	5	4	5	4	3	5	4	4	4	4
572	4	4	4	4	4	4	4	4	4	4	4	4	4	4	3	4	4	4	4	4
573	5	5	5	5	4	4	4	4	4	4	4	4	4	4	4	4	4	4	4	4
574	4	4	5	5	5	5	5	5	5	5	5	5	4	5	5	5	5	5	5	5
575	4	4	4	4	5	4	4	4	4	4	4	4	4	4	4	4	4	4	4	5
576	4	4	5	5	4	5	5	5	5	5	5	5	4	5	3	5	3	3	5	5
577	5	5	5	5	5	5	5	5	5	5	5	5	5	5	5	5	5	5	5	5
578	4	4	4	4	4	4	4	4	4	4	4	4	4	4	4	4	4	4	4	4
579	5	5	5	5	5	5	5	5	5	5	5	5	5	5	5	5	5	5	5	5
580	4	4	5	4	5	5	5	5	5	5	5	4	4	4	3	5	4	4	4	4
581	4	4	4	4	4	4	4	4	3	4	4	3	4	4	3	4	4	4	4	4
582	4	4	4	4	4	4	4	4	4	4	4	4	4	4	4	4	4	4	4	4
583	4	4	4	4	4	4	4	4	4	4	4	4	4	4	4	4	4	4	4	4
584	4	4	4	4	4	4	4	4	4	4	4	4	4	4	4	4	4	4	4	4
585	3	4	4	4	4	4	4	4	4	4	4	4	4	4	4	4	4	4	4	4
586	4	4	4	4	4	4	4	4	4	4	4	4	4	4	4	4	4	4	4	4
587	3	4	4	4	4	4	4	4	4	4	4	4	4	4	4	4	4	4	4	4
588	4	4	5	5	5	5	5	5	4	5	5	5	4	5	3	4	4	3	5	5
589	4	4	4	4	4	4	4	4	4	4	4	4	4	4	4	4	4	4	4	4
590	5	5	5	5	5	5	5	5	5	5	5	5	4	3	3	4	4	4	5	5
591	4	4	4	4	4	4	4	4	4	4	4	4	4	4	4	4	4	4	4	4
592	4	4	4	4	4	4	4	4	4	4	4	4	4	4	3	4	4	4	4	4
593	5	5	5	5	5	5	5	5	4	5	5	4	4	4	3	4	4	4	3	4
594	4	4	4	4	4	4	4	4	4	4	4	4	2	3	4	5	5	5	5	5
595	3	4	4	4	4	4	4	4	3	4	4	4	4	4	4	4	4	4	4	4
596	5	4	5	5	4	4	4	5	4	5	4	5	4	5	2	5	3	5	3	5
597	4	4	4	4	4	4	4	4	4	4	4	4	4	4	4	4	4	4	4	4
598	4	4	4	4	4	4	4	4	4	4	4	4	4	4	4	4	4	4	4	4
599	4	4	5	5	5	5	5	5	5	5	5	5	4	4	4	4	4	4	4	4
600	4	4	4	4	4	5	5	4	4	5	4	4	4	4	3	4	4	4	4	3
601	4	4	4	4	4	4	4	4	4	4	4	4	4	4	4	4	4	4	4	4
602	5	5	5	5	5	5	5	5	5	5	5	5	5	5	5	5	5	4	4	5
603	5	5	5	5	5	5	5	5	5	5	5	5	5	5	2	3	5	3	5	5
604	5	5	5	5	5	5	5	5	5	4	5	3	4	4	3	4	3	3	5	5
605	3	4	4	4	4	5	5	5	5	4	5	5	5	5	5	5	4	3	1	2
606	5	5	5	5	5	5	5	5	5	5	5	5	5	5	5	5	5	5	5	5
607	4	4	4	4	5	4	4	4	4	4	4	4	5	4	2	4	4	4	3	5
608	5	5	5	5	5	5	5	5	5	5	5	5	5	5	4	5	5	5	4	4
609	4	4	4	4	4	4	4	4	4	5	4	4	3	4	4	4	4	4	4	4
610	3	3	3	3	3	5	5	5	5	5	4	5	5	5	5	5	4	5	5	5
611	5	5	5	5	4	5	5	5	5	5	5	4	4	4	4	4	4	3	4	4
612	4	4	5	5	5	5	5	5	4	4	5	5	5	5	4	3	2	4	3	3
613	5	5	5	5	5	5	5	5	5	5	5	5	4	5	3	5	5	5	5	5
614	4	5	5	5	5	5	5	5	5	5	5	4	5	5	4	4	5	4	5	5
615	4	4	4	4	4	4	4	4	4	4	4	4	4	4	4	4	4	4	4	4
616	3	4	4	4	4	4	4	4	4	4	4	4	4	4	3	4	4	4	4	3
617	4	4	4	4	4	4	4	4	4	4	4	4	3	4	4	4	3	4	4	4
618	4	4	4	4	4	4	4	4	4	4	4	4	4	4	4	4	4	4	4	4
619	4	4	4	4	4	4	4	4	4	4	4	4	4	4	3	4	4	4	4	4
620	5	5	5	5	5	4	5	5	5	4	5	5	5	5	3	5	5	4	5	5
621	5	5	5	5	5	5	5	5	5	5	5	5	5	5	5	5	5	5	5	5
622	5	5	5	5	5	5	5	5	4	5	5	5	5	5	5	5	4	4	5	5
623	3	3	3	3	3	3	3	3	4	4	4	4	4	4	3	4	4	4	4	4
624	5	5	5	5	5	5	5	5	5	5	5	5	5	5	5	5	5	5	5	5
625	3	3	4	4	4	4	4	4	4	4	4	4	4	4	4	4	3	3	3	4
626	4	4	4	4	4	4	4	4	4	4	4	4	4	4	4	4	4	4	4	4
627	4	4	4	4	4	4	4	4	4	4	4	4	4	4	4	4	4	4	4	4
628	5	4	4	4	5	5	5	3	5	5	4	4	5	5	4	4	4	4	4	4
629	3	3	3	3	3	4	4	4	4	4	4	4	4	4	4	4	4	4	4	4
630	5	5	5	5	5	5	5	5	5	5	5	5	5	5	5	5	5	5	5	5
631	4	4	4	4	4	4	4	4	4	4	4	3	4	4	4	4	4	4	4	4
632	3	3	3	4	4	4	4	5	4	4	5	4	4	5	4	4	3	3	4	3
633	4	5	5	5	5	5	5	5	5	5	5	5	4	5	5	5	5	5	5	5
634	4	4	4	4	4	4	4	5	4	5	5	5	5	5	2	5	4	4	5	5
635	4	4	4	4	4	4	4	4	4	4	5	4	4	4	4	4	4	4	4	4
636	5	5	5	5	5	5	5	5	5	5	5	4	5	5	3	3	4	4	5	4
637	4	4	4	4	4	4	4	4	4	4	4	4	4	4	4	4	4	4	4	4
638	3	5	5	5	5	5	5	4	4	4	5	3	5	4	4	5	3	3	3	3
639	4	4	4	4	4	4	4	4	4	4	4	4	4	4	4	4	4	4	4	4
640	4	4	4	4	4	4	5	4	4	4	4	4	4	4	3	4	4	4	4	4
641	5	5	5	5	5	5	5	5	5	5	5	5	5	5	1	5	1	5	5	5
642	5	5	5	5	5	5	5	5	5	5	5	5	5	5	5	5	5	4	4	5
643	5	5	5	5	5	5	5	5	5	5	5	5	5	5	5	5	5	5	5	5
644	5	5	5	5	5	5	5	5	5	5	5	5	5	5	3	5	3	5	5	5
645	5	4	4	5	5	5	5	5	5	5	5	5	5	5	5	5	4	4	4	5
646	4	4	4	4	4	4	4	4	4	4	4	2	2	2	3	3	3	3	3	2
647	4	4	4	3	4	4	4	4	4	4	4	3	4	4	4	4	4	4	4	4
648	2	3	3	3	3	3	3	3	3	3	3	3	4	4	3	3	3	3	3	3
649	5	5	5	5	5	5	5	5	5	5	5	5	3	3	2	5	3	5	5	5
650	5	5	5	5	5	5	5	5	5	5	5	5	5	5	4	5	5	3	4	5
651	5	5	5	5	5	5	5	5	5	5	5	5	5	5	5	5	5	5	5	5
652	4	4	4	4	4	4	4	4	4	4	4	4	4	4	4	4	4	3	4	4
653	5	5	5	5	5	5	5	5	5	5	5	5	5	5	5	5	5	5	5	5
654	4	4	4	4	4	4	5	5	4	4	4	3	3	3	2	4	4	3	4	4
655	4	4	4	4	4	4	4	4	4	4	4	4	5	5	3	5	5	5	5	5
656	4	5	5	5	5	4	4	4	4	4	4	4	5	4	4	5	3	3	3	3
657	5	5	5	5	5	5	5	5	5	5	5	5	5	5	5	5	5	5	5	5
658	4	4	4	3	3	4	3	4	3	4	3	3	4	4	3	3	4	3	4	3
659	4	4	4	4	4	4	4	4	4	4	4	4	4	4	4	4	4	4	4	4
660	5	5	5	5	5	5	5	5	5	5	5	5	5	5	4	5	3	5	5	5
661	4	4	4	4	4	4	4	4	4	4	4	4	4	4	4	4	4	4	4	4
662	4	3	3	3	3	4	4	4	4	4	4	3	4	4	4	3	3	4	4	4
663	3	3	3	4	4	4	4	4	4	4	4	4	4	4	4	4	4	4	4	4
664	3	3	3	3	3	3	3	3	3	3	3	3	3	3	3	3	3	3	3	3
665	5	5	5	5	5	5	5	5	5	5	5	5	5	5	5	5	5	5	5	5
666	5	5	5	5	5	5	5	5	5	5	5	5	4	5	2	5	5	2	5	5
667	5	5	5	5	5	5	5	5	5	5	5	5	5	5	3	5	5	5	5	5
668	3	4	4	4	4	4	4	4	4	4	4	4	4	4	3	4	4	4	4	4
669	4	4	4	4	4	4	4	4	4	4	4	4	4	4	4	4	4	4	4	4
670	5	5	5	5	5	5	5	5	5	5	5	5	5	5	5	5	5	5	5	5
671	4	4	4	4	4	4	4	4	4	4	4	4	2	2	2	4	2	4	4	4
672	4	4	4	4	4	4	4	4	4	4	4	4	4	4	3	4	3	4	4	4
673	5	5	5	5	5	5	5	5	5	5	5	4	5	5	3	5	5	3	3	3
674	3	4	4	4	5	5	5	5	5	4	4	4	5	5	5	5	5	4	4	5
675	4	4	4	4	4	4	4	4	4	4	4	4	4	4	4	4	4	4	4	4
676	5	5	5	5	5	5	5	5	5	5	5	5	5	5	4	4	4	5	3	5
677	3	4	4	4	5	5	5	5	5	5	5	5	5	5	5	5	5	5	5	5
678	4	4	4	4	4	4	4	4	4	4	4	4	3	3	3	4	3	3	3	5
679	4	4	4	4	4	4	4	4	4	4	4	4	5	5	4	4	4	4	4	4
680	4	4	4	4	4	4	4	4	4	4	4	4	4	4	4	4	4	4	4	4
681	5	5	5	5	5	5	5	5	5	5	5	5	5	5	4	5	5	5	5	5
682	4	4	4	4	4	4	4	4	4	4	4	4	4	4	4	4	4	4	4	4
683	4	4	5	5	5	5	5	5	5	5	5	5	4	4	4	4	4	4	5	5
684	5	5	5	5	5	5	5	5	5	5	5	5	4	3	1	5	5	5	5	5
685	5	5	5	5	5	5	5	5	5	5	5	5	5	5	5	5	5	5	5	5
686	4	4	4	4	4	4	4	4	4	4	4	4	3	3	3	4	4	4	4	4
687	3	4	4	4	4	4	4	4	4	4	4	3	4	4	3	4	3	3	3	3
688	5	5	5	5	5	5	5	5	5	5	5	5	4	4	3	4	4	4	5	5
689	5	4	4	4	4	4	4	4	4	4	4	4	4	4	4	4	4	3	4	4
690	5	5	5	5	5	5	5	5	5	5	5	5	1	2	4	5	4	5	5	5
691	4	4	4	4	4	4	5	5	5	5	5	4	4	5	2	4	3	4	4	5
692	5	5	5	5	5	5	5	5	5	5	5	5	4	4	1	5	5	5	3	5
693	5	5	5	5	5	5	5	5	5	5	5	5	4	5	5	5	5	5	5	5
694	5	5	5	5	5	5	5	5	5	5	5	5	2	2	2	3	4	3	4	5
695	4	4	4	4	4	4	4	4	4	4	4	4	3	3	3	4	3	3	3	3
696	5	5	5	5	5	5	5	5	5	5	5	5	3	3	2	5	4	4	5	5
697	4	4	4	4	4	4	4	4	4	4	4	4	3	4	3	4	3	3	4	3
698	5	4	5	5	5	5	5	5	5	4	5	4	5	5	3	5	4	5	5	3
699	4	3	3	3	3	5	3	3	3	3	3	3	3	5	3	5	3	3	5	5
700	4	4	5	4	4	4	4	4	4	4	5	4	4	4	4	4	4	4	4	3
701	5	3	5	5	5	5	5	5	5	5	5	5	5	5	5	5	5	5	5	5
702	5	5	5	5	5	5	5	5	5	5	5	3	5	5	5	5	3	3	4	4
703	4	4	5	5	5	5	5	5	5	5	5	5	2	3	2	4	4	4	5	5
704	4	4	4	4	4	4	4	4	4	4	4	4	4	4	4	4	4	4	4	4
705	1	1	1	1	1	1	1	1	1	1	1	1	1	1	1	1	1	1	1	1
706	5	5	5	5	5	5	5	5	5	5	5	5	3	3	3	4	4	5	4	4
707	4	4	4	4	4	4	4	4	4	4	4	3	4	4	3	4	4	4	4	3
708	5	5	5	5	5	5	5	5	4	5	5	4	5	5	4	5	4	3	4	4
709	4	4	4	4	4	4	4	4	4	4	4	4	4	4	4	4	4	4	4	4
710	4	4	4	4	4	4	4	4	4	4	4	4	4	4	4	4	4	4	4	4
711	4	4	4	4	4	4	4	4	4	4	4	4	2	2	2	4	4	3	4	3
712	4	4	4	4	4	4	4	4	4	4	4	4	4	4	4	4	3	4	4	4
713	3	3	3	3	4	4	4	4	4	4	4	3	3	3	3	4	3	3	4	3
714	5	5	5	5	5	5	5	5	5	5	5	5	5	5	5	5	5	5	5	5
715	5	5	5	5	5	5	5	5	5	5	5	5	5	5	4	5	5	4	5	5
716	5	5	5	5	5	5	5	5	5	5	5	5	5	5	5	5	5	1	1	5
717	3	3	3	3	3	3	3	3	3	3	3	3	3	3	3	3	3	3	3	3
718	4	4	4	4	4	4	4	4	4	4	4	4	4	4	4	4	4	4	4	4
719	4	4	4	4	4	4	4	4	4	4	4	4	4	4	4	4	4	3	4	4
720	4	4	4	4	4	4	4	4	4	4	4	4	4	4	4	4	4	4	4	4
721	4	4	4	4	4	4	4	4	4	4	4	3	2	3	2	5	5	3	4	4
722	2	4	4	4	4	4	4	4	4	5	5	4	4	3	2	4	3	3	4	3
723	5	5	5	5	5	5	5	5	5	5	5	5	5	5	5	5	5	5	5	5
724	3	4	4	4	4	4	4	4	4	4	4	4	4	4	4	4	4	4	4	4
725	4	4	4	4	4	4	4	4	4	4	4	4	4	4	4	4	4	4	4	4
726	4	4	4	4	4	4	4	4	4	4	4	4	4	4	4	4	4	4	4	4
727	4	4	4	4	4	4	4	4	4	4	4	4	4	4	4	4	4	4	4	4
728	4	4	4	4	4	4	4	4	4	4	4	4	4	4	2	4	3	4	4	4
729	5	5	5	5	5	5	5	5	5	5	5	5	5	5	5	5	5	5	5	5
730	4	4	4	4	4	4	4	4	4	4	4	4	4	4	4	4	4	4	4	4
731	5	5	5	5	5	5	5	5	5	5	5	5	5	5	3	5	3	4	4	5
732	4	4	4	4	4	4	4	4	4	4	4	4	2	2	2	4	4	4	4	5
733	5	5	5	5	5	5	5	5	4	5	5	4	3	4	2	5	4	4	5	5
734	3	3	3	3	3	3	3	2	5	5	5	5	5	5	5	5	5	5	5	5
735	5	5	5	5	5	5	5	5	5	5	5	5	5	5	5	5	5	5	5	5
736	4	4	4	4	4	4	4	4	4	4	4	3	4	3	4	3	4	3	4	4
[truncated: 1,530 more rows]
